# Supplementary material for: Differential expression of SlKLUH controlling fruit and seed weight is associated with changes in lipid metabolism and photosynthesis-related genes
Source: J Exp Bot. 2020 Nov 7;72(4):1225–44. doi: 10.1093/jxb/eraa518 (PMC7904157; doi:10.1093/jxb/eraa518)
Supplement: eraa518_suppl_Supplementary-Datasets-S1-S5 [file eraa518_suppl_supplementary-datasets-s1-s5.xlsx]

## Sheet: Dataset S1
Dataset S1 DEGs at different developmental timepoints of pericarp and seed in the fw3.2 NILs.
Tissue	GeneID	log2FoldChange (fw3.2(ys)/fw3.2(wt))	pvalue	padj	Arabidopsis ortholog ID	Arabidopsis gene annotation	fw3.2(ys)_5DPA_pericarp_rep1	fw3.2(ys)_5DPA_pericarp_rep2	fw3.2(ys)_5DPA_pericarp_rep3	fw3.2(ys)_5DPA_pericarp_rep4	fw3.2(ys)_5DPA_seed_rep1	fw3.2(ys)_5DPA_seed_rep2	fw3.2(ys)_5DPA_seed_rep3	fw3.2(ys)_5DPA_seed_rep4	fw3.2(ys)_7DPA_pericarp_rep1	fw3.2(ys)_7DPA_pericarp_rep2	fw3.2(ys)_7DPA_pericarp_rep3	fw3.2(ys)_7DPA_pericarp_rep4	fw3.2(ys)_7DPA_seed_rep1	fw3.2(ys)_7DPA_seed_rep2	fw3.2(ys)_7DPA_seed_rep3	fw3.2(ys)_7DPA_seed_rep4	fw3.2(ys)_10DPA_pericarp_rep1	fw3.2(ys)_10DPA_pericarp_rep2	fw3.2(ys)_10DPA_pericarp_rep3	fw3.2(ys)_10DPA_pericarp_rep4	fw3.2(ys)_10DPA_seed_rep1	fw3.2(ys)_10DPA_seed_rep2	fw3.2(ys)_10DPA_seed_rep3	fw3.2(ys)_10DPA_seed_rep4	fw3.2(wt)_5DPA_pericarp_rep1	fw3.2(wt)_5DPA_pericarp_rep2	fw3.2(wt)_5DPA_pericarp_rep3	fw3.2(wt)_5DPA_pericarp_rep4	fw3.2(wt)_5DPA_seed_rep1	fw3.2(wt)_5DPA_seed_rep2	fw3.2(wt)_5DPA_seed_rep3	fw3.2(wt)_5DPA_seed_rep4	fw3.2(wt)_7DPA_pericarp_rep1	fw3.2(wt)_7DPA_pericarp_rep2	fw3.2(wt)_7DPA_pericarp_rep3	fw3.2(wt)_7DPA_pericarp_rep4	fw3.2(wt)_7DPA_seed_rep1	fw3.2(wt)_7DPA_seed_rep2	fw3.2(wt)_7DPA_seed_rep3	fw3.2(wt)_7DPA_seed_rep4	fw3.2(wt)_10DPA_pericarp_rep1	fw3.2(wt)_10DPA_pericarp_rep2	fw3.2(wt)_10DPA_pericarp_rep3
5 DPA pericarp	Solyc03g082430	3.03115	9.75e-08	2.71e-05	AT5G53660	Growth regulating factor encoding transcription activator	2.00885	1.36946	1.06594	1.72623	1.10938	0.888685	1.3978	1.06091	0.243647	0.487522	0.164821	0.10483	1.28729	1.10023	1.02315	0.812071	0	0	0	0.072798	2.36569	1.75762	2.28162	0.990106	0.106355	0.140817	0.241413	0.20551	0.976994	1.15091	1.01142	1.0593	0.235475	0.106556	0	0	1.19273	1.08356	1.37806	1.29315	0	0	0
	Solyc01g107370	1.96937	1.16e-12	1.39e-09	AT2G14900	Gibberellin-regulated family protein	4.4076	5.23522	5.43185	7.06032	0.448145	0.4531	0.183981	0.434314	0.023914	0.334978	0	0	0	0.145999	0	0.025464	0	0	0	0.049347	0.141991	0.221568	0.071524	0	1.33616	0.871345	2.17842	1.35981	0.194452	0.354957	0.323097	0	0.093669	0.11774	0.018881	0.060795	0.032869	0.137976	0	0.131988	0	0	0
	Solyc00g032947	1.86214	1e-09	5.02e-07	AT1G19640	Encodes a S-adenosyl-L-methionine:jasmonic acid carboxyl methyltransferase that catalyzes the formation of methyljasmonate from jasmonic acid	21.9847	27.1825	13.9918	31.9095	7.51053	9.5976	5.40775	5.22408	1.76519	5.04162	7.71905	9.97764	2.2386	5.38445	12.7518	5.0716	1.86208	1.99322	5.73974	6.73608	3.60814	4.02221	3.55863	5.78208	6.88949	6.18975	6.89267	6.40521	7.56314	8.52976	9.77145	3.73649	1.75116	2.94365	3.58185	8.70134	2.2626	0	8.67918	16.9215	2.47729	1.54438	1.72297
	Solyc01g105500	1.65552	1.1e-16	2.2e-13	AT4G33840	Glycosyl hydrolase family 10 protein	7.93856	7.41948	4.71237	6.88587	6.81989	4.48968	5.18465	4.59602	1.98643	2.60086	0.681775	0.709151	19.5228	8.23686	9.43701	9.37537	0.212323	0.229545	0.217503	0.092513	20.9182	21.1565	20.4544	17.171	2.3279	2.01956	2.19993	2.16005	5.36084	5.83084	3.90727	3.84417	2.40154	0.390511	0.242592	0.298679	8.97801	15.0544	10.125	9.43701	0.04269	0.154647	0.041806
	Solyc08g079900	1.62246	1.41e-08	5.19e-06	AT5G67360	Encodes a subtilisin-like serine protease essential for mucilage release from seed coats	8.88463	8.32302	9.96979	8.28804	0.121992	0.05312	0.099869	0.107265	0.458062	1.29449	1.87463	0.984581	0.090812	0.212327	0.057809	0.15629	0.4135	0.519341	0.20388	0.195759	0.525944	1.87819	0.212743	0.381959	1.7984	2.29052	2.60844	5.0429	0.116278	0.139828	0.056301	0.229909	0.456197	0.461428	0.829767	0.748097	0.136212	0.224378	0.064995	0.051342	0.301711	0.302895	0.161068
	Solyc03g114965	1.57504	3.01e-95	5.43e-91			43.4123	46.2394	50.3364	43.9182	69.9924	65.7308	72.4544	69.1889	45.5835	39.6828	38.2866	41.1163	66.2983	60.4475	60.5345	59.8218	31.8021	34.1028	33.8028	32.8278	67.0897	63.2971	60.9404	57.849	15.2741	15.7834	16.6885	15.2454	22.8573	22.5574	24.4457	22.4753	14.742	14.8479	17.1363	16.6738	19.178	21.8861	20.7456	19.9524	13.2627	13.1292	13.1438
	Solyc06g062370	1.48072	3.88e-28	3.5e-24	AT4G25150	HAD superfamily, subfamily IIIB acid phosphatase	141.817	149.577	152.715	173.564	14.163	16.1372	10.7241	28.8377	0.466132	19.4121	30.4951	16.5922	0.423059	1.61141	30.2498	15.8504	0.365044	0.788019	4.48718	3.79252	1.69037	3.16149	2.79228	1.89016	53.2727	43.3835	61.1624	68.6358	7.98982	16.3366	16.7736	13.5266	0.135245	2.57901	3.40677	12.6011	0.42712	0.410888	15.5609	35.3378	0.244657	0	0.358211
	Solyc07g008390	1.34176	9.02e-06	0.00153464	AT3G26040	HXXXD-type acyl-transferase family protein	7.09129	8.98754	7.52882	12.8961	14.1235	18.0026	12.6374	21.9258	0.089325	0	6.09297	2.22567	0.318172	0.640254	13.0884	7.52506	0.077291	0.412163	0.425266	0.63092	1.93429	2.0703	2.22209	2.19081	2.02108	3.44179	4.35231	4.95175	14.707	14.3042	14.709	13.8532	0.033849	0	1.65203	2.85392	0.037367	0.172446	7.39747	14.7153	0.745931	0.351492	0.855111
	Solyc11g068890	1.29066	4.23e-08	1.29e-05	AT3G44220	Late embryogenesis abundant (LEA) hydroxyproline-rich glycoprotein family	18.9395	16.8813	23.6538	27.3688	9.06333	8.98621	8.66816	8.58693	2.36364	4.27602	3.30407	2.74057	3.32763	2.18017	2.05947	1.74317	0.370453	0.899164	0.965775	0.649161	0.858218	0.83482	0.245428	1.10193	9.16566	6.24022	9.61942	11.0491	4.17805	5.6759	7.67574	7.63601	1.64497	2.47514	1.73065	1.50128	1.52344	1.13721	1.87772	1.62964	0.186211	0.289095	0.36471
	Solyc08g066900	1.26159	4.23e-05	0.0053344	AT4G28940	Phosphorylase superfamily protein	17.9714	23.9748	21.0551	37.1774	0.444767	0.319588	0.10943	0.23295	0	0.761632	2.81194	2.06446	0	0.104207	0.67961	0.181745	0.200503	0.080756	0.358724	0.43336	0	0.19491	0.26567	0	9.49078	8.68858	14.6877	9.66984	0.261513	0.097737	0.465785	0.717481	0	0.756328	1.19828	1.15926	0.117299	0.2462	0	0.117757	0.403137	0	0.493486
	Solyc01g091010	1.2558	5.64e-07	0.000125757	AT2G45190	Encodes a member of the YABBY family of transcriptional regulators that is involved in abaxial cell type specification in leaves and fruits	7.99471	6.36655	6.53109	8.46002	0	0	0	0	0	0	0	0	0	0	0	0	0	0	0	0	0	0.37845	0.546254	0.229946	2.73693	1.96461	4.14132	3.77029	0	0	0	0	0	0	0	0.103843	0	0	0	0	0	0	0
	Solyc07g008380	1.20022	4.37e-06	0.000845137	AT3G26040	HXXXD-type acyl-transferase family protein	21.662	27.6971	29.0224	35.269	53.7378	65.7918	48.7223	69.5273	0.165956	0	19.156	7.83655	0.404629	2.55034	41.9281	27.518	0.15006	0.984481	1.55636	2.53914	5.64939	6.04837	6.46004	6.38363	7.47855	10.3572	15.0934	17.7707	44.8551	51.5267	54.872	46.2126	0.048468	0	5.89123	12.1086	0.255113	0.719716	27.3065	52.9857	2.12017	0.99733	3.07925
	Solyc03g114960	1.19517	2.06e-26	1.24e-22	AT1G18610	Galactose oxidase/kelch repeat superfamily protein, induced by calcium	27.75	31.5103	36.2205	36.2597	32.1835	30.7304	34.2501	35.3812	32.6449	34.6423	33.2088	31.1098	46.2596	51.6269	40.6133	41.8118	37.2471	34.3681	32.4649	35.9967	86.6657	84.1278	77.9078	72.6217	13.7574	13.7815	15.7215	15.4984	16.3465	15.5719	15.6727	15.6033	15.4775	15.2134	16.1411	14.6711	21.097	28.4127	17.362	20.6239	15.9978	15.4502	14.6459
	Solyc08g079870	1.18911	2.92e-18	7.52e-15	AT5G67360	Encodes a subtilisin-like serine protease essential for mucilage release from seed coats	21.1733	22.2454	23.5607	24.8138	0.161182	0.130878	0.317493	0.18118	5.61656	7.18735	10.7236	10.0353	0.312955	0.304595	0.144973	0.257286	9.24129	9.32366	2.92821	3.19612	2.61697	10.7118	0.227212	1.95189	9.64597	10.1614	8.24609	12.9146	0.115132	0.211618	0.235813	0.40651	4.49209	3.12757	4.94475	3.8974	0.296552	0.207269	0.255503	0.160627	8.34597	8.314	2.8089
	Solyc08g066880	1.15953	7.64e-12	6.56e-09	AT4G28940	Phosphorylase superfamily protein	217.564	231.436	229.046	294.708	3.57418	2.98759	1.39901	1.00105	0.192424	6.3349	26.8229	12.4839	0	0.446742	0.513507	0.284342	0.853421	0.929294	1.67166	1.05549	0	0.530178	0	0	99.9565	79.691	129.949	136.179	2.11991	1.55834	1.89505	2.54487	0.596475	1.99599	8.49778	6.66655	0	0	0.47747	0	0.701825	0.406397	0.965084
	Solyc08g066420	1.09597	4.14e-05	0.00530519	AT2G25770	Polyketide cyclase/dehydrase and lipid transport superfamily protein	7.18363	8.34135	6.77814	8.34106	2.68794	2.58676	3.0583	3.08926	1.35773	3.37358	2.36033	2.30874	1.40585	3.68413	2.48237	1.34811	0.834481	0.618421	1.00822	0.803875	2.33385	3.59926	1.92308	1.83924	3.70406	3.36719	3.46663	3.85422	1.79059	2.87586	2.79582	2.85449	1.29151	1.69424	0.780969	1.75257	2.7428	2.45975	1.69583	1.16464	0.115013	0.396796	0.450524
	Solyc09g083440	1.0536	1.49e-09	6.91e-07	AT2G38870	Predicted to encode a PR (pathogenesis-related) peptide that belongs to the PR-6 proteinase inhibitor family	289.038	295.071	196.75	252.531	22.7442	20.0021	20.5503	16.4499	37.6239	151.723	98.9483	82.3599	14.1605	45.1358	70.7913	63.2691	69.6118	71.3173	89.8784	72.2288	47.111	41.1636	68.1066	73.9295	165.7	125.044	109.027	107.672	11.3275	15.0787	14.2719	13.0019	22.1867	68.4538	54.9873	50.0141	6.56871	34.8842	58.2101	64.3324	51.6339	69.2042	86.2958
	Solyc01g006660	1.0481	1.61e-09	7.26e-07	AT1G20160	Encodes two isoforms	6.5011	5.36267	6.5259	8.4723	1.41051	1.30442	1.40372	1.6158	0.643292	0.660003	2.20006	2.03696	0.944837	0.578784	0.752691	0.737996	0.099431	0.128995	0.456225	0.695239	0.45101	0.29129	0.157582	0.238957	3.08671	3.36666	3.08536	3.65805	0.950018	1.64376	1.17577	0.894877	0.372716	0.848853	0.761308	1.41898	0.395555	0.366278	0.64574	0.677403	0.159936	0.040978	0.41037
	Solyc07g054310	-1.02755	2.46e-05	0.00349657	AT2G20870	cell wall protein precursor	90.2356	59.599	91.6998	63.3978	1.39616	0	0.543826	0	599.512	406.11	455.209	465.635	6.58105	3.2555	4.59798	3.87892	1577.62	1740.93	2272.69	1880.89	14.3019	6.80721	20.6613	6.41381	198.659	195.616	101.914	136.939	0	0	0.556252	0.405093	864.416	1182.87	1084.24	930.849	7.70575	3.17331	5.8644	4.30362	3095.48	3053.85	2301.92
	Solyc11g007540	-1.07705	0.000142876	0.0143978	AT5G04660	encodes a protein with cytochrome P450 domain protein_coding "CYTOCHROME P450, FAMILY 77, SUBFAMILY A, POLYPEPTIDE 4" (CYP77A4) "CYTOCHROME P4	5.22346	4.17161	4.90067	3.54564	4.11715	3.95853	3.60531	3.48453	28.8351	29.9288	27.5035	29.9298	5.20673	4.10607	4.26641	4.02208	63.2535	72.0524	73.285	70.2454	2.87438	3.5183	4.42488	4.10947	11.0245	13.9997	5.9886	7.45922	4.13067	4.32117	4.47933	3.45056	38.4688	50.0297	51.5742	42.0414	5.38075	3.8102	3.86619	4.28345	99.5028	102.511	77.6385
	Solyc10g009150	-1.14766	5.11e-07	0.000118089	AT1G49310	transmembrane protein	24.8869	22.038	22.6178	15.1073	15.1811	21.4065	23.0272	22.9456	24.9629	18.8045	35.2645	29.8457	15.9708	15.1397	16.2942	18.0461	12.8849	10.1775	16.0922	11.1833	25.9747	27.7002	29.0626	32.3068	54.1557	57.6631	30.1471	49.8013	14.448	15.7719	16.3563	19.4979	30.0288	33.7109	32.5067	31.1482	24.1501	10.2341	14.7797	12.1196	9.12444	10.4413	10.2924
	Solyc05g055400	-1.22343	0.000420806	0.0318928	AT5G04660	encodes a protein with cytochrome P450 domain protein_coding "CYTOCHROME P450, FAMILY 77, SUBFAMILY A, POLYPEPTIDE 4" (CYP77A4) "CYTOCHROME P4	11.0602	6.83165	10.5552	6.18514	0.911611	0.868244	0.605197	0.635038	129.737	84.4664	86.2272	95.1048	4.0858	2.09253	2.60118	1.83404	258.598	293.075	295.192	296.437	6.63167	5.16478	7.0066	4.63037	23.2288	34.0302	11.6923	13.4827	0.730094	0.857867	0.644002	0.686648	166.408	226.924	199.694	156.981	2.1392	2.71848	2.08431	2.05891	471.559	449.925	326.025
	Solyc01g106460	-1.25801	0.000157313	0.0155813	AT4G37850	basic helix-loop-helix (bHLH) DNA-binding superfamily protein	0.497033	0.387808	0.316344	0.35357	0.157725	0.360266	0.388064	0.318558	2.48606	2.32052	1.61737	1.85601	0.385712	0.491444	0.164322	0.221155	1.63734	1.64691	1.18917	1.41939	0.401054	1.10517	0.110838	0.050357	0.895229	1.03932	0.923332	1.10279	0.141906	0.479321	0.461529	0.389547	3.86256	2.8203	1.74617	1.9519	0.68081	0.432512	0.332045	0.241308	1.72272	1.39007	1.64869
	Solyc10g075130	-1.73232	2.25e-05	0.00329751			45.4441	21.3659	35.9459	22.972	1.68315	1.15056	1.64334	0.938714	119.92	101.42	200.407	208.629	25.3912	13.5572	4.80907	5.86334	25.6608	34.6738	114.935	89.2066	37.0001	31.2736	22.0329	20.1929	117.639	164.919	56.8673	86.698	1.01386	1.38215	2.00285	1.5235	86.0573	203.119	332.591	316.555	11.8234	24.9206	8.11313	7.85346	40.8336	39.8852	53.4329
	Solyc03g114910	-1.79956	1.68e-07	4.53e-05	AT5G60920	Encodes a glycosylphosphatidylinositol-anchored protein localized primarily in the plasma membrane of the longitudinal sides of root cells	0.543299	0.474615	0.273541	0.139957	2.59251	2.00536	2.40547	2.11882	0.590003	0.27604	0.501026	0.351691	2.56088	1.62882	2.40863	1.87678	0.524064	0.409568	0.183653	0.281849	1.97209	1.93783	1.96194	1.9368	1.19645	1.31894	1.42229	1.24306	5.49294	5.33355	5.66295	5.08778	1.81133	0.884016	1.26661	1.29082	4.46682	4.93405	5.18971	4.21425	1.77579	1.67602	1.50169
	Solyc04g014440	-1.8399	2.16e-05	0.00322102	AT2G22620	Rhamnogalacturonate lyase family protein	1.06465	1.09259	0.91098	0.298008	2.06258	1.74202	3.93773	2.14435	4.94146	4.63836	5.14018	4.21009	3.17658	0.431313	2.03074	0.853847	4.35244	7.73373	9.95297	6.46782	0	0	0.557032	0.597811	3.82216	4.70047	2.27648	1.97069	2.29416	2.85306	0.716359	1.31482	5.79474	7.54836	9.3843	6.77944	0.886667	1.50118	2.23929	1.63685	6.09869	7.09653	7.9831
	Solyc08g067940	-2.06188	1.54e-05	0.00243373			9.15976	3.27485	4.91144	2.32117	0	0	0	0	121.566	88.3078	83.9115	112.076	0	0.870133	0.438507	0.373443	84.2392	86.9764	194.511	118.709	0.352601	0	0	0.703524	25.0506	34.1495	10.2195	15.6174	0.145576	0	0	0	123.517	177.504	178.104	139.386	0.489729	0.812235	0.67789	0.588039	57.8248	49.1561	71.9384
	Solyc09g015840	-24.4573	4.91e-13	6.81e-10	AT3G51550	Encodes a synergid-expressed, plasma-membrane localized receptor-like kinase that accumulates asymetrically in the synergid membrnane at the filiform	0	0	0	0	0	64.9554	0	0	66.5534	34.1925	0	49.0449	0	51.6613	0	67.3313	57.6345	87.3057	33.361	0	0	52.1411	56.3315	0	48.0328	0	0	77.0855	59.7689	0	0	0	0	0	54.1671	0	0	57.2578	0	53.5325	0	38.8924	0
	Solyc08g067885	-24.4792	4.68e-13	6.81e-10			0	0	0	0	0	0	0	0	26.1632	0	0	0	34.5567	30.1548	0	0	0	0	34.1944	31.263	31.023	0	30.831	29.2758	0	35.7143	0	34.5876	0	0	39.7631	0	0	0	0	0	30.4689	0	0	0	0	0	15.5128
7 DPA pericarp	Solyc02g043864	10.2185	0.000221445	0.0439408			0	27.3419	23.0954	29.6921	0	0	25.4776	0	31.0205	32.5539	0	30.7134	0	0	21.078	27.1572	0	0	0	28.4003	0	20.6073	25.3728	0	29.3173	28.4868	25.7225	0	29.0367	23.0292	24.4098	0	0	0	0	0	25.3326	0	23.4504	24.3969	0	0	28.8298
	Solyc08g079300	6.8022	5.57e-05	0.0151847	AT4G12320	member of CYP706A protein_coding "CYTOCHROME P450, FAMILY 706, SUBFAMILY A, POLYPEPTIDE 6" (CYP706A6) "CYTOCHROME P450, FAMILY 706, SUBFAMIL	0	0	0	0.659694	1.27215	0	0	1.38488	1.17855	1.41895	1.34597	0	2.69464	0	0.262823	2.52897	0	0	2.02392	0	2.96486	2.17705	2.97108	2.61225	0	0	0	0.707478	0	1.75987	0	1.89197	0	0	0	0	1.90701	1.96119	0	0.107152	0	1.97244	1.82858
	Solyc02g005115	3.35495	1.71e-27	1.31e-23			9.10744	2.66021	1.53545	0.073331	2.265	4.05576	4.00581	6.76241	21.842	21.506	17.2548	21.7631	11.7338	9.35157	0.730498	0.473698	28.6236	29.9522	4.15341	22.2893	14.2128	0.829277	12.6498	0.779988	20.5235	18.9909	0.631016	15.7944	12.3189	7.0404	9.98857	9.03888	0.351909	2.44178	2.21636	2.4855	3.91343	0.978225	8.10679	0.213638	28.8995	27.5028	19.6467
	Solyc04g074990	1.42219	0.000217316	0.0439408	AT4G24660	homeobox protein 22	8.44947	9.49011	10.8839	9.91052	2.95255	2.17718	2.49143	2.63135	3.09457	4.95225	2.13051	2.14618	0.675852	0.809426	0.710388	0.17491	1.2777	1.50052	2.2309	0.985088	0.704807	0.388241	0.304369	0	5.55989	4.82983	5.11529	4.88615	2.06836	1.45416	2.53229	1.83492	1.30941	1.12702	1.1072	1.091	0.134387	0.133447	0	0.246059	0.288664	0	0.282686
	Solyc03g114965	1.37421	9.77e-44	2.24e-39			43.4123	46.2394	50.3364	43.9182	69.9924	65.7308	72.4544	69.1889	45.5835	39.6828	38.2866	41.1163	66.2983	60.4475	60.5345	59.8218	31.8021	34.1028	33.8028	32.8278	67.0897	63.2971	60.9404	57.849	15.2741	15.7834	16.6885	15.2454	22.8573	22.5574	24.4457	22.4753	14.742	14.8479	17.1363	16.6738	19.178	21.8861	20.7456	19.9524	13.2627	13.1292	13.1438
	Solyc08g079800	1.33142	0.000123096	0.0287605	AT4G37740	Growth regulating factor encoding transcription activator	11.6696	10.4337	11.9654	12.4158	4.05381	4.51491	4.57434	3.8421	3.87674	8.21924	6.66642	4.86201	0	1.79267	1.42571	0	1.3893	0	3.31439	2.42048	0.277306	0	0	0	10.2436	8.95425	8.23981	9.32469	3.85562	4.70323	4.43058	4.59845	1.92356	2.47301	2.6422	2.14026	1.34614	0	0	1.43971	0.330925	0.513765	0
	Solyc02g080330	1.1874	0.000150255	0.0324566	AT1G11600	member of CYP77B protein_coding "CYTOCHROME P450, FAMILY 77, SUBFAMILY B, POLYPEPTIDE 1" (CYP77B1) "CYTOCHROME P450, FAMILY 77, SUBFAMILY	21.6207	21.5666	40.4637	37.8902	21.2067	15.4266	21.2902	18.629	7.29334	15.2891	10.1235	10.8649	26.1327	17.6387	20.7611	21.3059	0.487781	0.249324	0.320653	0.724176	25.0746	22.4329	22.0861	21.9813	24.0179	22.8074	29.8735	25.9126	23.1694	22.5422	17.2086	19.495	5.5562	2.68875	5.62347	5.33843	12.7113	26.7936	19.4754	24.2754	0.309125	0.399933	0.151361
	Solyc04g077510	1.14823	9.98e-06	0.00356896	AT2G22840	Growth regulating factor encoding transcription activator	50.8937	44.0895	58.2496	62.1043	7.37213	7.51948	6.20025	7.71045	15.7766	35.1601	18.759	18.1317	6.33462	4.23623	6.17047	4.29269	9.57006	7.65684	11.5817	11.3986	12.0895	11.7729	8.67372	6.89848	31.3854	27.8635	33.3812	26.4264	4.73898	5.43825	6.39445	5.06051	9.01551	10.5692	9.82569	10.2507	4.45358	4.62897	4.03043	3.52259	4.42651	4.24262	4.49145
	Solyc11g006230	1.12881	0.000238724	0.0455506	AT5G28640	Encodes a protein with similarity to mammalian transcriptional coactivator that is involved in cell proliferation during leaf and flower development	119.877	118.987	168.855	172.304	9.19332	9.84545	14.2125	16.2244	92.8831	180.795	90.6383	85.3937	2.98646	5.22701	1.4072	1.52401	43.3388	39.7999	64.3123	55.152	1.18958	0.37039	0.391848	0.540465	82.0616	74.1651	92.2312	95.4371	8.6871	9.28292	10.0595	8.49635	52.5422	79.1505	37.9164	37.248	4.87325	1.24853	0.789681	0.384738	15.4669	18.1096	15.1159
	Solyc03g114960	1.09811	6.56e-41	7.52e-37	AT1G18610	Galactose oxidase/kelch repeat superfamily protein, induced by calcium	27.75	31.5103	36.2205	36.2597	32.1835	30.7304	34.2501	35.3812	32.6449	34.6423	33.2088	31.1098	46.2596	51.6269	40.6133	41.8118	37.2471	34.3681	32.4649	35.9967	86.6657	84.1278	77.9078	72.6217	13.7574	13.7815	15.7215	15.4984	16.3465	15.5719	15.6727	15.6033	15.4775	15.2134	16.1411	14.6711	21.097	28.4127	17.362	20.6239	15.9978	15.4502	14.6459
	Solyc08g079870	1.03435	0.000131604	0.0291132	AT5G67360	Encodes a subtilisin-like serine protease essential for mucilage release from seed coats	21.1733	22.2454	23.5607	24.8138	0.161182	0.130878	0.317493	0.18118	5.61656	7.18735	10.7236	10.0353	0.312955	0.304595	0.144973	0.257286	9.24129	9.32366	2.92821	3.19612	2.61697	10.7118	0.227212	1.95189	9.64597	10.1614	8.24609	12.9146	0.115132	0.211618	0.235813	0.40651	4.49209	3.12757	4.94475	3.8974	0.296552	0.207269	0.255503	0.160627	8.34597	8.314	2.8089
	Solyc03g115000	-1.02459	1.82e-19	8.33e-16	AT1G74160	Member of a small gene family in Arabidopsis	12.1343	10.7898	9.37236	8.05563	35.0536	27.3815	35.0547	30.6386	12.3475	9.72598	10.428	9.64599	40.518	28.0898	35.9198	38.1532	9.36415	11.2799	8.82229	10.8424	26.6618	23.4821	28.5123	26.5141	15.7044	17.3907	16.3025	17.5951	46.7928	41.0419	39.6656	39.7135	26.5016	21.7825	19.8659	18.3514	37.123	47.3079	43.0137	43.2207	19.0601	17.8214	19.7674
	Solyc05g052650	-1.04206	4.04e-06	0.0015435	AT2G39980	HXXXD-type acyl-transferase family protein	1.07791	0.690321	0	0.245589	0.436156	1.01517	0	0.142343	8.0253	5.40826	4.43861	6.53666	0.515898	0.614938	0	0	8.02164	8.10775	9.75085	9.53508	0.140168	0	0	0.267101	1.4799	1.88417	0.774273	0.840809	0.45303	0	0	0.650526	11.8131	14.0722	11.9547	12.608	0.908512	0	0	0	6.69381	9.92303	6.03132
	Solyc11g006250	-1.04338	7.36e-11	1.2e-07	AT5G33370	GDSL-motif esterase/acyltransferase/lipase	102.734	88.094	113.086	101.381	42.5802	48.5486	33.4846	32.7452	629.149	454.452	400.266	539.193	17.9232	24.2227	15.9428	17.7222	1554.57	1632.12	1827.52	1547.93	16.9023	11.3482	19.4957	12.7146	182.176	224.417	131.018	134.631	34.7033	32.7761	44.1536	44.5284	915.957	1259	1071.03	914.385	25.5818	15.5536	15.7462	15.8275	2534.78	2647.58	1927.9
	Solyc07g054310	-1.0793	7.25e-13	1.38e-09	AT2G20870	cell wall protein precursor	90.2356	59.599	91.6998	63.3978	1.39616	0	0.543826	0	599.512	406.11	455.209	465.635	6.58105	3.2555	4.59798	3.87892	1577.62	1740.93	2272.69	1880.89	14.3019	6.80721	20.6613	6.41381	198.659	195.616	101.914	136.939	0	0	0.556252	0.405093	864.416	1182.87	1084.24	930.849	7.70575	3.17331	5.8644	4.30362	3095.48	3053.85	2301.92
	Solyc03g111550	-1.08658	1.82e-15	5.94e-12	AT3G48460	GDSL-motif esterase/acyltransferase/lipase	22.4189	21.9296	20.3586	20.0541	2.97193	2.87763	2.96771	2.6107	75.3373	58.4184	52.2745	60.5901	8.30653	6.78833	6.29509	5.76631	254.488	282.983	260.331	243.094	26.6925	23.0547	20.2134	21.2769	27.1308	29.0065	24.9827	26.1282	2.5956	3.25608	3.58122	3.0043	113.186	150.751	132.425	126.2	7.88194	9.73078	6.17622	6.86135	406.747	430.113	288.414
	Solyc03g006240	-1.09511	2.37e-07	0.000132081	AT5G45910	GDSL-motif esterase/acyltransferase/lipase	1.46218	0.874525	0.917788	1.35853	0	0	0	0.040787	8.4957	4.56309	6.39812	7.69298	0.15307	0	0	0.142729	16.1844	18.4109	24.5785	19.6607	0	0	0.069774	0.190202	2.43411	2.94477	1.3711	1.97813	0	0	0	0	12.5992	13.8696	17.5176	13.8836	0	0.09699	0.080153	0	22.8494	20.9645	21.3302
	Solyc02g085870	-1.12972	6.2e-13	1.29e-09	AT1G68530	Encodes KCS6, a member of the 3-ketoacyl-CoA synthase family involved in the biosynthesis of VLCFA (very long chain fatty acids)	6.89384	5.78854	9.02352	7.98418	0.507959	0.398688	0.350301	0.234183	31.2594	21.0545	20.2813	28.1582	0.55013	0.222388	0.500326	0.193931	76.3793	91.2302	87.9372	79.2834	0.823928	0.343705	0.809951	0.531409	10.0208	13.7162	9.58323	10.2001	0.413544	0.148986	0.336565	0.304139	52.125	60.311	59.8824	48.0061	0.284688	0.37456	0.277305	0.356895	126.179	112.01	87.1199
	Solyc07g008360	-1.16908	1.16e-05	0.00402392	AT1G51680	encodes an isoform of 4-coumarate:CoA ligase (4CL), which is involved in the last step of the general phenylpropanoid pathway	0.117465	0	0	0	0	0.057266	0.115544	0	2.06454	1.05965	1.47003	1.8332	0	0.055285	0.101066	0	1.91057	2.4066	3.40015	2.91011	0	0	0.069783	0	0.099141	0.352942	0	0	0	0	0	0	3.09604	4.3553	4.13507	2.89404	0.062231	0	0	0	2.12412	1.39765	2.1941
	Solyc06g062600	-1.17128	8.08e-19	3.08e-15	AT1G72970	Originally identified as a mutation that causes floral organs to fuse together	7.11629	6.95321	8.92654	7.41977	5.91875	4.43817	5.77792	4.8412	13.9855	11.256	13.6174	13.3493	19.1309	11.5526	13.7413	14.1687	44.1861	51.1103	53.5874	56.4553	16.175	13.0464	15.7446	15.4126	10.3412	12.0643	9.62289	8.4502	5.79875	5.68758	4.10827	4.13824	27.0697	30.1037	33.9633	26.5511	11.9462	19.8915	13.9415	13.1994	78.3645	73.8663	66.2202
	Solyc08g076720	-1.18185	2.04e-05	0.00657663	AT4G25960	P-glycoprotein 2	1.88904	1.95115	2.67393	2.39379	2.93943	2.21507	2.91798	2.33851	12.1446	7.7497	5.00914	6.13694	3.88327	3.10216	2.93722	3.72533	31.0986	35.1445	31.9458	33.0805	4.8362	4.14292	4.89363	3.98959	2.34175	2.63329	2.81158	2.31716	2.43229	2.52622	2.4862	2.54899	21.8587	22.1107	14.5973	11.9698	4.08996	3.97942	3.02869	3.18804	43.26	38.8014	40.3823
	Solyc05g043330	-1.19044	9.64e-05	0.0237454	AT2G04570	GDSL-motif esterase/acyltransferase/lipase	4.02704	4.9026	6.38963	6.25158	1.20382	0.994908	0.816514	1.02044	54.3768	29.0471	17.9827	28.9297	0.869751	0.546163	0.288122	0.677264	143.8	157.564	166.831	133.206	1.14548	0.892427	0.929418	0.900612	5.53452	6.59962	5.82783	6.16078	0.648928	0.557676	0.766649	0.715025	88.0393	95.6495	62.9131	50.2954	0.82072	0.594332	0.356327	0	198.827	177.341	161.826
	Solyc09g090980	-1.28203	1.48e-07	9.42e-05	AT1G24020	MLP-like protein 423	5.98146	5.54169	6.54335	4.93522	0.721183	2.5803	1.13269	0.96322	315.762	184.12	131.052	205.511	5.33272	4.46475	5.09919	4.75246	987.672	1046.37	1076.18	922.178	34.3146	115.386	17.9141	22.2696	10.0523	18.3253	9.09671	7.92057	1.82355	1.01299	2.17147	1.90901	514.968	633.472	514.383	363.855	6.06275	3.83427	3.54291	4.29081	1640.68	1702.12	1186.59
	Solyc10g080840	-1.33023	6.71e-06	0.00247695	AT2G23180	member of CYP96A protein_coding "CYTOCHROME P450, FAMILY 96, SUBFAMILY A, POLYPEPTIDE 1" (CYP96A1) "CYTOCHROME P450, FAMILY 96, SUBFAMILY	0.59715	0.574812	0.890376	0.896685	0.344011	0.205299	0.300362	0.122783	14.0993	7.40724	5.83321	6.30093	1.03287	0.900048	1.10458	0.955678	44.2618	51.164	52.9044	47.1167	1.84881	1.9437	1.82203	1.45753	1.01338	1.02797	0.889541	1.20133	0.25617	0.277015	0.382156	0.459859	22.6431	27.3066	20.3519	14.231	1.28522	0.974167	0.425666	0.537525	87.796	75.1377	58.0079
	Solyc08g081220	-1.33507	1.35e-13	3.44e-10	AT2G45970	Encodes a member of the CYP86A subfamily of cytochrome p450 genes CYTOCHROME P450, FAMILY 86, SUBFAMILY A, POLYPEPTIDE 8", CYP86A8, LACERATA, LCR	4.75224	4.71151	5.14563	4.35805	2.71476	3.58631	2.94534	2.41041	36.2133	22.2417	19.7598	26.045	4.42625	2.91233	3.61825	3.64231	141.482	160.42	127.676	127.735	5.58526	5.23134	5.68841	4.54089	8.42921	9.3655	6.02375	5.38215	3.38402	2.87513	2.93786	3.25089	70.3288	74.7856	65.6578	52.498	3.82685	4.51387	4.13607	3.1396	227.953	207.265	157.354
	Solyc06g069850	-1.37846	0.000222748	0.0439408	AT3G28910	transcription factor myb homologue protein_coding MYB DOMAIN PROTEIN 30 (MYB30) (ATMYB30)	0.423121	0.532907	0.532768	0.419634	1.80619	1.21582	1.79518	1.96401	2.92315	1.85008	0.941707	1.53799	4.40981	2.39611	2.41824	2.44549	8.82025	10.1319	10.5546	9.43728	7.04059	6.10957	5.83048	4.93091	0.366232	0.384935	0.242973	0.211185	2.46689	1.73026	1.94157	1.63175	7.25363	5.12781	3.94251	3.04532	1.896	4.97126	3.41255	2.66463	18.9702	15.7442	10.0553
	Solyc03g114750	-1.38306	8.34e-10	1.01e-06	AT2G03810	18S pre-ribosomal assembly protein gar2-like protein	0	0.055564	0	0	0.211092	0.152924	0.244896	0	4.14216	2.48402	2.26571	3.11429	0.52457	0	0.142238	0	8.04731	9.22212	11.7277	9.57145	1.06974	0.631408	0.827312	0.376206	0	0.083297	0.121933	0	0.271214	0	0.197971	0.353683	7.11558	9.48139	8.33483	6.44839	0.13034	0.209282	0.259423	0.313442	13.0512	12.28	10.5782
	Solyc05g005865	-1.38524	1.05e-10	1.6e-07	AT1G24020	MLP-like protein 423	2.61552	0.834394	0.542598	0.60215	0	0	0	0	221.831	132.754	103.483	166.61	2.47075	1.01073	1.84787	1.20656	277.709	312.963	652.967	442.572	5.33145	3.49039	7.09379	4.31094	5.34685	12.2513	1.43625	2.45199	0	0	0	0	351.508	465.951	448.344	355.91	3.01183	1.83543	1.79543	1.3304	300.685	367.306	391.166
	Solyc06g068800	-1.41624	3.08e-05	0.00952649	AT1G01630	Sec14p-like phosphatidylinositol transfer family protein	0.344166	0.393736	0.090807	0.047079	2.55107	2.10529	2.46698	1.58219	1.0535	0.362836	0.403637	0.49233	6.49995	4.32581	5.42317	3.24695	3.2283	3.86203	4.11524	4.06391	7.81558	7.44985	6.37884	6.29052	0.194494	0.186858	0.262017	0.173322	2.64003	2.83607	1.9705	2.24763	2.00534	1.43552	1.3765	1.44779	5.77786	5.67514	5.025	4.26009	6.56879	6.86238	4.86796
	Solyc09g014350	-1.41723	4.49e-09	4.11e-06	AT2G38110	bifunctional sn-glycerol-3-phosphate 2-O-acyltransferase/phosphatase	12.6633	11.4042	14.4933	11.7691	1.72304	2.20397	1.64148	1.69426	52.4705	29.8612	21.7526	32.1659	2.12731	1.69445	2.0945	1.50611	214.605	247.143	213.722	194.72	2.19619	1.39889	1.72321	1.06162	14.1278	15.253	14.3795	13.1993	1.76148	2.2282	2.4648	2.52984	104.37	109.626	81.1759	68.4282	4.63255	1.10617	1.02686	1.34306	386.697	336.041	230.912
	Solyc06g072350	-1.41927	1.82e-07	0.000106666	AT2G39518	Uncharacterized protein family (UPF0497)	81.8515	98.8373	84.8623	100.135	9.57532	10.5484	4.83508	6.9261	31.5522	29.734	24.5351	18.7982	0.736681	2.92766	0.277182	0.639512	0.352758	0.228823	7.92843	2.60263	0	0	0	0	82.9688	96.1536	105.6	109.365	6.06487	5.35962	11.2833	5.37781	107.514	40.7212	61.5192	73.2017	6.35305	0	0.644325	0.165742	0.990194	0	0.555664
	Solyc01g017600	-1.4219	6.91e-05	0.0186083	AT1G55230	proteinase inhibitor I4, serpin (DUF716)	20.0594	18.7697	16.5199	20.3497	1.50688	1.80882	0.69891	0.991264	6.319	6.897	4.73402	2.76248	0.185207	0.915131	0.262036	0.18137	0.120054	0	1.07764	0.421097	0.269698	0.270544	0.212099	0.265468	21.1759	23.7468	20.8878	25.4909	0.48647	0.585215	1.75723	0.835666	22.8621	8.2548	10.6371	14.6943	1.77194	0.294832	0.203039	0	0.160923	0	0
	Solyc10g085500	-1.54214	4.76e-05	0.0135911	AT3G52970	member of CYP76G protein_coding "CYTOCHROME P450, FAMILY 76, SUBFAMILY G, POLYPEPTIDE 1" (CYP76G1) "CYTOCHROME P450, FAMILY 76, SUBFAMILY	0.122214	0.033826	0	0	0.554305	0.260669	0.528533	0.257904	1.44671	0.827547	0.403601	0.597292	1.44612	1.11376	1.39587	1.12614	8.69461	8.67329	8.48477	8.86013	2.1235	1.79185	1.95977	1.91465	0.064786	0.268195	0.297894	0	0.66043	0.436356	0.479713	0.778177	3.14915	2.54389	2.5492	1.71862	0.523693	1.44142	1.33295	1.01403	16.2756	16.3747	9.50854
	Solyc03g020060	-1.55365	6.83e-08	5.04e-05			1.45863	0.660466	0.572559	0.581507	0.273331	0.214969	0.140262	0.245074	6.44033	4.43434	2.55652	3.22639	0.436976	0.457792	0.153804	0.372598	84.4508	84.519	58.9111	47.9883	1.14768	0.714588	1.16071	0.515558	1.80397	1.38981	1.00643	1.20039	0.377245	0.217099	0.108598	0.146805	12.8399	15.758	10.8647	10.2472	0.365011	0.389369	0.220824	0.219099	185.216	210.522	103.606
	Solyc03g114910	-1.57041	2.51e-07	0.00013519	AT5G60920	Encodes a glycosylphosphatidylinositol-anchored protein localized primarily in the plasma membrane of the longitudinal sides of root cells	0.543299	0.474615	0.273541	0.139957	2.59251	2.00536	2.40547	2.11882	0.590003	0.27604	0.501026	0.351691	2.56088	1.62882	2.40863	1.87678	0.524064	0.409568	0.183653	0.281849	1.97209	1.93783	1.96194	1.9368	1.19645	1.31894	1.42229	1.24306	5.49294	5.33355	5.66295	5.08778	1.81133	0.884016	1.26661	1.29082	4.46682	4.93405	5.18971	4.21425	1.77579	1.67602	1.50169
	Solyc01g099180	-1.66854	9.09e-05	0.0228806	AT1G55020	lipoxygenase, a defense gene conferring resistance Xanthomonas campestris The mRNA is cell-to-cell mobile	2.55588	2.85137	2.23389	1.97849	0.631353	0.766114	0.8217	0.607539	0.673312	0.574297	0.829578	0.411163	0.990021	1.12008	1.61646	1.72569	0.229999	0.192314	0.109117	0.239677	0.934045	0.75434	1.91062	1.48437	2.37688	2.70245	3.14262	2.66194	0.536992	0.652088	0.704467	0.706304	3.15794	0.980331	1.49631	2.52189	1.05292	1.38639	1.94227	1.58144	0.315583	0.283081	0.432667
	Solyc06g009770	-1.6958	1.66e-10	2.37e-07	AT2G47485	hypothetical protein	0.729121	0.39961	0.384501	0.401321	1.44065	0.325545	0.211105	1.06545	24.1156	11.9685	9.92811	12.7436	0.32305	0.874898	0.720578	0.893806	76.839	70.017	103.781	81.5933	0.816913	0.469587	1.47257	0.50177	1.06386	2.86966	0.80031	0.67378	0.845557	0.926804	0.917545	0.915912	48.9644	51.8113	52.2327	37.7816	0.605553	0.170581	0.898322	0.163178	120.159	136.56	81.9015
	Solyc12g087980	-1.70845	1.39e-06	0.000560017	AT4G24510	Encodes a component of the fatty acid elongation machinery required for C28 to C30 fatty acid elongation	0.288877	0.455088	0.716888	0.282071	1.92915	1.36493	1.66936	1.31251	7.08631	3.42917	1.88482	3.41283	2.95862	2.30981	2.61981	2.9126	33.7058	38.0311	45.2286	37.1132	2.74625	2.15084	2.40078	3.12536	0.610821	0.672744	0.87464	0.906286	1.45831	2.51646	1.02777	1.27319	17.1249	14.1609	11.8433	9.1336	3.54528	3.50971	2.79428	2.55206	49.6138	48.8232	41.797
	Solyc08g079200	-1.80745	0.000132234	0.0291132	AT4G12510	Encodes a member of the AZI family of lipid transfer proteins	24.1345	21.9133	18.5786	17.0956	3.10262	3.87501	3.69433	3.74104	1.63391	4.92401	3.65121	1.23831	0.332552	0.941436	0.187279	0	0.190675	0.154605	0.347963	0.251211	0.823224	2.41699	0.284227	0.344352	22.4965	17.8808	18.2075	25.6672	3.72309	2.83212	5.20252	6.1741	12.163	5.98438	10.5866	12.9516	0.780845	0.058533	0.566227	0.083988	0.287532	0	0.140789
	Solyc06g035580	-1.86301	0.000120947	0.0285496	AT5G51950	Glucose-methanol-choline (GMC) oxidoreductase family protein	1.65918	0.715718	1.35429	0.496458	0.276832	0.189697	0.096158	0.363902	131.728	64.4003	30.486	46.7718	2.72133	0.793586	1.37457	0.928979	609.922	686.387	709.976	646.979	5.24813	2.01631	5.92162	2.92326	2.52535	3.40853	1.18415	2.1342	0.331425	0.229021	0.238085	0.292918	282.588	332.531	207.45	163.099	1.92402	0.504789	1.03705	0.722967	1018.82	1035.95	841.452
	Solyc07g052480	-1.92634	2.8e-08	2.37e-05	AT3G21720	Encodes a glyoxylate cycle enzyme isocitrate lyase (ICL) involved in salt tolerance	10.0475	11.3808	9.02143	11.9864	1.22646	1.19493	1.00527	1.06416	3.82771	2.31157	3.73347	2.85788	2.13813	1.26856	0.72867	1.24844	0.458973	0.578765	1.07493	0.623195	1.90029	1.59596	1.11012	1.15139	15.4352	16.659	10.4188	14.6994	0.615968	0.633047	1.24627	1.17141	19.4051	5.52886	10.2661	14.0952	1.23163	0.607923	0.757014	0.852864	0.536676	0.459167	0.337781
	Solyc07g017950	-1.969	1.61e-06	0.00063516	AT1G67090	Encodes a member of the Rubisco small subunit (RBCS) multigene family: RBCS1A (At1g67090), RBCS1B (At5g38430), RBCS2B (At5g38420), and RBCS3B (At5g384	0	0	0	0	0	0	0	0	2.4945	0.667808	0.60275	1.62032	0	2.39215	0	0.203394	10.2566	12.5202	19.1793	14.0494	30.0595	27.3816	18.4132	16.0351	0	0	0	0	0	0	0	0	5.56295	5.82167	5.86302	4.37774	0.452155	0.55377	0	0	21.8591	23.5858	18.2614
	Solyc12g005300	-2.00689	9.32e-07	0.000395358	AT5G43860	Encodes a chlorophyllase, the first enzyme in chlorophyll degradation	8.40894	10.0101	7.60471	9.08828	0.79954	0.437088	0.765385	0.342454	2.25081	1.82915	2.01846	1.08632	0	0.191803	0.09666	0.060073	0	0.079796	0.765756	0.089245	0.05415	0	0	0	9.18408	10.4787	10.27	11.2187	0.481342	0.522028	0.797527	0.716191	11.5812	2.86211	7.78117	7.55686	0.372458	0	0	0	0.222605	0	0.066421
	Solyc06g006110	-2.01244	7.54e-05	0.019848	AT3G51860	cation exchanger 3	6.12552	7.04141	4.96146	7.40889	0.720063	0.607834	0.434979	0.205265	2.66783	1.45196	1.86036	1.55939	0.077224	0.138072	0	0	0	0	0.240691	0	0	0	0	0	8.04395	7.96985	8.69144	9.78853	0.432559	0.409449	1.10953	0.684503	14.6994	1.99988	5.88344	8.70734	0	0	0	0	0	0	0
	Solyc10g085440	-2.60496	4.27e-07	0.000212737	AT5G01820	Encodes a CBL-interacting serine/threonine protein kinase	1.51908	10.6559	10.7633	10.9334	8.41785	7.55275	0	4.76735	2.47761	2.39451	0	1.5413	0	1.34842	1.36315	6.15907	1.49248	1.95626	1.92628	1.75152	7.33549	2.37998	0	10.0958	8.30556	11.1879	1.93962	2.40438	8.75665	7.46335	1.39565	1.24237	10.4637	11.7457	9.48314	12.0981	1.51476	1.35598	1.04317	1.11814	11.044	1.64758	1.85967
	Solyc04g077860	-2.73969	0.000240772	0.0455616	AT3G03990	Encodes an alpha/beta hydrolase essential for strigolactone signaling	0.134312	0.29813	0	0.183608	0.144755	0.082659	0.1257	0.327048	0.290888	0.111238	0.111986	0.094968	0.133021	0.239401	0.24642	0.311786	9.87642	10.6499	8.11015	7.53566	0.774189	0	0.101723	0.6443	0.135349	0	0	0	0.200264	0.224538	0	0.139241	2.19931	1.91864	0.512943	0.456908	0	0.326243	0.155043	0	22.0787	17.6256	15.4749
	Solyc10g079595	-2.99718	0.000198175	0.0408794			0.305736	2.5282	0.313729	1.2331	5.86314	0	0.217702	9.63475	1.62067	0.59507	1.0472	1.29521	0.385126	11.8289	12.4847	9.45129	14.5201	0.370689	0.381029	0.259867	10.3267	0.702266	0	0.359005	0.267396	0.521768	1.99255	2.57982	0.717078	13.2714	1.57812	1.13279	1.22348	1.91882	16.0139	17.6772	12.1534	0.694316	3.96834	0.984749	0	0.201859	0.909296
	Solyc04g081760	-3.98362	0.000118649	0.028299	AT3G43570	GDSL-motif esterase/acyltransferase/lipase	0	0	0.089729	0.057759	0	0	0	0	0	0.500304	0	0	0	0	0	0	4.02512	7.22693	10.9037	7.35532	0.082194	0	0	0	0	0.216172	0	0.118306	0	0	0	0	2.06639	2.4551	2.35103	1.01529	0	0	0	0	7.32548	9.89397	5.83877
	Solyc01g067230	-4.49327	2.89e-05	0.00905271	AT4G02570	Encodes a cullin that is a component of SCF ubiquitin ligase complexes involved in mediating responses to auxin and jasmonic acid	0.098322	1.40817	0	2.45757	0.614771	0	0	1.90048	0.311587	0	0.173678	0	0.61522	0	0.579447	0.816533	0.624269	0.114729	0.232125	0.670975	4.24786	0	1.45138	0.562932	0.25212	0.033912	0	0	0.391607	1.25798	2.0769	0.530607	4.50253	0.874095	3.06617	4.16088	0.060681	0.347465	0	0.1923	3.15243	2.60364	0
	Solyc01g073745	-4.86568	4.35e-14	1.25e-10			0.17887	0.259548	11.4195	0.306707	9.63204	0.269284	0.227635	9.05035	0.351317	0.26866	0.172027	0.638764	0.176578	6.50007	6.28899	0.416389	7.64262	9.48	1.95619	8.97497	18.5484	0.80248	21.6802	12.1618	11.6044	10.401	0.380127	6.4393	8.6106	9.01345	8.73649	0.570407	14.1768	12.1236	10.6499	10.7959	15.0093	0.527456	0.206493	11.6925	0.198695	6.25371	8.84631
	Solyc11g007390	-5.16252	0.000174589	0.0370144	AT5G49690	UDP-Glycosyltransferase superfamily protein	0	0.129691	0	0	0.93204	0.37887	0.627232	0	0	0	0	0	0	0	0	0	2.24929	2.65533	3.29267	3.54222	0.179301	0	0.644248	0	0	0	0.230717	0	0	0.81877	0	0.63029	1.62537	0.861026	0.477826	0.286983	0	0.434206	0	0	5.53641	3.68121	5.35882
	Solyc04g081770	-6.471	0.00022645	0.0439408	AT1G75900	GDSL-motif esterase/acyltransferase/lipase	0	0	0	0	0	0	0	0	0	0	0	0	0	0	0	0	10.3496	9.44314	4.93652	6.03435	0	0	0	0	0	0	0	0	0.070708	0	0	0	2.15412	1.08932	0.736759	0	0	0	0	0	6.25351	22.744	6.84987
10 DPA pericarp	Solyc01g105497	6.10788	4.97e-07	0.000400635			3.37051	3.53668	3.60449	3.78705	1.1926	3.15019	2.77308	4.58874	2.09236	1.37467	1.5484	4.29357	2.54017	1.74723	0	1.38343	2.6283	1.36586	1.47468	4.11352	0.727682	0	1.32062	0	0	2.03192	0	0.900342	0	4.9248	2.11022	1.96723	0.915328	2.72738	3.25082	3.77016	3.01806	1.57649	1.66548	1.40638	0	0	0
	Solyc12g036143	5.44391	2.5e-05	0.0102584			1.36359	1.78788	1.15054	1.31852	0.465664	1.39405	0.779666	1.75349	1.83444	2.56497	1.39902	2.03671	0.95484	1.3625	0.943332	1.02604	1.66578	0.994709	0.427129	1.44435	1.73377	1.15947	1.21284	2.47059	2.00636	1.92674	1.48206	1.74684	1.6225	2.2071	1.0734	1.97385	1.82998	1.63789	0.899094	1.66591	1.40641	2.14558	0	1.5666	0	0	0
	Solyc01g090710	5.24496	7.78e-05	0.0211825	AT5G43330	predicted to encode a cytosolic malate dehydrogenase	0.158923	0.058648	0	0.181042	0.164841	0.29054	0.294549	0.439873	0.532992	0.239527	0	0.184719	1.66857	0.741864	0.758354	1.51928	0.44974	0.160166	0.374579	0.131156	2.13653	2.80003	1.56184	1.69451	0	0	0.129547	0	0.591957	0.525579	0.243783	0	0.599192	0.050266	0.463083	0.194665	1.29663	1.98399	0.760018	1.12353	0	0	0
	Solyc04g074990	2.4953	7.25e-05	0.0202923	AT4G24660	homeobox protein 22	8.44947	9.49011	10.8839	9.91052	2.95255	2.17718	2.49143	2.63135	3.09457	4.95225	2.13051	2.14618	0.675852	0.809426	0.710388	0.17491	1.2777	1.50052	2.2309	0.985088	0.704807	0.388241	0.304369	0	5.55989	4.82983	5.11529	4.88615	2.06836	1.45416	2.53229	1.83492	1.30941	1.12702	1.1072	1.091	0.134387	0.133447	0	0.246059	0.288664	0	0.282686
	Solyc03g097600	2.01325	9.95e-06	0.00515054	AT5G50790	Encodes a member of the SWEET sucrose efflux transporter family proteins	0.480931	0.576011	0	0	0.426721	0.567498	0.74402	0.632155	2.11543	0.76964	0.265139	0.168635	7.5539	0.784452	0.178528	0.164759	1.99989	2.54252	1.74771	1.50727	1.02983	0.256005	0.12042	0	0.142538	0.592197	0.399733	0.385691	0.647687	2.3471	0.959904	0.644859	3.10585	0.52805	0	0.635374	10.4502	0.418819	0.017179	0.316067	0.726443	0.519173	0.089473
	Solyc09g091550	1.87738	1.55e-11	2.6e-08	AT5G66430	S-adenosyl-L-methionine-dependent methyltransferases superfamily protein	293.053	225.94	235.788	242.218	2.58009	1.01183	1.91428	0.585472	192.395	338.881	131.357	171.546	0.757324	0.573356	0	0	21.7044	14.3389	24.2417	24.6289	0	0	0	0	393.916	352.421	279.044	321.302	1.27621	1.53283	1.03945	0.863238	85.2124	177.852	110.914	81.8831	2.33785	1.0526	0.531676	0.191973	3.91309	3.86043	8.00287
	Solyc11g071860	1.68081	5.44e-12	9.96e-09			6.77388	6.69834	21.0088	24.6386	7.01817	6.46743	4.94849	18.7472	19.5916	25.163	19.5257	8.23182	16.5548	6.77405	15.8848	15.8633	20.8613	19.5345	12.1047	20.0908	7.88898	7.42999	9.25668	4.36383	6.78358	20.698	7.93776	21.1474	18.7499	5.56733	5.8065	4.24694	9.37952	11.9148	20.8254	20.2244	6.01269	19.545	5.56962	17.5694	6.3228	7.52237	4.48036
	Solyc11g006230	1.59082	1.07e-21	4.31e-18	AT5G28640	Encodes a protein with similarity to mammalian transcriptional coactivator that is involved in cell proliferation during leaf and flower development	119.877	118.987	168.855	172.304	9.19332	9.84545	14.2125	16.2244	92.8831	180.795	90.6383	85.3937	2.98646	5.22701	1.4072	1.52401	43.3388	39.7999	64.3123	55.152	1.18958	0.37039	0.391848	0.540465	82.0616	74.1651	92.2312	95.4371	8.6871	9.28292	10.0595	8.49635	52.5422	79.1505	37.9164	37.248	4.87325	1.24853	0.789681	0.384738	15.4669	18.1096	15.1159
	Solyc03g114940	1.57058	3.66e-10	5.27e-07	AT1G13710	Encodes the cytochrome P450 CYP78A5 monooxygenase	24.236	43.1302	5.82929	3.44806	341.747	266.317	316.333	287.913	30.531	7.86494	4.6042	6.05988	390.149	258.325	242.38	277.427	3.14714	2.67118	3.36142	2.96477	145.624	143.422	169.503	159.556	4.00557	4.61218	10.2342	9.28418	107.4	86.4006	79.3797	85.1136	18.7959	1.73629	0.810093	1.04092	60.1927	95.0731	72.2314	75.9889	0.940907	0.697753	1.21339
	Solyc08g060970	1.45647	9.88e-07	0.000737154	AT5G27530	Member of pectin lyase gene family	10.7075	10.4938	13.6601	14.5108	4.10104	3.86634	3.616	3.1391	9.25056	14.1471	9.8051	10.3683	6.52491	5.08391	1.87129	3.58856	2.46765	2.99785	4.5535	4.51435	7.12311	6.37824	6.44774	6.43648	14.0682	14.7354	11.3899	12.6714	2.86272	3.57062	2.77941	3.28996	7.58401	10.5579	9.2383	8.04015	5.98728	5.67947	2.72077	2.6064	1.16183	1.10939	1.28786
	Solyc03g098780	1.31447	3.95e-13	9.95e-10	AT1G17860	Member of Kunitz trypsin inhibitor (KTI) family involved in plant defense response against spider mites	1267.77	1309.36	1032.09	1523.57	13.6275	13.2886	9.66572	14.5249	288.77	1436.41	572.126	525.545	3.40756	8.32755	3.50963	2.78783	205.391	261.719	183.249	159.168	1.90632	4.30728	1.60603	1.73389	869.167	645.453	889.081	725.409	10.0469	11.6105	14.6635	12.0294	91.277	599.871	253.005	225.204	7.68879	6.43756	2.92528	3.58079	81.2664	69.6398	103.734
	Solyc03g114965	1.3062	2.31e-69	4.66e-65			43.4123	46.2394	50.3364	43.9182	69.9924	65.7308	72.4544	69.1889	45.5835	39.6828	38.2866	41.1163	66.2983	60.4475	60.5345	59.8218	31.8021	34.1028	33.8028	32.8278	67.0897	63.2971	60.9404	57.849	15.2741	15.7834	16.6885	15.2454	22.8573	22.5574	24.4457	22.4753	14.742	14.8479	17.1363	16.6738	19.178	21.8861	20.7456	19.9524	13.2627	13.1292	13.1438
	Solyc03g114960	1.20998	8.16e-48	8.22e-44	AT1G18610	Galactose oxidase/kelch repeat superfamily protein, induced by calcium	27.75	31.5103	36.2205	36.2597	32.1835	30.7304	34.2501	35.3812	32.6449	34.6423	33.2088	31.1098	46.2596	51.6269	40.6133	41.8118	37.2471	34.3681	32.4649	35.9967	86.6657	84.1278	77.9078	72.6217	13.7574	13.7815	15.7215	15.4984	16.3465	15.5719	15.6727	15.6033	15.4775	15.2134	16.1411	14.6711	21.097	28.4127	17.362	20.6239	15.9978	15.4502	14.6459
	Solyc04g077510	1.16961	2.55e-12	5.13e-09	AT2G22840	Growth regulating factor encoding transcription activator	50.8937	44.0895	58.2496	62.1043	7.37213	7.51948	6.20025	7.71045	15.7766	35.1601	18.759	18.1317	6.33462	4.23623	6.17047	4.29269	9.57006	7.65684	11.5817	11.3986	12.0895	11.7729	8.67372	6.89848	31.3854	27.8635	33.3812	26.4264	4.73898	5.43825	6.39445	5.06051	9.01551	10.5692	9.82569	10.2507	4.45358	4.62897	4.03043	3.52259	4.42651	4.24262	4.49145
	Solyc12g011010	1.16927	6.76e-09	8.01e-06	AT2G42840	Encodes a putative extracellular proline-rich protein is exclusively expressed in the L1 layer of vegetative, inflorescence and floral meristems and t	367.682	326.537	489.442	470.067	22.2552	20.8565	12.9409	15.3903	127.231	230.472	201.839	201.566	6.66535	6.25155	5.2756	4.15611	50.9787	67.3358	81.8531	65.4289	1.46496	2.54576	0.873464	1.00445	345.369	334.038	362.51	336.285	9.83238	9.35749	15.0138	14.3868	81.597	130.07	117.123	131.634	10.0022	1.70875	1.41557	1.38638	24.3623	21.4156	33.9105
	Solyc01g006565	1.1041	6.8e-05	0.0192822	AT3G45140	Chloroplast lipoxygenase required for wound-induced jasmonic acid accumulation in Arabidopsis	21.3114	20.0566	14.439	15.4894	0.152373	0	0.264632	0	25.8454	44.5349	14.9053	16.025	0.280043	0.500709	0	0	10.1071	8.78809	5.2653	8.64416	0	0	0	0	15.8805	15.4742	9.58609	13.1149	0	0	0	0	12.0367	22.5897	7.10495	6.48561	0	0	0	0	2.71363	4.53568	4.02866
	Solyc01g009680	1.0634	0.000158735	0.0363377	AT3G45140	Chloroplast lipoxygenase required for wound-induced jasmonic acid accumulation in Arabidopsis	3.05492	3.16707	2.46006	2.60969	0	0	0	0.038289	4.2342	5.64752	1.96661	2.69476	0.024634	0.012846	0	0	1.81681	1.68423	1.38135	1.23559	0.098976	0.108218	0	0	2.80289	2.14932	1.84065	1.47106	0	0	0	0	1.87099	3.24987	1.21524	1.01231	0.082629	0.021679	0	0	0.563851	0.979133	0.62448
	Solyc03g113910	1.03171	0.000176084	0.0389804	AT5G14920	Encodes a GASA domain containing protein that regulates increases in plant growth through GA-induced and DELLA-dependent signal transduction and that	339.391	348.819	425.138	415.312	125.967	148.046	105.218	134.393	218.325	284.49	172.913	162.369	99.3727	102.026	103.712	88.6373	31.3179	35.1873	70.1345	70.3318	117.142	104.668	72.4474	80.0507	357.641	304.84	365.899	372.988	129.588	146.92	128.584	103.23	167.537	136.331	140.861	120.749	119.796	108.651	88.7443	85.5678	23.8919	29.7995	23.3568
	Solyc01g006560	1.02896	3.27e-06	0.00212754	AT3G45140	Chloroplast lipoxygenase required for wound-induced jasmonic acid accumulation in Arabidopsis	21.8333	23.1318	16.9027	18.6714	0.256697	0.087164	0.254752	0.085363	27.4474	45.8297	15.7726	19.5889	0.158295	0.37816	0	0.088146	12.5837	9.89226	9.08919	7.44288	0	0	0	0	21.1455	17.1545	13.1009	10.772	0	0.116741	0	0	15.1177	23.7283	8.80887	7.21941	0.356511	0.069771	0.059206	0.068534	3.88475	6.26978	4.62312
	Solyc03g007940	-1.01802	1.4e-16	4.03e-13	AT3G48950	Pectin lyase-like superfamily protein	0.14509	0.246276	0.054646	0.052054	1.87339	1.39258	2.2878	1.81526	0.595	0.284974	0.256887	0.336785	1.56174	0.940188	1.7093	1.47359	2.37166	2.2067	1.90989	2.51323	0.579556	0.528006	0.465147	0.317631	0.142097	0.192132	0.098641	0.168571	1.70541	1.8113	1.72306	1.47211	0.679148	0.497854	0.662876	0.646729	0.69232	1.29328	1.56381	1.75886	4.00104	5.01001	4.4389
	Solyc03g020060	-1.12253	4.23e-05	0.0137369			1.45863	0.660466	0.572559	0.581507	0.273331	0.214969	0.140262	0.245074	6.44033	4.43434	2.55652	3.22639	0.436976	0.457792	0.153804	0.372598	84.4508	84.519	58.9111	47.9883	1.14768	0.714588	1.16071	0.515558	1.80397	1.38981	1.00643	1.20039	0.377245	0.217099	0.108598	0.146805	12.8399	15.758	10.8647	10.2472	0.365011	0.389369	0.220824	0.219099	185.216	210.522	103.606
	Solyc09g090970	-1.13179	2.79e-05	0.0108084	AT1G24020	MLP-like protein 423	0	0.047867	0	0	0	0	0	0	1.0551	0.782557	0.816204	0.71477	0.022751	0	0.08465	0.070942	3.49113	8.26681	6.9041	7.01261	0.139395	1.4718	0.207404	0.212088	0	0	0	0	0	0	0	0	1.67098	5.48125	2.16864	1.00054	0.045787	0.048051	0	0.183641	13.9673	18.9472	10.9657
	Solyc03g020050	-1.30023	1.74e-10	2.7e-07			0.708727	0.707709	0.509654	0.440385	0	0	0	0	0.186258	0.725454	0.141849	0.18044	0	0	0	0	9.72296	11.1932	14.9932	15.5311	0.184322	0.164355	0	0	0.269217	0.48318	0	0.794169	0	0	0	0	1.05222	1.95397	0.926659	0.868124	0	0	0	0	33.1955	39.2606	27.7987
	Solyc00g145170	-1.32131	6.12e-05	0.0184124			0.151794	0.238073	0	0	0.270679	0.45698	0.299772	0.647812	0.186709	0.826893	0.352043	0.582556	0.203202	0.667484	0.172775	0.424655	8.13988	10.03	5.81372	4.77677	0.951196	0.570067	0.904532	0.250049	0	0.206617	0.134841	0.272453	0.29243	0.328592	0.391492	0.28087	0.858186	1.77551	1.4068	0.709169	0	0.643784	0.228009	0.140879	23.0221	24.5809	12.7513
	Solyc12g099430	-1.34269	2.13e-05	0.00933378	AT4G15960	alpha/beta-Hydrolases superfamily protein	0	0	0.302157	0.097269	0.29931	0.144346	0.511127	0.223106	2.26857	1.16873	0.107029	0.566989	4.02311	2.9295	1.25268	1.67325	10.8523	10.3708	6.39825	9.36101	4.50772	4.38961	6.38649	5.25061	0.101245	0.103694	0.247025	0.065537	0.31654	0.360994	0.344678	0.135122	3.84945	2.18274	1.68312	1.24595	4.87758	3.25379	1.64646	0.893708	31.0801	34.5141	12.9664
	Solyc09g005730	-1.35495	3.09e-05	0.0111133	AT5G02580	argininosuccinate lyase	0	0	0	0	0.149678	0	0	0.184457	1.79675	0	0	0	2.11204	0.412574	0.727713	0.729435	4.10767	4.71514	3.35505	2.29815	1.06474	1.51881	0.420734	0.476001	0	0	0	0	0	0.462833	0	0	1.22486	0.133087	0	0.429499	5.10486	0	0	0	10.2651	12.7833	5.55493
	Solyc12g098340	-1.96992	1.67e-05	0.00765888	AT3G24130	Pectin lyase-like superfamily protein	0	0	0	0	0.201438	0.466207	0.353707	0.517863	0.798634	0	0.13967	0	4.30487	3.03877	2.59897	2.41456	0.984855	0.858217	0.225765	0.95078	3.21914	3.26291	4.39295	4.5181	0	0	0	0	0.783157	0.420758	0.251472	0.315725	1.90696	0.139892	0.097005	0	6.33865	4.02236	3.67585	2.92707	4.19153	4.14686	1.85559
	Solyc03g114910	-2.2189	1.87e-17	6.28e-14	AT5G60920	Encodes a glycosylphosphatidylinositol-anchored protein localized primarily in the plasma membrane of the longitudinal sides of root cells	0.543299	0.474615	0.273541	0.139957	2.59251	2.00536	2.40547	2.11882	0.590003	0.27604	0.501026	0.351691	2.56088	1.62882	2.40863	1.87678	0.524064	0.409568	0.183653	0.281849	1.97209	1.93783	1.96194	1.9368	1.19645	1.31894	1.42229	1.24306	5.49294	5.33355	5.66295	5.08778	1.81133	0.884016	1.26661	1.29082	4.46682	4.93405	5.18971	4.21425	1.77579	1.67602	1.50169
5 DPA seed	Solyc03g114940	1.76678	3.12e-70	1.97e-66	AT1G13710	Encodes the cytochrome P450 CYP78A5 monooxygenase	24.236	43.1302	5.82929	3.44806	341.747	266.317	316.333	287.913	30.531	7.86494	4.6042	6.05988	390.149	258.325	242.38	277.427	3.14714	2.67118	3.36142	2.96477	145.624	143.422	169.503	159.556	4.00557	4.61218	10.2342	9.28418	107.4	86.4006	79.3797	85.1136	18.7959	1.73629	0.810093	1.04092	60.1927	95.0731	72.2314	75.9889	0.940907	0.697753	1.21339
	Solyc03g114965	1.59775	7.65e-193	9.66e-189			43.4123	46.2394	50.3364	43.9182	69.9924	65.7308	72.4544	69.1889	45.5835	39.6828	38.2866	41.1163	66.2983	60.4475	60.5345	59.8218	31.8021	34.1028	33.8028	32.8278	67.0897	63.2971	60.9404	57.849	15.2741	15.7834	16.6885	15.2454	22.8573	22.5574	24.4457	22.4753	14.742	14.8479	17.1363	16.6738	19.178	21.8861	20.7456	19.9524	13.2627	13.1292	13.1438
	Solyc01g111275	1.08459	2.01e-06	0.00282638			82.5033	72.1369	25.4131	60.3819	86.0164	94.3258	70.9397	74.7274	49.827	59.3556	46.7503	67.2045	36.2501	42.8555	52.1324	65.3422	51.3112	59.5804	47.102	9.39604	31.9694	48.7075	30.6565	32.9038	86.9308	29.837	97.8144	65.7455	58.2782	39.2843	24.9597	31.9236	47.3035	54.2978	62.2272	63.9368	41.3248	38.589	68.6012	48.8141	45.2842	54.4335	45.6224
	Solyc03g114960	1.07935	2.78e-48	1.17e-44	AT1G18610	Galactose oxidase/kelch repeat superfamily protein, induced by calcium	27.75	31.5103	36.2205	36.2597	32.1835	30.7304	34.2501	35.3812	32.6449	34.6423	33.2088	31.1098	46.2596	51.6269	40.6133	41.8118	37.2471	34.3681	32.4649	35.9967	86.6657	84.1278	77.9078	72.6217	13.7574	13.7815	15.7215	15.4984	16.3465	15.5719	15.6727	15.6033	15.4775	15.2134	16.1411	14.6711	21.097	28.4127	17.362	20.6239	15.9978	15.4502	14.6459
	Solyc01g111300	-1.20766	1.17e-06	0.00185275	AT2G21060	Glycine-rich protein (AtGRP2b)	115.295	136.922	289.961	150.954	136.845	109.246	145.9	155.919	160.586	132.468	168.469	146.512	168.157	113.016	117.917	120.567	171.946	139.577	165.394	235.463	104.137	104.868	92.2832	92.4745	91.7332	280.348	154.811	146.296	187.473	365.394	348.38	372.017	131.234	135.753	116.992	152.98	121.933	102.356	122.577	152.005	137.577	120.427	133.31
	Solyc03g114910	-1.23287	2.14e-35	6.74e-32	AT5G60920	Encodes a glycosylphosphatidylinositol-anchored protein localized primarily in the plasma membrane of the longitudinal sides of root cells	0.543299	0.474615	0.273541	0.139957	2.59251	2.00536	2.40547	2.11882	0.590003	0.27604	0.501026	0.351691	2.56088	1.62882	2.40863	1.87678	0.524064	0.409568	0.183653	0.281849	1.97209	1.93783	1.96194	1.9368	1.19645	1.31894	1.42229	1.24306	5.49294	5.33355	5.66295	5.08778	1.81133	0.884016	1.26661	1.29082	4.46682	4.93405	5.18971	4.21425	1.77579	1.67602	1.50169
	Solyc01g102590	-3.01139	1.03e-06	0.00185275	AT3G56150	member of eIF3c - eukaryotic initiation factor 3c protein_coding EUKARYOTIC TRANSLATION INITIATION FACTOR 3C (EIF3C) EUKARYOTIC TRANSLATION	5.06935	5.02048	52.6296	5.29471	4.92831	4.555	4.42011	5.95334	3.67122	5.07274	4.78576	5.90328	3.33754	4.68196	44.4385	44.0937	39.4427	4.51507	45.7408	3.23845	4.59758	3.73158	3.16872	1.6624	5.57755	5.63196	1.33489	49.9186	51.9454	52.3801	6.276	50.8977	3.19172	3.47385	3.87024	4.13396	35.1113	2.85528	3.66615	4.97494	0.968202	2.59843	3.11023
7 DPA seed	Solyc08g067595	5.50562	8.64e-06	0.0352387			0	0.745529	0	0	0	2.42392	2.0694	1.2408	0	0	0.38087	0.400652	3.52746	1.79207	2.42957	1.84319	0	0	0	0	2.41442	2.46973	0	2.50834	0	0	0.414922	0	2.93354	0	2.2915	0	0.837795	0	0	0	0	0	0	0	0	0	0
	Solyc03g114940	1.92491	2.82e-30	3.45e-26	AT1G13710	Encodes the cytochrome P450 CYP78A5 monooxygenase	24.236	43.1302	5.82929	3.44806	341.747	266.317	316.333	287.913	30.531	7.86494	4.6042	6.05988	390.149	258.325	242.38	277.427	3.14714	2.67118	3.36142	2.96477	145.624	143.422	169.503	159.556	4.00557	4.61218	10.2342	9.28418	107.4	86.4006	79.3797	85.1136	18.7959	1.73629	0.810093	1.04092	60.1927	95.0731	72.2314	75.9889	0.940907	0.697753	1.21339
	Solyc03g114965	1.58212	3.8e-90	9.29e-86			43.4123	46.2394	50.3364	43.9182	69.9924	65.7308	72.4544	69.1889	45.5835	39.6828	38.2866	41.1163	66.2983	60.4475	60.5345	59.8218	31.8021	34.1028	33.8028	32.8278	67.0897	63.2971	60.9404	57.849	15.2741	15.7834	16.6885	15.2454	22.8573	22.5574	24.4457	22.4753	14.742	14.8479	17.1363	16.6738	19.178	21.8861	20.7456	19.9524	13.2627	13.1292	13.1438
	Solyc03g114960	1.03819	1.13e-12	9.22e-09	AT1G18610	Galactose oxidase/kelch repeat superfamily protein, induced by calcium	27.75	31.5103	36.2205	36.2597	32.1835	30.7304	34.2501	35.3812	32.6449	34.6423	33.2088	31.1098	46.2596	51.6269	40.6133	41.8118	37.2471	34.3681	32.4649	35.9967	86.6657	84.1278	77.9078	72.6217	13.7574	13.7815	15.7215	15.4984	16.3465	15.5719	15.6727	15.6033	15.4775	15.2134	16.1411	14.6711	21.097	28.4127	17.362	20.6239	15.9978	15.4502	14.6459
	Solyc03g114910	-1.16839	4.28e-12	2.62e-08	AT5G60920	Encodes a glycosylphosphatidylinositol-anchored protein localized primarily in the plasma membrane of the longitudinal sides of root cells	0.543299	0.474615	0.273541	0.139957	2.59251	2.00536	2.40547	2.11882	0.590003	0.27604	0.501026	0.351691	2.56088	1.62882	2.40863	1.87678	0.524064	0.409568	0.183653	0.281849	1.97209	1.93783	1.96194	1.9368	1.19645	1.31894	1.42229	1.24306	5.49294	5.33355	5.66295	5.08778	1.81133	0.884016	1.26661	1.29082	4.46682	4.93405	5.18971	4.21425	1.77579	1.67602	1.50169
	Solyc12g055750	-1.84214	1.34e-06	0.00655214	AT1G55730	member of Low affinity calcium antiporter CAX2 family protein_coding CATION EXCHANGER 5 (CAX5) CATION EXCHANGER 5 (CAX5)	16.7167	19.0241	18.2633	18.7896	42.4886	10.9533	12.0469	11.6913	16.6554	16.7161	15.9559	16.2887	11.9259	11.0835	10.7301	13.7947	15.5184	68.0179	14.7771	13.6077	10.5665	11.9212	11.0093	9.90649	19.1482	18.2096	19.8064	22.6643	12.5138	12.8612	42.6904	38.8125	17.5605	14.4553	17.0277	16.3468	54.1259	12.2788	56.8215	44.8631	15.1796	14.0641	13.3023
10 DPA seed	Solyc09g015840	23.6542	2.74e-12	9.24e-09	AT3G51550	Encodes a synergid-expressed, plasma-membrane localized receptor-like kinase that accumulates asymetrically in the synergid membrnane at the filiform	0	0	0	0	0	64.9554	0	0	66.5534	34.1925	0	49.0449	0	51.6613	0	67.3313	57.6345	87.3057	33.361	0	0	52.1411	56.3315	0	48.0328	0	0	77.0855	59.7689	0	0	0	0	0	54.1671	0	0	57.2578	0	53.5325	0	38.8924	0
	Solyc02g074600	6.05236	1.55e-06	0.00184624			0	1.99343	2.5136	0	3.44338	1.40498	0	1.3542	1.3363	2.7411	3.57962	0	3.36898	0	2.06603	0	0.652591	0	0.801325	1.51898	2.91788	0.703371	1.30209	2.71111	3.2845	0	0	2.1847	1.58459	0	0.766801	2.75139	1.75419	2.7743	3.21785	0	1.76716	0.293799	0.286241	3.21768	0.547424	0	0.450553
	Solyc10g055760	2.99059	8.55e-05	0.0314435	AT2G17040	Member of the NAC transcription factor family and more specifically, the ONAC022 subfamily	10.6658	20.1548	6.39809	6.86173	0.962004	1.24304	0.290814	0.412713	10.7329	5.00625	7.53209	9.48752	0.206516	0.230777	0.348904	0.56349	6.53865	7.26668	3.18773	3.117	2.25834	8.9832	0.470683	1.54827	4.78918	4.61321	17.267	31.2098	0.347489	0.386214	1.49471	1.16341	4.57532	13.3969	4.35773	3.64701	0.465553	0	0.090117	0.208628	1.64904	2.40162	4.16837
	Solyc08g008280	2.53956	0.000143566	0.0420918	AT4G23810	member of WRKY Transcription Factor	10.9685	24.13	4.39497	5.50833	0.827776	4.40686	0.398277	0.434748	6.15013	0.644502	6.65691	9.12848	0	0.068957	0.216345	0.270602	0.563893	1.2707	0.338661	0.814615	0.877339	3.59383	0.390389	1.43457	4.24157	3.65004	24.0008	44.9099	0.490318	0	8.02301	4.63242	0.181446	5.95302	2.4501	1.3928	0	0	0.134636	0.194811	0	0.138056	0.877228
	Solyc03g114965	1.4008	3.36e-96	6.81e-92			43.4123	46.2394	50.3364	43.9182	69.9924	65.7308	72.4544	69.1889	45.5835	39.6828	38.2866	41.1163	66.2983	60.4475	60.5345	59.8218	31.8021	34.1028	33.8028	32.8278	67.0897	63.2971	60.9404	57.849	15.2741	15.7834	16.6885	15.2454	22.8573	22.5574	24.4457	22.4753	14.742	14.8479	17.1363	16.6738	19.178	21.8861	20.7456	19.9524	13.2627	13.1292	13.1438
	Solyc03g114940	1.38854	5.45e-27	3.68e-23	AT1G13710	Encodes the cytochrome P450 CYP78A5 monooxygenase	24.236	43.1302	5.82929	3.44806	341.747	266.317	316.333	287.913	30.531	7.86494	4.6042	6.05988	390.149	258.325	242.38	277.427	3.14714	2.67118	3.36142	2.96477	145.624	143.422	169.503	159.556	4.00557	4.61218	10.2342	9.28418	107.4	86.4006	79.3797	85.1136	18.7959	1.73629	0.810093	1.04092	60.1927	95.0731	72.2314	75.9889	0.940907	0.697753	1.21339
	Solyc04g082030	1.04802	2.43e-07	0.000377595	AT5G11880	Meso-diaminopimelate decarboxylase which catalyzes the decarboxylation of mesodiaminopimelate, the final reaction in the diaminopimelate L-lysine bio	220.437	219.485	160.991	179.434	221.022	259.775	194.159	206.007	34.6238	46.4675	104.954	98.9993	31.1603	54.4464	75.8145	82.8449	33.1773	35.0553	43.7227	39.2401	13.5642	21.0397	14.533	14.5797	135.075	134.151	111.661	107.047	188.093	193.111	178.981	208.274	21.7187	51.821	73.4818	75.9267	24.5563	25.5571	74.3491	80.411	17.2581	15.6726	28.0291
	Solyc04g055260	1.00397	5.78e-05	0.0229208	AT5G66430	S-adenosyl-L-methionine-dependent methyltransferases superfamily protein	142.594	146.065	152.172	151.193	22.3335	33.8378	22.7853	28.5751	36.9704	59.9706	99.9235	81.5285	8.30288	12.6736	54.1064	27.8934	24.4981	25.5816	62.9124	58.3699	13.9088	14.216	15.8979	15.6688	102.86	93.7417	96.3976	84.332	28.1256	31.5397	28.4678	19.4119	27.5714	30.9195	58.5792	69.9601	10.5343	8.35734	34.7945	56.8912	49.2302	28.7254	36.2274
	Solyc11g071860	-1.21219	0.000104689	0.0330914			6.77388	6.69834	21.0088	24.6386	7.01817	6.46743	4.94849	18.7472	19.5916	25.163	19.5257	8.23182	16.5548	6.77405	15.8848	15.8633	20.8613	19.5345	12.1047	20.0908	7.88898	7.42999	9.25668	4.36383	6.78358	20.698	7.93776	21.1474	18.7499	5.56733	5.8065	4.24694	9.37952	11.9148	20.8254	20.2244	6.01269	19.545	5.56962	17.5694	6.3228	7.52237	4.48036
	Solyc03g114910	-1.5478	3.31e-36	3.35e-32	AT5G60920	Encodes a glycosylphosphatidylinositol-anchored protein localized primarily in the plasma membrane of the longitudinal sides of root cells	0.543299	0.474615	0.273541	0.139957	2.59251	2.00536	2.40547	2.11882	0.590003	0.27604	0.501026	0.351691	2.56088	1.62882	2.40863	1.87678	0.524064	0.409568	0.183653	0.281849	1.97209	1.93783	1.96194	1.9368	1.19645	1.31894	1.42229	1.24306	5.49294	5.33355	5.66295	5.08778	1.81133	0.884016	1.26661	1.29082	4.46682	4.93405	5.18971	4.21425	1.77579	1.67602	1.50169
[truncated: 5 more columns]

## Sheet: Dataset S2
Dataset S2 DEGs significantly affected by genotype in the fw3.2 NILs.
GeneID	pvalue	padj	Arabidopsis ortholog ID	Arabidopsis gene annotation	fw3.2(ys)_5DPA_pericarp_rep1	fw3.2(ys)_5DPA_pericarp_rep2	fw3.2(ys)_5DPA_pericarp_rep3	fw3.2(ys)_5DPA_pericarp_rep4	fw3.2(ys)_5DPA_seed_rep1	fw3.2(ys)_5DPA_seed_rep2	fw3.2(ys)_5DPA_seed_rep3	fw3.2(ys)_5DPA_seed_rep4	fw3.2(ys)_7DPA_pericarp_rep1	fw3.2(ys)_7DPA_pericarp_rep2	fw3.2(ys)_7DPA_pericarp_rep3	fw3.2(ys)_7DPA_pericarp_rep4	fw3.2(ys)_7DPA_seed_rep1	fw3.2(ys)_7DPA_seed_rep2	fw3.2(ys)_7DPA_seed_rep3	fw3.2(ys)_7DPA_seed_rep4	fw3.2(ys)_10DPA_pericarp_rep1	fw3.2(ys)_10DPA_pericarp_rep2	fw3.2(ys)_10DPA_pericarp_rep3	fw3.2(ys)_10DPA_pericarp_rep4	fw3.2(ys)_10DPA_seed_rep1	fw3.2(ys)_10DPA_seed_rep2	fw3.2(ys)_10DPA_seed_rep3	fw3.2(ys)_10DPA_seed_rep4	fw3.2(wt)_5DPA_pericarp_rep1	fw3.2(wt)_5DPA_pericarp_rep2	fw3.2(wt)_5DPA_pericarp_rep3	fw3.2(wt)_5DPA_pericarp_rep4	fw3.2(wt)_5DPA_seed_rep1	fw3.2(wt)_5DPA_seed_rep2	fw3.2(wt)_5DPA_seed_rep3	fw3.2(wt)_5DPA_seed_rep4	fw3.2(wt)_7DPA_pericarp_rep1	fw3.2(wt)_7DPA_pericarp_rep2	fw3.2(wt)_7DPA_pericarp_rep3	fw3.2(wt)_7DPA_pericarp_rep4	fw3.2(wt)_7DPA_seed_rep1	fw3.2(wt)_7DPA_seed_rep2	fw3.2(wt)_7DPA_seed_rep3	fw3.2(wt)_7DPA_seed_rep4	fw3.2(wt)_10DPA_pericarp_rep1	fw3.2(wt)_10DPA_pericarp_rep2	fw3.2(wt)_10DPA_pericarp_rep3	fw3.2(wt)_10DPA_pericarp_rep4	fw3.2(wt)_10DPA_seed_rep1
Solyc03g114910	7.37408e-63	8.15463e-59	AT5G60920	Encodes a glycosylphosphatidylinositol-anchored protein localized primarily in the plasma membrane of the longitudinal sides of root cells	0.543299	0.474615	0.273541	0.139957	2.59251	2.00536	2.40547	2.11882	0.590003	0.27604	0.501026	0.351691	2.56088	1.62882	2.40863	1.87678	0.524064	0.409568	0.183653	0.281849	1.97209	1.93783	1.96194	1.9368	1.19645	1.31894	1.42229	1.24306	5.49294	5.33355	5.66295	5.08778	1.81133	0.884016	1.26661	1.29082	4.46682	4.93405	5.18971	4.21425	1.77579	1.67602	1.50169	1.51885	5.76578
Solyc03g114970	8.75201e-41	6.45227e-37	AT1G26355	SPIRAL1-LIKE1 belongs to a six-member gene family in Arabidopsis	68.8335	51.0255	54.1837	46.7843	81.5034	81.6696	78.4591	62.3716	82.7511	53.3205	53.4617	55.6185	88.7333	74.8918	61.1484	61.6845	78.5998	76.5623	87.1646	72.7948	97.2895	91.9119	79.1466	82.9051	94.825	98.1651	91.7101	94.8841	107.474	119.077	119.763	114.941	120.935	101.898	97.043	92.5444	137.023	122.908	82.8378	90.809	122.278	139.608	125.892	112.571	140.788
Solyc03g114960	7.4353e-32	4.11116e-28	AT1G18610	Galactose oxidase/kelch repeat superfamily protein, induced by calcium	27.75	31.5103	36.2205	36.2597	32.1835	30.7304	34.2501	35.3812	32.6449	34.6423	33.2088	31.1098	46.2596	51.6269	40.6133	41.8118	37.2471	34.3681	32.4649	35.9967	86.6657	84.1278	77.9078	72.6217	13.7574	13.7815	15.7215	15.4984	16.3465	15.5719	15.6727	15.6033	15.4775	15.2134	16.1411	14.6711	21.097	28.4127	17.362	20.6239	15.9978	15.4502	14.6459	13.8302	50.2223
Solyc03g115000	4.10929e-20	1.81771e-16	AT1G74160	Member of a small gene family in Arabidopsis	12.1343	10.7898	9.37236	8.05563	35.0536	27.3815	35.0547	30.6386	12.3475	9.72598	10.428	9.64599	40.518	28.0898	35.9198	38.1532	9.36415	11.2799	8.82229	10.8424	26.6618	23.4821	28.5123	26.5141	15.7044	17.3907	16.3025	17.5951	46.7928	41.0419	39.6656	39.7135	26.5016	21.7825	19.8659	18.3514	37.123	47.3079	43.0137	43.2207	19.0601	17.8214	19.7674	20.5627	33.0429
Solyc04g074990	3.61763e-12	1.33352e-08	AT4G24660	homeobox protein 22	8.44947	9.49011	10.8839	9.91052	2.95255	2.17718	2.49143	2.63135	3.09457	4.95225	2.13051	2.14618	0.675852	0.809426	0.710388	0.17491	1.2777	1.50052	2.2309	0.985088	0.704807	0.388241	0.304369	0	5.55989	4.82983	5.11529	4.88615	2.06836	1.45416	2.53229	1.83492	1.30941	1.12702	1.1072	1.091	0.134387	0.133447	0	0.246059	0.288664	0	0.282686	0.375821	0.163551
Solyc02g062560	4.44801e-11	1.40538e-07	AT5G66420	TIM-barrel signal transduction protein	16.3088	19.9024	18.2878	20.7291	12.6619	12.1781	14.1082	13.7774	11.3263	14.5026	12.4863	13.4861	7.00123	7.09432	6.47848	8.6436	8.7335	8.57056	6.68158	8.72327	7.86243	8.80508	6.22133	6.61661	15.4047	14.1421	17.1139	14.0291	11.2649	11.1917	12.4007	11.3626	7.90759	9.3955	8.84778	8.89161	7.26992	6.02107	6.27364	8.1793	4.91689	4.86427	5.56581	5.95812	5.03671
Solyc03g114980	2.46552e-09	6.81624e-06			10.7926	11.0728	10.5246	9.25998	13.6444	11.288	12.8995	12.7508	8.46781	8.31192	8.92619	8.78737	16.22	10.8137	13.8038	13.0599	7.94902	7.97247	8.72393	8.27119	12.1372	10.5876	11.7099	11.1936	11.9936	12.4282	13.4403	12.794	14.897	15.3892	14.7542	13.8514	11.999	10.9573	11.3217	11.29	13.7685	14.2663	14.5941	11.552	9.14886	9.75721	8.76495	9.30038	14.2165
Solyc11g068890	5.38869e-09	1.32424e-05	AT3G44220	Late embryogenesis abundant (LEA) hydroxyproline-rich glycoprotein family	18.9395	16.8813	23.6538	27.3688	9.06333	8.98621	8.66816	8.58693	2.36364	4.27602	3.30407	2.74057	3.32763	2.18017	2.05947	1.74317	0.370453	0.899164	0.965775	0.649161	0.858218	0.83482	0.245428	1.10193	9.16566	6.24022	9.61942	11.0491	4.17805	5.6759	7.67574	7.63601	1.64497	2.47514	1.73065	1.50128	1.52344	1.13721	1.87772	1.62964	0.186211	0.289095	0.36471	0.71774	0.283954
Solyc03g114940	1.08409e-08	2.39768e-05	AT1G13710	Encodes the cytochrome P450 CYP78A5 monooxygenase	24.236	43.1302	5.82929	3.44806	341.747	266.317	316.333	287.913	30.531	7.86494	4.6042	6.05988	390.149	258.325	242.38	277.427	3.14714	2.67118	3.36142	2.96477	145.624	143.422	169.503	159.556	4.00557	4.61218	10.2342	9.28418	107.4	86.4006	79.3797	85.1136	18.7959	1.73629	0.810093	1.04092	60.1927	95.0731	72.2314	75.9889	0.940907	0.697753	1.21339	1.10931	57.8414
Solyc09g007790	7.2147e-08	0.000145061	AT5G03230	senescence regulator (Protein of unknown function, DUF584)	4.86474	4.2176	4.6392	3.18029	5.95809	7.32619	7.08693	5.25356	6.72542	7.18041	5.7353	4.91615	16.8103	13.4799	14.4421	8.36566	9.86469	14.1783	11.555	10.4339	20.9929	18.2117	22.3918	22.102	3.97604	6.36601	4.91546	4.68215	7.3534	5.82695	8.62505	7.6689	13.878	8.71548	8.56761	7.72107	19.9021	19.3224	15.6491	13.1367	17.1096	18.9689	15.8439	15.8591	26.7009
Solyc12g008580	1.05971e-07	0.000195313	AT5G56590	O-Glycosyl hydrolases family 17 protein	34.7504	33.7301	36.8504	38.3593	21.192	19.9131	19.079	20.56	17.4066	20.6653	19.553	18.3575	12.9716	13.151	12.3969	11.5101	10.5674	11.8271	13.1152	13.4221	8.15647	8.08217	8.73543	9.71254	29.3388	28.7013	30.7956	28.501	19.6299	17.9323	18.2817	17.0549	12.3539	15.9892	16.947	17.6393	10.4615	11.4787	10.4169	11.4473	7.9934	8.60914	10.9541	10.456	7.57161
Solyc03g111550	2.13152e-07	0.000359845	AT3G48460	GDSL-motif esterase/acyltransferase/lipase	22.4189	21.9296	20.3586	20.0541	2.97193	2.87763	2.96771	2.6107	75.3373	58.4184	52.2745	60.5901	8.30653	6.78833	6.29509	5.76631	254.488	282.983	260.331	243.094	26.6925	23.0547	20.2134	21.2769	27.1308	29.0065	24.9827	26.1282	2.5956	3.25608	3.58122	3.0043	113.186	150.751	132.425	126.2	7.88194	9.73078	6.17622	6.86135	406.747	430.113	288.414	284.665	29.1677
Solyc01g087820	2.27781e-07	0.000359845	AT5G67090	Encodes a subtilisin-like serine protease with in vitro protease activity	6.47731	6.60831	6.59856	5.57719	0.926959	0.756955	0.705462	0.785834	10.2289	10.9151	7.70882	6.46665	2.1898	2.39453	0.781107	1.1095	11.0613	12.2602	9.01714	9.38543	2.49581	3.45346	1.66276	1.87831	3.09142	3.46593	3.04771	4.43422	0.297175	0.467542	0.791157	0.656421	4.69675	7.60277	4.60511	4.57327	2.12567	1.76997	0.996842	0.703645	6.85047	6.36387	8.19145	7.11972	1.39469
Solyc04g074670	2.48908e-07	0.000367007	AT1G22460	O-fucosyltransferase family protein	4.47729	4.80663	5.78493	5.08637	5.95863	5.70621	6.77572	6.00054	7.35832	7.28033	6.70047	6.52015	8.03595	7.62628	7.53095	8.78757	7.11259	6.54669	5.80494	5.7977	7.50155	7.88487	7.49496	7.20373	6.09786	5.91513	6.19221	6.301	6.90092	6.42357	7.30162	6.43545	10.1884	8.46518	7.64787	6.78256	11.2179	9.55076	8.55286	8.30157	7.31139	7.58758	5.49039	6.07289	7.99487
Solyc04g007690	3.3089e-07	0.000457393	AT1G70940	A regulator of auxin efflux and involved in differential growth	11.6305	11.5837	11.3695	11.124	16.0316	15.4901	14.5517	14.7873	9.10266	12.1556	8.04346	8.08206	7.28537	9.25821	6.87357	7.84759	6.64562	6.08055	4.58024	5.59275	6.27641	6.5878	5.28057	6.27067	8.05603	7.03029	7.53055	7.73636	12.2621	11.9512	14.9019	15.448	6.4931	7.26618	5.89526	6.02458	6.15793	6.84759	6.92935	6.0678	4.80157	4.73312	4.27801	4.82654	4.77843
Solyc05g013460	8.31213e-07	0.00108141	AT1G12950	root hair specific 2	34.0183	33.612	36.3858	37.3699	19.3481	18.6065	16.0427	15.6596	30.1751	33.0477	27.621	27.0487	21.0625	21.3258	15.8793	16.3119	25.0816	23.6815	26.1033	29.2259	14.9804	15.0506	15.2815	15.4052	32.2689	30.0635	29.3667	30.4446	15.2242	17.0548	15.1595	15.3868	24.9024	30.576	27.7613	26.4766	18.8324	17.2527	15.382	15.007	21.0751	22.0933	23.054	21.6549	10.9922
Solyc02g084610	9.43609e-07	0.00115943	AT5G66330	Leucine-rich repeat (LRR) family protein	20.3687	23.2514	21.8416	21.7081	21.2981	21.0115	16.9076	19.1474	18.835	18.2938	15.5462	15.979	16.8546	13.3859	12.9775	14.558	13.4297	12.9769	11.4436	12.2377	14.5006	14.2375	10.2273	11.4729	19.0339	18.5097	21.7634	15.9816	20.4351	18.6294	16.5245	17.7198	16.6211	12.2396	14.5735	13.2099	12.6887	11.9215	10.0249	10.1647	11.3087	9.07291	12.0338	10.6132	13.0694
Solyc01g096370	1.08261e-06	0.00126021	AT4G00870	bHLH14 interacts with JAZ proteins, and functions redundantly with bHLH3, bHLH13 and bHLH17 to negatively regulate jasmonate responses	19.0627	20.9515	20.3138	20.2307	16.6892	15.5975	15.6009	16.0808	5.5994	8.81652	11.9926	10.7085	9.04358	7.20075	9.41756	7.19822	4.26563	4.63028	6.03477	5.90516	4.37711	5.49411	4.29394	4.77602	16.9536	14.4693	17.1737	15.0904	14.5166	14.1885	14.8493	14.5998	4.98941	4.68332	7.30412	8.46714	5.05079	5.52937	7.58411	7.30985	4.67013	3.38728	4.74547	3.62061	3.65341
Solyc03g061620	1.29944e-06	0.00143698	AT3G28917	mini zinc finger 2	6.23431	8.20951	10.8091	10.1421	0.577657	0.235286	1.41716	0.677036	2.3162	7.25262	1.91257	3.47177	0	0	0.858538	0.594243	1.15262	0.472501	0.455758	0.959682	0.552275	0	0	0	3.34295	0.726238	4.86287	3.43941	0.380025	0	0.253827	0	0.728652	1.76356	1.02809	1.12669	0	0.268329	0	0.77005	0	0.227378	0.215137	0.212213	0.223334
Solyc09g072630	2.3601e-06	0.00248564	AT4G28560	encodes a member of a novel protein family that contains contain a CRIB (for Cdc42/Rac-interactive binding) motif required for their specific i	2.2214	2.11401	2.53143	2.36064	0.822881	0.649803	1.033	0.766315	1.10863	1.99635	1.30646	1.12034	0	0.180657	0.381335	0.395267	0.861324	0.707538	0.555606	0.8413	0.214639	0.20506	0.333921	0.219114	2.04409	1.3965	2.19111	1.37359	0.474736	0.355548	0.866904	0.404223	0.525127	0.670645	0.69989	0.939606	0.085176	0.089388	0.221608	0.128262	0.255425	0.492344	0.419877	0.388815	0.185997
Solyc06g072845	3.36367e-06	0.00338156			7.17198	9.35522	6.9195	7.04627	16.9948	12.8465	10.0116	10.1386	62.2624	42.1273	51.825	58.6101	57.0329	99.9113	76.5143	77.1734	146.798	135.242	166.916	136.723	159.746	145.392	137.504	165.584	13.4987	15.431	13.5421	11.464	11.6828	17.393	13.9896	10.6853	93.8433	78.8671	86.1977	85.4651	120.363	95.173	78.7422	90.0046	195.873	198.311	183.806	182.82	154.904
Solyc01g107430	4.7152e-06	0.00453418	AT1G24625	Encodes a zinc finger protein containing only a single zinc finger	2.91346	2.94171	2.93037	2.72552	6.12524	7.75133	7.85714	9.62971	7.3317	4.15955	5.50404	4.02821	9.6174	12.2886	12.37	9.69983	4.10296	5.30942	5.00416	6.03454	11.5066	12.8508	12.8367	13.1041	3.88861	4.0878	5.22919	4.46551	8.53968	9.59	12.838	11.6978	13.4023	5.7671	4.89375	5.92648	22.7463	10.578	12.1653	10.1482	6.43339	7.38908	6.49778	6.99424	14.0679
Solyc01g006430	5.32781e-06	0.0049098	AT3G12120	Major enzyme responsible for the synthesis of 18:2 fatty acids in the endoplasmic reticulum	569.307	534.596	514.75	516.529	590.545	600.902	536.135	560.033	435.161	479.442	462.265	454.12	531.022	544.415	508.912	539.403	335.266	352.325	316.945	325.336	377.922	361.301	389.777	387.137	472.165	464.457	481.855	451.274	518.72	522.707	485.736	586.609	381.802	419.992	361.633	418.081	479.561	491.362	514.495	486.013	279.929	251.646	334.373	328.912	374.622
Solyc12g087940	7.4716e-06	0.00660997	AT1G09750	Eukaryotic aspartyl protease family protein	437.072	400.457	403.351	404.671	228.489	227.225	199.298	221.095	262.972	285.169	136.685	151.803	98.7362	95.4096	59.2021	58.5957	46.1739	54.9806	78.7836	75.1198	21.6539	21.4092	25.7833	23.2132	282.391	216.427	308.867	301.673	218.659	197.311	220.509	185.285	163.452	120.852	74.0381	72.4627	78.1783	52.7925	44.5768	38.3479	13.4479	12.5749	35.5925	39.6633	18.3934
Solyc02g070000	8.79815e-06	0.00748418	AT4G20940	Encodes a plasma-membrane localized LRR receptor-like protein involved in both ABA and H202 mediated signaling involved in stomatal movement	15.8171	14.928	15.5484	17.3508	17.7361	15.6508	15.1793	14.5681	13.6761	13.8092	13.1226	15.487	14.2592	12.0169	10.9217	13.8077	9.89903	10.8599	8.75573	8.95153	10.383	10.7305	10.8372	10.8971	14.7902	15.9554	14.4086	14.0175	17.5092	16.1816	13.4663	15.6585	11.8451	12.1121	11.6808	12.1663	10.414	12.7849	10.3282	13.4052	7.69724	6.368	7.9874	8.74351	8.78658
Solyc03g112960	1.00612e-05	0.00824161	AT1G53840	encodes a pectin methylesterase protein_coding PECTIN METHYLESTERASE 1 (PME1) PECTIN METHYLESTERASE 1 (PME1)	28.196	24.5187	25.9379	24.7787	9.64973	11.3435	9.37193	9.28714	23.6724	23.3912	22.2858	22.4127	9.6681	9.73463	9.70232	7.88029	22.1776	23.9362	24.124	23.1806	8.22816	8.98762	8.47098	8.24614	25.878	21.2573	23.5096	20.7979	8.96377	9.13026	10.3629	10.0552	21.0024	17.2378	18.607	20.0586	10.8381	6.72192	6.54763	7.10371	21.7455	20.0425	20.6939	18.0443	7.36272
Solyc01g006565	1.09301e-05	0.00849036	AT3G45140	Chloroplast lipoxygenase required for wound-induced jasmonic acid accumulation in Arabidopsis	21.3114	20.0566	14.439	15.4894	0.152373	0	0.264632	0	25.8454	44.5349	14.9053	16.025	0.280043	0.500709	0	0	10.1071	8.78809	5.2653	8.64416	0	0	0	0	15.8805	15.4742	9.58609	13.1149	0	0	0	0	12.0367	22.5897	7.10495	6.48561	0	0	0	0	2.71363	4.53568	4.02866	3.74846	0
Solyc01g010250	1.11326e-05	0.00849036	AT1G13700	Encodes a cytosolic 6-phosphogluconolactonase (PGL) thought to be involved in the oxidative pentose-phosphate pathway (OPPP)	11.8721	13.2804	14.8157	15.794	5.75235	5.29375	5.95514	8.37736	7.71429	15.4059	9.78822	8.63686	2.98627	4.60194	3.50582	4.29725	5.23116	5.14409	6.72502	5.13995	4.28163	3.70811	3.52334	3.83634	8.54327	7.57497	12.0324	9.82004	5.53766	5.59706	5.89764	4.94253	6.92087	5.94848	4.48578	5.79263	3.43524	4.09933	2.14778	3.18756	4.07869	3.4128	4.62134	4.15671	3.20628
Solyc12g011010	1.33153e-05	0.00953029	AT2G42840	Encodes a putative extracellular proline-rich protein is exclusively expressed in the L1 layer of vegetative, inflorescence and floral meristem	367.682	326.537	489.442	470.067	22.2552	20.8565	12.9409	15.3903	127.231	230.472	201.839	201.566	6.66535	6.25155	5.2756	4.15611	50.9787	67.3358	81.8531	65.4289	1.46496	2.54576	0.873464	1.00445	345.369	334.038	362.51	336.285	9.83238	9.35749	15.0138	14.3868	81.597	130.07	117.123	131.634	10.0022	1.70875	1.41557	1.38638	24.3623	21.4156	33.9105	37.2115	1.7458
Solyc04g008850	1.3358e-05	0.00953029	AT3G20015	Eukaryotic aspartyl protease family protein	18.4242	16.4744	18.1121	17.8303	22.6198	21.0782	17.5194	19.0344	8.29912	8.56994	8.70718	7.44461	12.855	14.8235	9.65632	11.6801	3.69988	4.0979	3.99909	3.90075	4.16707	4.84204	4.34341	5.44458	15.0086	14.7304	14.7343	16.0664	18.194	18.7426	19.8821	20.9055	8.93012	8.46262	5.5324	6.50104	11.5686	10.054	7.93287	8.3951	2.84816	2.52793	3.99605	3.40629	3.21536
Solyc11g020780	1.46424e-05	0.00999648	AT1G72040	Encodes a multisubstrate deoxyribonucleoside kinase that salvages DNA precursors	34.3955	33.5348	36.4132	37.5371	44.224	42.0433	42.9007	46.6633	34.547	30.3741	27.8602	29.6556	30.8848	34.5721	31.1531	34.1708	26.1756	24.7697	23.6992	24.5666	28.1177	28.1671	29.1494	30.6694	33.2509	32.5452	35.2007	34.5714	43.6305	39.1677	43.2841	44.3361	31.0343	27.2959	25.2655	25.2094	33.5204	30.0647	30.9964	33.1306	20.8937	20.5427	21.2256	24.3708	26.4623
Solyc06g071430	1.52832e-05	0.00999648	AT1G27510	Encodes one of the two plastid proteins EXECUTER (EX1, AT4G33630) and EX2 (AT1G27510)	15.0922	14.8354	15.9608	15.6426	17.9464	18.3659	20.363	18.635	17.4853	15.6559	16.8031	15.9771	23.733	20.1531	20.2251	18.5626	17.5559	18.204	19.6103	19.8429	21.995	20.2176	22.0206	21.1212	15.9625	17.4939	16.8615	18.4436	20.7171	19.8905	20.7601	21.3534	18.7822	17.1686	18.3723	17.0124	19.7417	23.2014	21.42	18.8034	22.4325	22.4493	20.6391	21.8294	21.4273
Solyc12g044330	1.57464e-05	0.00999648	AT3G16240	Delta tonoplast intrinsic protein, functions as a water channel and ammonium (NH3) transporter	272.525	230.405	280.203	275.052	250.242	294.132	237.08	244.961	208.143	237.557	134.724	175.138	123.546	240.313	141.775	174.079	91.4995	59.9107	85.6036	75.2282	80.9172	76.8815	73.3536	87.7256	214.777	217.85	189.549	250.529	222.787	233.357	179.416	250.692	158.916	180.715	104.52	134.64	157.673	160.365	95.0955	120.933	62.119	68.4673	70.913	66.6775	73.3446
Solyc12g009490	1.5849e-05	0.00999648	AT1G15360	Encodes a member of the ERF (ethylene response factor) subfamily B-6 of ERF/AP2 transcription factor family	19.6638	14.8255	14.2716	12.2151	0	0	0	0	61.29	64.4214	46.3029	43.8042	0	0	0	0	81.8038	106.653	126.706	122.451	0	0	0	0	42.8561	47.4202	13.23	21.4245	0	0	0	0	89.4538	113.809	93.6695	80.3647	0	0	0	0	149.964	188.625	128.368	141.388	0
Solyc07g008570	1.62713e-05	0.00999648	AT5G50400	purple acid phosphatase 27	218.588	219.396	225.874	259.548	19.3269	13.5328	13.3709	20.2555	55.1001	237.959	112.142	93.628	3.88529	4.84801	4.61858	3.84123	25.4671	25.3411	43.3743	44.2608	2.68926	1.69794	2.84916	2.04809	180.16	148.141	162.099	164.78	11.9903	13.7039	13.381	13.7236	37.9013	95.9827	58.154	51.5673	2.39301	3.95211	3.18669	4.02265	21.028	15.5702	22.813	19.6465	1.65566
Solyc09g007280	1.75228e-05	0.0104743	AT2G37050	Leucine-rich repeat protein kinase family protein	8.54125	9.12634	9.89815	10.4695	6.55186	5.38826	6.18119	5.55727	4.92078	6.60751	5.5072	5.58309	4.5847	4.00076	3.60503	3.87862	2.92967	3.03398	3.21479	2.77653	2.61828	2.35422	2.38909	2.35246	8.60729	8.77644	10.0271	8.47846	5.81329	5.84244	5.59858	5.47948	4.45596	4.45452	5.25739	4.5831	3.76601	3.52698	2.82056	2.87819	2.46769	2.59928	2.33012	2.88476	2.21704
Solyc09g091530	2.65072e-05	0.0150323	AT5G66430	S-adenosyl-L-methionine-dependent methyltransferases superfamily protein	0.515466	0	0.225573	0	0	0	0	0	1.56828	0.885673	1.4977	1.67212	0	0	0	0	5.36301	6.64524	6.02984	4.47037	0	0	0.106929	0	0.863284	0.714312	0.29057	0.73389	0	0	0	0	2.47279	3.58963	2.78158	2.02229	0.094423	0	0	0	8.33643	7.81904	9.36488	6.97178	0
Solyc01g006400	3.31049e-05	0.0180351			4715.35	3441.32	4130.94	3969.6	971.403	1056.39	824.754	774.5	919.214	2262.24	1798.57	1828.92	430.832	435.034	503.336	484.499	727.604	803.992	1031.49	760.32	207.586	207.441	232.294	200.87	3394.46	3036.99	2925.62	3114.96	681.394	888.726	730.643	895.888	736.059	1333.34	1187.86	1435.43	268.952	355.689	453.326	417.523	449.957	339.497	679.976	620.887	170.401
Solyc08g005890	3.3433e-05	0.0180351	AT5G67150	HXXXD-type acyl-transferase family protein	5.02567	4.97521	4.71214	5.1773	4.8625	6.84003	5.0293	5.45475	5.03742	5.76182	5.05604	4.6394	5.64191	6.67837	5.20818	5.25534	3.16143	4.34365	4.31741	4.13408	6.13561	7.13965	5.29656	6.39896	4.41345	3.48862	3.38259	3.12242	4.90526	5.08738	5.9933	4.04274	4.4588	4.90791	3.70374	3.58215	6.27196	6.59129	4.74095	5.52625	3.56457	3.8486	2.93229	2.56283	5.20242
Solyc07g049370	3.73233e-05	0.0191972	AT2G05790	O-Glycosyl hydrolases family 17 protein	119.259	115.573	111.587	109.206	179.683	158.679	162.174	161.698	65.0731	67.926	56.5584	58.5915	88.1956	66.6932	81.7853	88.1151	39.4866	42.2737	44.1662	40.8296	49.1771	46.588	49.8084	47.7194	96.3063	88.4122	107.337	102.164	147.91	142.348	162.31	171.026	56.3131	52.4765	51.0265	54.3516	60.4523	69.1162	81.0193	74.7413	30.4745	31.9886	37.7783	37.4194	45.1192
Solyc03g006240	4.18833e-05	0.021053	AT5G45910	GDSL-motif esterase/acyltransferase/lipase	1.46218	0.874525	0.917788	1.35853	0	0	0	0.040787	8.4957	4.56309	6.39812	7.69298	0.15307	0	0	0.142729	16.1844	18.4109	24.5785	19.6607	0	0	0.069774	0.190202	2.43411	2.94477	1.3711	1.97813	0	0	0	0	12.5992	13.8696	17.5176	13.8836	0	0.09699	0.080153	0	22.8494	20.9645	21.3302	22.3112	0.186253
Solyc05g054760	4.34711e-05	0.0213656	AT1G19570	Encodes a member of the dehydroascorbate reductase gene family	540.801	606.207	593.515	711.219	417.838	446.454	349.55	407.009	302.292	469.902	380.8	447.912	163.911	277.955	232.587	319.134	327.175	315.711	298.354	239.286	273.111	281.173	243.71	250.951	559.981	503.301	575.612	497.688	336.999	333.351	350.855	327.579	269.241	312.793	315.71	347.729	233.938	200.087	198.973	297.044	262.16	265.464	252.32	229.276	223.417
Solyc05g014700	5.0071e-05	0.0240744	AT1G67600	Acid phosphatase/vanadium-dependent haloperoxidase-related protein	3.1649	3.45351	4.63492	3.79462	1.18959	1.73794	0.661122	2.03133	3.24689	3.93433	2.49744	2.61251	0.698776	1.09865	0.825755	0.822613	1.8853	2.25221	2.66261	2.05228	1.10467	2.33168	0.600582	0.683937	2.96978	2.07864	4.05124	3.06359	0.644064	1.32665	1.82201	0.630903	2.25491	1.64922	1.72738	1.27545	0.174851	0.557782	0	0.947411	1.01283	1.57552	0.596282	1.10549	0.361084
Solyc10g009080	5.84033e-05	0.0270885	AT2G33810	Encodes a member of the SPL (squamosa-promoter binding protein-like)gene family, a novel gene family encoding DNA binding proteins and putative	46.0499	45.1831	48.353	40.2696	10.4094	11.0542	9.2468	12.1413	29.0259	37.2805	29.2701	32.4265	14.1846	11.9096	5.49896	7.31701	21.0059	17.2315	27.35	24.4996	7.54737	7.37434	6.19775	4.86971	33.9642	35.9763	28.4419	38.7829	9.28771	8.88027	6.8018	9.5486	15.096	29.102	28.6612	24.2179	10.5628	8.65836	4.25772	4.00764	14.2387	19.0268	22.9113	21.174	4.93654
Solyc02g062710	5.99597e-05	0.0270885	AT5G67150	HXXXD-type acyl-transferase family protein	1.20476	0.502232	1.13301	0.659792	0.364282	0.414223	0.515504	0.497505	2.69453	2.00496	2.41665	2.74295	1.24701	0.572277	0.955826	1.23465	9.23432	9.91111	6.10742	8.97187	1.36871	1.33944	1.20244	1.3916	1.76614	1.80358	1.35793	1.45763	0.671966	0.45878	0.249344	0.910222	3.19529	4.30952	4.79676	3.85509	1.29624	1.99916	1.34884	0.803914	15.1855	18.1257	14.0117	12.2619	2.18358
Solyc08g065940	6.20062e-05	0.0270885	AT2G19810	Encodes Oxidation-related Zinc Finger 1 (OZF1), a plasma membrane protein involved in oxidative stress	29.6272	30.322	39.5495	38.4581	13.6214	17.2617	17.9291	21.9165	44.8935	55.089	36.4008	31.3492	10.516	23.7021	15.9983	15.7845	49.5777	48.5297	38.366	39.9444	26.2921	27.6981	19.8874	21.8282	29.7575	25.6419	34.2047	33.261	10.7173	11.1767	16.5949	17.9491	48.2087	33.0702	26.2611	23.3915	18.6068	15.1332	11.509	10.9124	34.0595	28.5521	28.8232	25.9752	24.1858
Solyc01g087540	6.20187e-05	0.0270885	AT3G08030	The mRNA of this gene is expressed in viable seeds	98.8869	101.777	99.6602	105.605	116.11	125.695	111.351	119.691	126.615	103.68	101.385	110.387	109.039	84.2672	94.8715	99.201	88.1047	92.61	89.0719	83.8817	76.7212	78.0495	76.6471	76.1283	98.0038	97.2548	107.372	103.665	110.433	111.161	110.4	117.825	102.748	94.9916	86.9764	90.953	82.8201	80.035	87.6881	84.2683	75.2941	70.3629	78.6232	82.6428	70.9048
Solyc09g008860	6.24638e-05	0.0270885	AT2G36570	Leucine-rich repeat protein kinase family protein	10.3419	9.3508	11.3104	11.0053	9.62289	8.52851	8.0991	8.42341	6.54058	6.7447	6.18645	7.42476	7.25521	5.5717	5.04621	5.61429	4.75327	4.13854	3.59625	3.8242	2.30644	2.54696	3.4194	2.85295	8.93288	9.69597	8.12669	7.859	9.68238	8.54535	7.60684	7.85435	6.04129	5.45795	5.40779	5.90423	4.55734	5.45947	5.06457	4.80137	3.32552	2.42672	3.99415	3.03711	2.26903
Solyc01g087560	6.67862e-05	0.028406	AT5G13710	SMT1 controls the level of cholesterol in plants protein_coding STEROL METHYLTRANSFERASE 1 (SMT1) CEPHALOPOD (CPH)	30.0456	31.8322	29.8423	29.3191	53.0138	50.8818	53.2702	51.4537	45.9395	28.1276	42.0282	35.463	70.8882	60.8739	59.6169	64.0178	49.5322	48.4759	47.7576	47.8401	90.0003	85.6159	79.0838	80.0161	35.1063	36.0786	37.5002	34.8892	57.2007	63.1376	53.2548	53.0727	54.4655	34.4711	45.6701	44.2738	81.1981	76.3544	69.5344	63.9308	49.6248	53.0897	54.8768	51.3205	83.3712
Solyc11g008890	6.86901e-05	0.0286645	AT5G36290	Member of the UPF0016 family of membrane proteins, belongs to the conserved group of Mn/Ca transporters	61.428	60.7715	59.3973	57.9495	49.3852	50.5334	49.4373	48.9544	67.7027	58.0273	62.1419	56.2942	56.5831	47.3648	43.6934	43.9388	66.6226	68.9949	69.2315	68.3718	54.235	53.4311	48.1816	50.2893	68.2248	65.303	71.1859	69.1304	53.8871	55.7989	54.9676	50.763	71.8627	61.2921	65.5231	68.7287	50.6634	50.4356	47.8506	42.0531	72.3308	78.7877	68.4988	69.9205	53.1675
Solyc05g024260	7.29883e-05	0.0298941	AT5G13170	Encodes a member of the SWEET sucrose efflux transporter family proteins	5.38748	6.2875	2.44576	1.89212	24.41	28.6351	27.5512	27.8395	3.74715	2.23916	4.75164	4.54034	21.674	30.4615	32.9992	27.5782	2.28369	2.80503	4.39735	3.89831	24.5755	22.2713	28.2369	25.2461	6.03064	6.30459	4.27209	5.00629	25.8989	22.3452	31.6722	29.3088	9.45845	6.42511	6.3685	7.28723	31.8892	29.5399	37.9283	31.6262	4.72269	5.69261	4.135	4.95801	27.1793
Solyc01g006560	8.11182e-05	0.0326198	AT3G45140	Chloroplast lipoxygenase required for wound-induced jasmonic acid accumulation in Arabidopsis	21.8333	23.1318	16.9027	18.6714	0.256697	0.087164	0.254752	0.085363	27.4474	45.8297	15.7726	19.5889	0.158295	0.37816	0	0.088146	12.5837	9.89226	9.08919	7.44288	0	0	0	0	21.1455	17.1545	13.1009	10.772	0	0.116741	0	0	15.1177	23.7283	8.80887	7.21941	0.356511	0.069771	0.059206	0.068534	3.88475	6.26978	4.62312	4.01255	0
Solyc05g010420	8.91439e-05	0.034816	AT3G25570	Adenosylmethionine decarboxylase family protein	2344.87	2610.21	2200.23	2729.02	1141.49	1120.25	941.767	1142.71	1420.22	2470.89	1932.91	2173.69	705.056	1027.69	966.254	1176.88	1359.86	1385.48	1393.56	1347.57	800.539	821.613	795	847.231	2188.3	2138.44	2105.63	1889.64	1034.45	898.493	977.221	933.155	1076.61	1733.31	1799.94	1755.22	720.212	837.551	887.677	1121.23	1085.46	896.996	1205.76	1126.13	717.807
Solyc09g092500	8.9728e-05	0.034816	AT4G14090	The At4g14090 encodes a anthocyanidin 5-O-glucosyltransferase specifically glucosylating the 5-position of the flavonoid A-ring	20.2054	19.9574	12.6091	13.3085	55.3035	59.3535	55.5564	55.28	44.0447	36.5802	33.5936	34.9907	67.3228	91.1218	71.4847	63.7392	39.0392	38.3009	31.8923	35.4803	102.518	99.2075	92.9578	97.5366	21.5386	25.2718	24.0601	23.92	56.8802	55.3571	64.9476	60.1177	75.3033	48.973	42.192	44.6895	105.933	99.1471	75.2413	79.4961	41.3248	45.1986	40.9274	40.8443	100.326
Solyc03g098780	9.83309e-05	0.0373741	AT1G17860	Member of Kunitz trypsin inhibitor (KTI) family involved in plant defense response against spider mites	1267.77	1309.36	1032.09	1523.57	13.6275	13.2886	9.66572	14.5249	288.77	1436.41	572.126	525.545	3.40756	8.32755	3.50963	2.78783	205.391	261.719	183.249	159.168	1.90632	4.30728	1.60603	1.73389	869.167	645.453	889.081	725.409	10.0469	11.6105	14.6635	12.0294	91.277	599.871	253.005	225.204	7.68879	6.43756	2.92528	3.58079	81.2664	69.6398	103.734	66.4329	1.9663
Solyc02g068060	0.000100166	0.0373741	AT5G14210	Leucine-rich repeat protein kinase family protein	5.93024	6.09468	5.88491	6.74607	9.10324	8.90456	8.06895	8.57863	3.17626	4.08902	3.59931	3.53977	4.99417	4.81993	4.78789	4.44468	1.66477	1.7516	1.5211	1.92396	2.43347	2.3487	2.45664	2.92318	4.79069	5.20967	6.03438	6.23462	7.83292	7.40862	8.37844	8.028	2.96197	3.21916	3.20452	3.25738	4.32643	4.09389	4.65818	4.26804	1.0542	1.07554	1.56836	1.66022	2.08988
Solyc04g077140	0.00010139	0.0373741	AT1G10020	formin-like protein (DUF1005)	29.2701	32.3851	34.6927	35.9483	31.6467	33.4982	27.8502	31.6391	25.2732	25.1486	24.3314	25.0018	21.3434	22.3923	19.751	22.9805	15.2886	16.9266	16.5521	17.0359	15.3779	15.9971	14.1118	13.7941	31.7505	28.5922	30.9624	27.1536	31.3185	31.3876	25.9403	29.7533	23.7063	23.3793	20.3614	22.2914	19.4603	23.6712	21.765	22.6684	13.0919	13.4606	15.2109	13.5961	14.2288
Solyc01g009430	0.000104758	0.0379826	AT2G27830	hypothetical protein	18.4354	17.4969	15.0551	17.9354	3.46459	3.02242	2.65187	2.31414	8.67147	14.3879	10.3442	11.1884	2.44876	3.16481	2.78393	2.76905	14.3733	13.0773	11.633	9.03929	2.52123	2.0334	2.0589	2.18549	13.0021	12.4843	13.5741	10.1068	2.20884	1.86883	3.35936	2.95775	6.05153	7.33364	7.02133	7.38347	2.71883	1.39604	1.56011	2.42484	13.0842	12.2431	11.5996	9.08597	1.99548
Solyc04g071610	0.000106791	0.0380953			69.9563	48.8395	52.944	31.1257	121.587	146.402	161.851	117.192	520.631	261.465	382.305	300.478	1581.88	1459.69	1247.92	628.149	1291.99	1334.58	1342.03	1164.45	3029.6	3179.94	3467.45	3513.05	64.6879	74.9081	46.4355	66.6485	149.452	186.067	158.232	165.455	677.79	498.675	416.848	404.446	1380.6	1464.07	1303.29	800.184	2121.74	2263.23	1886.78	2106.46	3943.24
Solyc03g078650	0.000109176	0.0381054	AT5G05840	replication factor C subunit, putative (DUF620)	2.12539	2.14393	2.39372	1.99231	2.46145	2.13037	2.59673	2.32483	1.15589	1.29364	1.24506	1.19982	1.36295	1.26724	1.64893	1.22805	0.539016	0.467499	0.317717	0.50189	0.731376	0.416266	0.571765	0.778027	1.78765	1.86179	1.80034	1.67983	2.07802	2.08988	2.59827	2.37105	0.718916	0.982611	0.922161	0.783478	1.09801	1.17425	1.15906	0.814895	0.154953	0.305317	0.484748	0.344356	0.363023
Solyc07g045080	0.000110266	0.0381054	AT5G16970	encodes a 2-alkenal reductase (EC 1	6.45732	7.32093	7.56135	7.21401	1.976	1.68948	2.02799	1.94417	5.22635	6.16001	5.20854	5.29684	3.38034	0.957226	2.18767	1.25068	5.19653	5.91889	4.05715	6.58635	2.20258	1.054	2.16658	1.19009	5.73876	5.2187	5.3901	4.133	1.92314	1.5677	1.33707	1.9398	2.96452	5.65062	4.40353	2.74674	1.15656	1.54903	0.559324	1.08908	4.0868	3.76262	4.86765	4.98461	1.72814
Solyc08g077510	0.00011729	0.0394058	AT4G17100	poly(U)-specific endoribonuclease-B protein	21.0494	17.9984	18.2437	17.8915	11.1398	12.0069	10.9065	10.2582	30.5457	29.2885	32.2819	32.2907	20.7467	17.6481	18.6774	16.7041	47.0968	46.2238	41.6869	40.0156	22.6871	21.1393	22.6063	21.3004	24.2768	23.289	21.2108	22.6536	12.672	11.9819	10.3606	11.3628	39.5234	34.3173	39.3426	36.0209	26.4459	17.7164	20.5972	15.13	51.3224	54.6007	42.5405	42.3352	23.3065
Solyc06g008590	0.000118703	0.0394058	AT3G04730	early auxin-induced (IAA16) protein_coding INDOLEACETIC ACID-INDUCED PROTEIN 16 (IAA16) INDOLEACETIC ACID-INDUCED PROTEIN 16 (IAA16)	36.6391	38.7137	31.5987	30.0546	63.5385	62.3567	67.241	71.9817	110.921	64.0633	75.6601	80.4521	140.581	171.477	91.3922	110.294	110.309	107.037	86.7661	80.1853	159.336	150.552	144.57	161.141	50.6984	51.8086	51.3936	51.9612	74.8622	71.0885	80.4708	73.249	176.518	108.203	80.7129	74.1597	273.365	194.705	111.594	112.887	137.489	144.575	112.952	107.815	179.324
Solyc08g076970	0.000122386	0.0394058	AT4G17830	NAOD encodes a functional acetylornithine deacetylase	985.846	941.938	861.639	936.931	20.5116	18.7328	14.278	25.1318	286.695	700.447	895.779	711.24	8.97932	16.8535	13.1268	9.56484	508.488	553.81	489.956	557.152	11.0997	6.27017	14.523	13.5477	765.546	672.425	681.486	694.771	16.5384	18.8647	17.9107	15.8096	181.282	382.376	607.97	683.784	8.46377	6.30985	8.14899	9.30101	410.64	360.302	466.771	451.177	6.05245
Solyc05g007120	0.000124611	0.0394058	AT1G14390	Leucine-rich repeat protein kinase family protein	54.7919	46.8836	46.8604	41.7639	29.4548	28.3356	27.7063	23.6414	104.572	96.3445	84.37	92.7973	57.7277	44.1782	35.1037	37.959	124.258	126.685	101.819	114.067	64.9604	59.4145	61.044	57.9925	62.5747	68.2385	49.6538	50.2837	31.5563	34.4393	28.6775	28.4213	109.994	108.306	114.585	102.591	74.0931	57.2446	35.6573	37.6263	145.957	146.853	120.746	117.823	67.1527
Solyc08g079870	0.000124679	0.0394058	AT5G67360	Encodes a subtilisin-like serine protease essential for mucilage release from seed coats	21.1733	22.2454	23.5607	24.8138	0.161182	0.130878	0.317493	0.18118	5.61656	7.18735	10.7236	10.0353	0.312955	0.304595	0.144973	0.257286	9.24129	9.32366	2.92821	3.19612	2.61697	10.7118	0.227212	1.95189	9.64597	10.1614	8.24609	12.9146	0.115132	0.211618	0.235813	0.40651	4.49209	3.12757	4.94475	3.8974	0.296552	0.207269	0.255503	0.160627	8.34597	8.314	2.8089	2.28877	0.328323
Solyc03g114500	0.000126369	0.0394058	AT1G74030	Encodes the plastid-localized phosphoenolpyruvate enolase	18.8059	17.5223	18.4229	16.7271	17.3871	17.8499	17.3391	17.3977	23.2152	21.5663	23.2711	24.1505	18.8593	22.1818	19.7293	20.1091	25.6095	25.4414	25.3589	26.6717	24.5196	26.1237	23.0541	24.0339	22.152	22.3126	20.7742	21.6	18.0156	18.2265	17.2378	19.067	27.0777	26.8562	27.083	27.5714	24.7729	21.9503	20.3343	20.1626	26.9373	28.0641	27.168	26.9946	23.5112
Solyc06g063410	0.000126501	0.0394058	AT1G33360	Encodes ClpX3, a subunit of the Clp protease complex	4.29285	3.99252	4.18866	3.73522	5.32702	4.62472	5.74612	4.99682	5.01872	4.40389	4.35518	3.90604	6.25249	4.74942	4.92469	4.9754	4.10474	4.14209	3.55602	4.31573	6.20216	5.35195	5.78315	5.77732	4.318	4.28208	4.26231	4.91023	5.58721	5.23889	6.18865	5.62057	5.40201	4.12278	4.71073	4.56431	5.85432	6.66635	5.43884	5.02502	4.59388	4.32508	4.51446	4.65698	6.09911
Solyc03g117560	0.000139455	0.0428378	AT5G15350	early nodulin-like protein 17	44.0487	39.9333	40.5364	40.4003	75.0931	78.2109	70.8122	72.6619	25.9732	23.3126	25.9168	25.5746	35.4874	40.3792	37.6121	38.599	17.4169	17.1348	18.8712	15.8141	28.6336	31.5869	27.0062	31.1686	44.6244	40.7328	41.27	44.0725	62.7517	68.1386	68.7558	76.171	24.8732	17.2926	20.1736	23.4395	35.7792	37.4698	33.8303	39.251	14.7088	13.8379	14.4729	15.5229	24.0583
Solyc02g086970	0.000145239	0.0440033	AT1G23800	Encodes a mitochondrial aldehyde dehydrogenase	6.35725	6.73696	5.89343	5.58464	15.9475	11.2889	15.6676	13.651	33.6916	18.816	19.46	23.6366	65.143	40.8945	48.4174	77.1412	75.9174	64.2557	50.3462	50.5479	120.537	96.1752	127.885	101.171	9.59745	14.5717	8.48224	7.82308	18.9327	16.6951	15.7255	15.1657	48.7383	31.3316	29.8212	25.0004	101.752	67.5916	68.8913	67.1352	70.4044	87.033	47.3765	60.0522	125.53
Solyc08g067260	0.000151655	0.0451139	AT2G26250	epidermis-specific, encodes KCS10, a putative 3-ketoacyl-CoA synthase	27.7017	27.6124	34.3343	32.1155	22.9937	20.6564	21.8692	20.2763	40.1631	38.2493	36.5586	41.0249	29.2029	29.5967	25.4157	23.9323	54.7338	62.6299	59.283	62.0025	31.6436	28.09	26.0217	24.8821	34.3626	39.9704	34.0922	36.5952	24.5429	21.67	27.6906	26.0637	50.7908	65.0556	60.955	56.1263	34.6426	34.921	26.2363	24.1934	87.6352	87.0173	59.9715	63.7185	24.5609
Solyc01g096420	0.000152984	0.0451139	AT3G27890	Encodes NAD(P)H:quinone reductase which is an FMN binding protein that catalyzes the reduction of quinone substrates to hydroquinones	4.11029	4.02058	3.03732	3.34464	2.26401	2.6665	1.8772	3.05523	5.1089	4.26396	3.35624	1.7631	1.56475	2.33704	1.47317	1.36133	3.226	3.18204	4.6001	3.74909	3.03396	4.91939	1.09058	1.13802	3.16075	2.82015	3.75344	2.88151	2.34418	2.92403	2.3533	2.31348	2.75425	2.9523	2.25032	2.19393	0.963028	1.01607	0.761986	0	2.10931	2.26588	2.95276	1.96891	0
[truncated: 3 more columns]

## Sheet: Dataset S3
Dataset S3 DEGs at 7 DPA pericarp and seed between fw3.2(ys) and RNAi-2Q1.
Tissue	GeneID	log2FoldChange (fw3.2(ys)/RNAi-2Q1)	pvalue	padj	Arabidopsis ortholog ID	Arabidopsis gene annotation	fw3.2(ys)_7DPA_pericarp_rep1	fw3.2(ys)_7DPA_pericarp_rep2	fw3.2(ys)_7DPA_pericarp_rep3	fw3.2(ys)_7DPA_pericarp_rep4	fw3.2(ys)_7DPA_seed_rep1	fw3.2(ys)_7DPA_seed_rep2	fw3.2(ys)_7DPA_seed_rep3	fw3.2(ys)_7DPA_seed_rep4	RNAi-2Q1_7DPA_pericarp_rep1	RNAi-2Q1_7DPA_pericarp_rep2	RNAi-2Q1_7DPA_pericarp_rep3	RNAi-2Q1_7DPA_seed_rep1	RNAi-2Q1_7DPA_seed_rep2	RNAi-2Q1_7DPA_seed_rep3
7 DPA pericarp	Solyc02g043830	22.2445	1.11479e-06	4.67235e-05	AT1G06900	Insulinase (Peptidase family M16) family protein	0	0	24.0031	0	26.1698	22.684	0	0	0	0	0	23.2632	0	23.3704
	Solyc09g090950	20.7084	1.07986e-06	4.53479e-05			14.2937	0	0	0	11.1547	0	0	10.5029	0	0	0	0	18.0757	15.059
	Solyc01g103630	8.79519	1.01938e-07	5.74636e-06	AT1G80160	Vicinal oxygen chelate (VOC) superfamily member	14.4864	17.4819	16.7862	0	0.713534	0.712932	0.556382	0.513472	0	0	0	0.742387	0.797306	1.18004
	Solyc04g074990	7.54	1.9506e-08	1.33993e-06	AT4G24660	homeobox protein 22	3.09457	4.95225	2.13051	2.14618	0.675852	0.809426	0.710388	0.17491	0	0	0	0	0	0
	Solyc01g105940	7.13469	0.000887525	0.0116642	AT4G16740	Encodes an (E,E)-alpha-farnesene synthase in the Col ecotype of Arabidopsis	0.294013	11.9371	6.39096	0	0.4095	0	0	1.05683	0	0	0	0	0.227643	0
	Solyc01g086893	7.03332	7.74598e-05	0.00167552			12.8685	0	8.08601	11.6289	22.2837	10.9431	12.7443	0	0	0	0	18.1384	24.211	0
	Solyc06g062370	6.93792	0.000132103	0.00255357	AT4G25150	HAD superfamily, subfamily IIIB acid phosphatase	0.466132	19.4121	30.4951	16.5922	0.423059	1.61141	30.2498	15.8504	0	0	0.355909	0.494905	0	1.53594
	Solyc02g085655	6.67837	5.21426e-07	2.39044e-05			1.59718	2.18424	0.938395	1.3842	2.05778	1.37925	1.50292	1.88805	0	0	0	1.6616	1.37353	1.53506
	Solyc02g087935	6.51127	1.84202e-06	7.13607e-05			1.64868	85.9431	0.367348	68.6144	0.519383	0.414452	0.523665	0.441618	0.294024	0.316408	0.58837	0.373557	0.297148	0.320948
	Solyc12g042530	6.1042	1.55153e-06	6.17768e-05	AT1G16040	phosphatidylinositol-glycan biosynthesis class F-like protein	1.43104	0.261017	0.25363	0.251483	1.79965	2.03682	1.51539	1.1196	0	0	0	1.68031	1.79351	1.22988
	Solyc09g084490	6.03671	2.70672e-09	2.21282e-07	AT2G38870	Predicted to encode a PR (pathogenesis-related) peptide that belongs to the PR-6 proteinase inhibitor family	10.9133	187.088	105.47	61.9841	0.955637	8.44597	21.7595	18.6946	1.3396	1.89179	0.587103	5.24698	6.57161	8.43989
	Solyc03g061620	5.93687	0.00252462	0.0261726	AT3G28917	mini zinc finger 2	2.3162	7.25262	1.91257	3.47177	0	0	0.858538	0.594243	0	0	0	0	0.868447	0
	Solyc12g095750	5.83253	7.9674e-06	0.000248271	AT1G20925	Member of family of proteins that are similar to PIN auxin transporter	0.231602	0.776895	0.833849	0.674046	0.850328	1.06608	0.306252	1.35601	0	0	0	0.871329	1.27316	1.62359
	Solyc04g071060	5.67995	4.90914e-06	0.000164924			2.03451	1.8508	0.806548	0.458987	9.77036	8.28268	11.0998	5.37631	0	0	0	7.36913	4.77607	4.52077
	Solyc07g054920	5.57128	1.92907e-05	0.000536571	AT2G44800	2-oxoglutarate (2OG) and Fe(II)-dependent oxygenase superfamily protein	0.847763	0.824502	0.360226	0	6.422	7.90426	5.19706	5.34284	0	0	0	5.63176	3.3976	2.31621
	Solyc01g067107	5.55178	0.000335376	0.00545043			3.27048	2.79829	2.36632	0	2.85927	3.37754	4.32599	1.83727	0	0	0	0	3.56297	0
	Solyc03g112540	5.54166	4.07869e-05	0.000985348	AT5G50130	NAD(P)-binding Rossmann-fold superfamily protein	1.14736	0.50948	0.231433	0.098132	1.0119	0.893301	2.02582	1.64611	0	0	0	0.89593	0.945014	1.21279
	Solyc05g010513	5.37463	0.000125045	0.00244863			3.61876	0.246475	0.165422	0	21.6818	20.6815	21.4754	21.0033	0	0	0	30.2041	21.2947	17.6736
	Solyc03g115910	5.35854	1.59355e-05	0.000450827	AT1G18750	Encodes a member of the MIKC (MADS box, Keratin binding domain, and C terminal domain containing )family of transcriptional regulators	0.736092	0.245089	0.786387	0.425774	2.07376	1.96672	3.67515	2.70066	0	0	0	1.95792	1.87072	1.84537
	Solyc03g059190	5.26258	3.07134e-05	0.000780577	AT3G59710	NAD(P)-binding Rossmann-fold superfamily protein	0.277145	0.71796	0.357621	0.634639	1.08458	0.630238	0.855106	1.84609	0	0	0	1.94033	1.66726	1.20925
	Solyc10g085740	5.18969	0.000210773	0.00374841	AT5G03820	GDSL-motif esterase/acyltransferase/lipase	1.26626	0.074271	0.108488	0	12.6374	10.9384	10.4504	8.28354	0	0	0	8.02056	4.98196	3.65703
	Solyc06g059930	5.18819	7.75546e-05	0.00167588	AT3G14520	Encodes a sesterterpene synthase responsible for the biosynthesis of the tricyclic sesterterpene (+)-thalianatriene with a 11-6-5 fused ring system	0.671766	0	0.037451	0.047185	9.4109	7.15567	9.09592	7.69887	0	0	0	9.31012	8.30139	6.23051
	Solyc01g081120	5.1192	0.00402708	0.0369081	AT1G65032	COMPLEX 1 LYR-like protein	1.78298	0	3.03966	2.25147	0	1.69805	2.27339	2.96023	0	0.056767	0	4.39759	1.16452	1.80197
	Solyc11g006230	5.05413	1.40214e-30	3.34971e-27	AT5G28640	Encodes a protein with similarity to mammalian transcriptional coactivator that is involved in cell proliferation during leaf and flower development	92.8831	180.795	90.6383	85.3937	2.98646	5.22701	1.4072	1.52401	4.58765	3.35791	1.96501	0.797341	0.20895	0.275729
	Solyc11g011940	4.94967	0.000700216	0.00973196	AT1G73360	Encodes a homeobox-leucine zipper family protein belonging to the HD-ZIP IV family	0.649267	0	0	0.051025	6.23773	5.86352	4.69542	3.73456	0	0	0	5.59686	4.0122	3.64931
	Solyc09g097930	4.94129	7.06204e-05	0.00154467	AT3G25400	dCTP pyrophosphatase-like protein	0.471167	0.382645	0.272459	0	1.37572	1.55679	1.55309	1.38808	0	0	0	2.2031	1.71793	1.62647
	Solyc00g318130	4.92398	0.00511739	0.0440336	AT1G24190	Enhances AtERF7-mediated transcriptional repression	0.641657	0	0	0	6.38229	4.57699	5.18443	4.81033	0	0	0	5.11904	5.12419	4.29362
	Solyc10g084045	4.90811	0.000125759	0.00245144			1.2925	1.76077	1.09711	1.09487	3.12293	1.43382	1.87941	1.93965	0	0	0	2.68584	1.7603	2.19952
	Solyc08g080745	4.8737	0.00591001	0.0491661			0.650096	0	0	0	5.64117	4.55087	3.28214	2.71425	0	0	0	6.37276	1.98323	1.80047
	Solyc10g055420	4.85028	0.00106998	0.0134773			0.832195	0	0.450314	0.318236	4.64395	5.69278	4.01114	2.69678	0	0	0	5.57863	1.97932	1.20517
	Solyc08g006860	4.82753	0.000291925	0.00488078	AT4G37070	Patatin-related phospholipase A	0.178221	3.43558	13.7505	9.38852	0	0.741953	5.76517	2.01799	0.131311	0.290131	0.147544	0	0	0
	Solyc07g008380	4.72465	0.00514011	0.0441856	AT3G26040	HXXXD-type acyl-transferase family protein	0.165956	0	19.156	7.83655	0.404629	2.55034	41.9281	27.518	0.090811	0.124773	0.48418	0.50594	0.817229	4.80467
	Solyc07g063400	4.57852	0.000331926	0.00541483	AT4G27420	ABC-2 type transporter family protein	0.330736	0	0.103226	0	3.29002	2.35024	2.54173	2.5309	0	0	0	2.35981	2.12371	1.48724
	Solyc09g015110	4.55415	0.00392689	0.0361862	AT1G73360	Encodes a homeobox-leucine zipper family protein belonging to the HD-ZIP IV family	1.0009	0	0	0	6.73318	7.14258	5.37929	5.52027	0	0	0	10.0702	5.13889	3.82064
	Solyc09g008670	4.535	1.21359e-05	0.000356954	AT3G10050	first enzyme in the biosynthetic pathway of isoleucine protein_coding L-O-METHYLTHREONINE RESISTANT 1 (OMR1) L-O-METHYLTHREONINE RESISTANT 1 (OMR1)	9.47326	19.0621	97.4293	58.0162	24.9276	155.149	626.13	339.031	2.24603	1.57205	2.09765	5.89686	5.3687	13.3532
	Solyc06g084240	4.51858	0.000376353	0.00598961	AT4G02780	Catalyzes the conversion of geranylgeranyl pyrophosphate (GGPP) to copalyl pyrophosphate (CPP) of gibberellin biosynthesis protein_coding GA REQUIRING 1 (GA1) GA REQUIRING 1 (GA1)	0.286166	0.094555	0.036832	0	3.41104	2.80035	2.22571	2.1008	0	0	0	3.18663	2.21661	1.96401
	Solyc05g009440	4.51822	0.001217	0.0149439	AT3G02960	Heavy metal transport/detoxification superfamily protein	0.886377	0	0.278135	0	16.5102	7.10886	12.4302	5.29435	0	0	0	15.2781	13.5803	12.2335
	Solyc11g044535	4.4789	0.00200533	0.0218733			1.06742	0.667492	0.324239	0	0.20105	0.840376	0.565758	1.27196	0	0	0	1.72025	0.814259	2.47975
	Solyc03g096250	4.42502	0.00467509	0.0412809	AT2G40110	Yippee family putative zinc-binding protein	0.506728	0	0.970805	0	1.01255	1.97077	2.11797	1.02319	0	0	0	1.41402	1.53774	0.923681
	Solyc06g084100	4.41075	0.000779485	0.0105274	AT3G63320	Protein phosphatase 2C family protein	0.397726	0.798528	0	0.249744	3.11007	1.9632	1.92288	0.608811	0	0	0	2.57136	2.4012	1.88424
	Solyc01g091170	4.40806	3.36504e-13	5.97949e-11	AT4G08900	Encodes an arginase, likely to be involved in polyamine biosynthesis in pollen	6.34572	34.426	12.1352	9.32138	5.75186	5.56844	4.64987	4.02028	0.585797	1.09242	0.407484	3.94445	2.11788	2.19084
	Solyc03g120650	4.40047	0.00048499	0.00729726	AT1G79860	Encodes a member of KPP-like gene family, homolog of KPP (kinase partner protein) gene in tomato	0.402893	0.241326	0.121684	0.161106	2.49315	1.53426	3.38357	1.8194	0	0	0	3.44545	4.09327	3.05644
	Solyc01g005390	4.33655	0.00124343	0.0151533	AT1G14860	nudix hydrolase homolog 18	0.794702	0.599295	0	0	1.64946	0.762436	0.873255	0.782203	0	0	0	1.96498	1.52375	1.6129
	Solyc02g083830	4.31474	0.00149364	0.0174064	AT3G27980	Plant invertase/pectin methylesterase inhibitor superfamily	0.622966	0	0.283715	0	8.25478	4.5255	9.46395	5.99402	0	0	0	8.337	9.05456	7.30166
	Solyc08g066880	4.2795	0.000770846	0.0104436	AT4G28940	Phosphorylase superfamily protein	0.192424	6.3349	26.8229	12.4839	0	0.446742	0.513507	0.284342	0	0.420731	1.3331	0	0.233745	0.59976
	Solyc07g064600	4.27854	2.43189e-09	2.01885e-07	AT3G20390	Encodes a plastidial RidA (Reactive Intermediate Deaminase A) homolog that hydrolyzes the enamines/imines formed by Thr dehydratase from Ser or Thr	21.4532	160.754	128.256	91.6251	3.22874	6.81626	39.0259	15.6046	3.60173	5.42425	6.37175	1.20736	0.607383	0.662573
	Solyc12g014500	4.27024	1.49691e-09	1.31906e-07	AT5G55250	Encodes an enzyme which specifically converts IAA to its methyl ester form MelIAA	1.76219	1.56716	1.37751	1.20275	9.66583	5.54013	8.64286	7.16277	0.092753	0.083726	0	8.44318	9.40204	8.82401
	Solyc01g006390	4.18898	1.83636e-08	1.26957e-06			7.06078	33.1273	8.69491	7.16856	23.9655	14.3168	13.6138	9.58389	0.595616	1.50218	0	6.53385	6.15125	4.72641
	Solyc02g026080	4.07212	0.00391624	0.0361644	AT5G66980	AP2/B3-like transcriptional factor family protein	0.633799	0	0	0	8.03458	6.42061	5.75701	3.55994	0	0	0	6.60978	4.06444	2.96647
	Solyc05g055100	4.07199	0.00392559	0.0361862	AT5G06600	Encodes a ubiquitin-specific protease which together with UBP13 deubiquitinates DA1, DAR1 and DAR2, hence reducing their peptidase activity	0.432082	0	0	0	6.42235	6.13064	5.27423	4.82292	0	0	0	7.50675	5.02591	3.46027
	Solyc05g010585	4.06384	0.00454694	0.0404818			1.26917	0	0	0	11.5068	9.01481	5.95447	6.13206	0	0	0	12.1578	7.84673	6.3674
	Solyc05g053460	4.02527	0.00362082	0.0340259	AT3G17080	Plant self-incompatibility protein S1 family	1.83238	0.143864	0.351618	0	14.7669	14.5051	9.17066	7.24628	0	0	0	14.7934	6.17436	4.46113
	Solyc03g007880	4.02255	0.00196499	0.0215998			0.219289	1.02644	0.751518	0	4.30503	3.43509	3.16845	2.30752	0	0	0	3.4208	3.03075	2.15421
	Solyc03g095660	4.00571	0.0019376	0.0213692			0.839756	0	0.568264	0.239059	2.92411	2.97963	2.86414	3.22861	0	0	0	1.89111	1.83754	2.21663
	Solyc03g098700	3.9377	3.16549e-08	2.05003e-06			260.061	1063.41	155.658	118.794	8.49519	10.2648	5.66604	5.49145	57.9877	12.3996	6.30716	5.00402	3.94725	4.42642
	Solyc04g010280	3.93361	0.00256114	0.0263732			0.083995	0.26275	0.223888	0.447538	1.67663	1.0531	0.904513	0.976802	0	0	0	1.03576	1.52685	1.30403
	Solyc02g085620	3.93186	0.0050744	0.0437644	AT5G66710	Protein kinase superfamily protein	0.491366	0	0.232964	0	2.41812	1.27973	1.85519	1.47729	0	0	0	1.41003	1.33436	1.1375
	Solyc01g105500	3.92817	3.16631e-09	2.5198e-07	AT4G33840	Glycosyl hydrolase family 10 protein	1.98643	2.60086	0.681775	0.709151	19.5228	8.23686	9.43701	9.37537	0.088432	0.167479	0	13.0259	12.2425	10.0609
	Solyc03g120860	3.90344	0.000372377	0.00593512	AT1G79800	early nodulin-like protein 7	2.21269	0.777607	0.614231	1.06668	16.0363	14.1286	13.3645	12.1088	0	0.154167	0	12.2919	9.43614	6.42769
	Solyc05g012240	3.88084	0.00224483	0.0238823	AT5G60980	Nuclear transport factor 2 (NTF2) family protein with RNA binding (RRM-RBD-RNP motifs) domain-containing protein	0.444135	0	0	0	9.74616	6.23565	7.37451	6.28578	0	0	0	8.48556	8.05825	7.35638
	Solyc06g060450	3.87704	0.0026266	0.0268204	AT1G21900	Encodes an ER-localized p24 protein	0.534896	0	0	0.11104	5.98798	4.05145	4.04638	3.35473	0	0	0	5.70078	5.03009	4.53524
	Solyc09g092690	3.86996	0.000750931	0.0102643	AT5G48570	Encodes one of the 36 carboxylate clamp (CC)-tetratricopeptide repeat (TPR) proteins (Prasad 2010, Pubmed ID: 20856808) with potential to interact with Hsp90/Hsp70 as co-chaperones	0.43578	1.43634	0.377358	0.592064	4.27584	7.18318	5.60907	4.04321	0.064648	0.015304	0.053411	6.22947	2.11726	1.74081
	Solyc08g079800	3.84112	0.00337323	0.0322555	AT4G37740	Growth regulating factor encoding transcription activator	3.87674	8.21924	6.66642	4.86201	0	1.79267	1.42571	0	0.746063	0.405704	0	0.566214	0.818711	0.657053
	Solyc02g087390	3.82823	0.00373904	0.0348929	AT1G24190	Enhances AtERF7-mediated transcriptional repression	0.680496	0	0	0	12.3479	8.83206	10.1706	9.01005	0	0	0	13.372	10.7753	9.9141
	Solyc07g043620	3.82334	2.57012e-13	4.76381e-11	AT1G30330	Encodes a member of the auxin response factor family	4.58033	6.94832	4.78354	3.97532	0.209325	0.174612	0	0.165307	0.157797	0.436618	0.433163	0.154512	0.100037	0.119436
	Solyc07g006900	3.82	0.00565664	0.047472	AT5G57090	Encodes an auxin efflux carrier that is similar to bacterial membrane transporters	0.291994	0.079164	0	0	5.00876	3.5934	3.31742	2.98986	0	0	0	5.75847	3.30697	2.07601
	Solyc04g011540	3.79079	0.00334138	0.0320156	AT3G55470	Calcium-dependent lipid-binding (CaLB domain) family protein	0.13025	0.303587	0	0.252363	5.51269	3.07378	3.52818	3.7773	0	0	0	7.76239	5.81238	5.4944
	Solyc06g083050	3.782	0.00338374	0.0323207	AT4G12910	serine carboxypeptidase-like 20	0.139834	0	0.222696	0.080482	3.37757	1.90597	2.46964	3.2138	0	0	0	4.31691	3.69537	3.85817
	Solyc03g007775	3.70145	0.00553083	0.0467447			0.257289	0	0	0	1.78357	1.42228	1.5971	1.5855	0	0	0	2.229	2.10099	1.69729
	Solyc03g098780	3.68091	5.15281e-12	7.69379e-10	AT1G17860	Member of Kunitz trypsin inhibitor (KTI) family involved in plant defense response against spider mites	288.77	1436.41	572.126	525.545	3.40756	8.32755	3.50963	2.78783	96.6085	43.531	23.5276	1.70409	2.0417	1.86166
	Solyc10g047570	3.62551	0.00497305	0.0431499	AT1G17150	Pectin lyase-like superfamily protein	0.240178	0	0.082311	0	4.85127	3.07531	5.27642	3.57187	0	0	0	4.87047	5.17811	3.59877
	Solyc06g076200	3.62187	0.00500561	0.04338	AT1G13790	Belongs to a subgroup of SGS3-like proteins that act redundantly in RNA-directed DNA methylation: AT1G15910 (FDM1), AT4G00380 (FDM2), AT3G12550 (FDM3), AT1G13790 (FDM4), AT1G80790 (FDM5)	0.24812	0.028188	0.027182	0	2.58663	1.78615	2.15356	1.7166	0	0	0	2.02262	1.96893	1.57499
	Solyc06g050110	3.59571	0.00603444	0.0499409	AT5G51810	Encodes gibberellin 20-oxidase	0.370269	0	0	0	4.58277	2.60379	2.8058	3.06741	0	0	0	3.11123	2.95842	2.13192
	Solyc03g098790	3.5487	0.00453617	0.0404195	AT1G73325	Kunitz family trypsin and protease inhibitor protein	138.367	2373.53	406.962	227.861	5.19844	5.99165	2.06996	1.34671	181.122	10.1326	7.89068	1.80802	0.342879	0.134607
	Solyc06g051320	3.51612	1.12218e-08	8.06955e-07	AT3G26040	HXXXD-type acyl-transferase family protein	2.40806	4.0306	2.15919	2.0439	0.597629	0.649667	0.674062	0.466557	0	0.25375	0.430141	0.722032	0.401084	0.562345
	Solyc02g067310	3.48988	8.31322e-05	0.00176631	AT3G28920	homeobox protein 34	2.23981	5.60402	5.13781	3.64977	0.245206	0.146141	0	0.12744	0.093768	0.391325	0.542857	0	0.069842	0.107524
	Solyc06g066240	3.47215	2.35324e-08	1.56647e-06	AT3G26330	putative cytochrome P450 protein_coding "CYTOCHROME P450, FAMILY 71, SUBFAMILY B, POLYPEPTIDE 37" (CYP71B37) "CYTOCHROME P450, FAMILY 71, SUBFAMILY B, POLYPEPTIDE 37" (CYP71B37)	5.6845	19.5886	14.2327	14.172	0	0	0	0	1.19541	1.20585	1.1162	0	0	0
	Solyc01g009680	3.46239	4.55421e-09	3.47234e-07	AT3G45140	Chloroplast lipoxygenase required for wound-induced jasmonic acid accumulation in Arabidopsis	4.2342	5.64752	1.96661	2.69476	0.024634	0.012846	0	0	0.514816	0.33054	0.088431	0	0	0
	Solyc11g022590	3.41143	3.06602e-07	1.50508e-05	AT1G73260	Encodes a trypsin inhibitor involved in modulating programmed cell death in plant-pathogen interactions	208.897	1294.05	1793.05	1486.9	26.8062	96.2781	282.671	161.833	133.244	123.132	81.6168	11.8388	5.93134	9.55469
	Solyc10g012110	3.40378	0.00470215	0.0413839	AT2G15325	Predicted to encode a PR (pathogenesis-related) protein	11.5039	0	0.266384	0.677707	74.0378	100.967	57.5424	69.9439	0	0.342892	0.320486	131.269	52.7552	45.8092
	Solyc05g013450	3.38983	1.09146e-27	1.38044e-24	AT1G12950	root hair specific 2	4.58508	9.30427	8.2012	8.39229	5.08575	5.33703	4.37631	4.78974	0.875775	0.8564	0.36446	6.7596	7.26955	6.37919
	Solyc01g080570	3.38821	0.000521119	0.00772729	AT5G18860	Encodes a purine nucleoside hydrolase active in the apoplast	0.089251	0.105559	1.37405	0.976379	1.45465	1.3933	4.55207	3.00069	0.070292	0	0.090266	2.10337	1.89772	3.17377
	Solyc12g006570	3.3816	5.34881e-08	3.25792e-06	AT5G23960	Encodes a sesquiterpene synthase involved in generating all of the group A sesquiterpenes found in the Arabidopsis floral volatile blend	68.6425	187.603	199.3	171.524	22.6577	59.671	228.281	154.857	14.6841	11.1719	18.9561	14.8289	10.4365	28.5131
	Solyc02g080330	3.38039	3.13715e-09	2.5075e-07	AT1G11600	member of CYP77B protein_coding "CYTOCHROME P450, FAMILY 77, SUBFAMILY B, POLYPEPTIDE 1" (CYP77B1) "CYTOCHROME P450, FAMILY 77, SUBFAMILY B, POLYPEPTIDE 1" (CYP77B1)	7.29334	15.2891	10.1235	10.8649	26.1327	17.6387	20.7611	21.3059	0.718821	1.57313	0.718627	26.3131	19.6097	20.7416
	Solyc01g006560	3.35169	1.66156e-09	1.45225e-07	AT3G45140	Chloroplast lipoxygenase required for wound-induced jasmonic acid accumulation in Arabidopsis	27.4474	45.8297	15.7726	19.5889	0.158295	0.37816	0	0.088146	4.12881	2.49592	1.11943	0.057349	0	0
	Solyc01g006565	3.32051	9.169e-08	5.25714e-06	AT3G45140	Chloroplast lipoxygenase required for wound-induced jasmonic acid accumulation in Arabidopsis	25.8454	44.5349	14.9053	16.025	0.280043	0.500709	0	0	3.85253	1.98731	1.40153	0	0	0
	Solyc05g014700	3.29661	7.88612e-10	7.53598e-08	AT1G67600	Acid phosphatase/vanadium-dependent haloperoxidase-related protein	3.24689	3.93433	2.49744	2.61251	0.698776	1.09865	0.825755	0.822613	0.315326	0.348358	0.118102	0	0	0
	Solyc08g078930	3.272	1.49238e-06	5.98649e-05	AT1G62510	Expressed in the root cortex	13.3434	23.0786	7.9923	10.8187	0.166276	1.78086	0	0.259253	1.97079	0.641419	1.00387	0	0.142081	0
	Solyc04g077510	3.25802	4.34321e-30	9.33834e-27	AT2G22840	Growth regulating factor encoding transcription activator	15.7766	35.1601	18.759	18.1317	6.33462	4.23623	6.17047	4.29269	1.77617	2.2208	2.74079	3.07996	2.59783	2.04638
	Solyc07g061800	3.18551	1.58232e-09	1.38863e-07	AT1G17100	SOUL heme-binding family protein	96.4066	342.477	387.293	317.677	79.5626	138.206	261.305	204.552	52.0917	17.4388	24.2741	53.9074	45.183	62.9202
	Solyc09g084470	3.15708	2.72724e-06	9.9219e-05	AT2G38870	Predicted to encode a PR (pathogenesis-related) peptide that belongs to the PR-6 proteinase inhibitor family	100.419	411.579	138.195	123.428	4.38577	7.57787	3.30788	3.41654	36.6523	22.0544	5.43943	1.12542	2.98857	2.88259
	Solyc02g071875	3.12432	6.60037e-06	0.000210244			2.91679	1.30552	1.42641	2.17807	4.06974	2.85551	4.56206	2.61822	0.357069	0.268033	0	6.01752	5.58402	4.57849
	Solyc02g087120	3.07141	4.0598e-06	0.000140337	AT3G28150	Encodes a member of the TBL (TRICHOME BIREFRINGENCE-LIKE) gene family containing a plant-specific DUF231 (domain of unknown function) domain	0.402566	0.391317	0.381675	0.487423	1.93292	1.29977	1.41722	1.22541	0.082121	0.031105	0	1.5656	1.29858	1.20349
	Solyc05g009430	3.05642	0.0024648	0.025718	AT1G68290	Encodes an endonuclease ENDO2	1.353	0.721347	0	0.298247	7.80347	6.27613	7.35867	6.19434	0.200836	0	0	9.40955	9.26882	9.88831
	Solyc09g097890	3.05041	0.00463931	0.041151	AT3G25290	Auxin-responsive family protein	5.24965	2.51755	1.88489	2.48701	13.8591	2.88648	20.1166	8.1658	0	1.06175	0	4.44007	25.6421	11.2931
	Solyc09g018500	3.03826	4.51273e-11	5.70754e-09	AT2G40435	transcription factor SCREAM-like protein	4.53168	4.00244	3.09569	2.76334	0	0	0	0.077249	0.455339	0.251236	0.565009	0	0	0
	Solyc04g016177	3.01961	2.23841e-08	1.50187e-06	AT4G34138	UDP-glucosyl transferase 73B1	2.2413	3.88289	5.15842	3.64054	0	0.121199	0.244317	0.126829	0.29138	0.479599	0.436536	0	0	0.071338
	Solyc06g083040	2.94389	0.000486491	0.00731471	AT4G12910	serine carboxypeptidase-like 20	0.520867	1.53968	0.266604	0.218657	12.2002	6.43401	9.81388	8.06314	0.218293	0	0	13.0237	10.1425	9.89329
	Solyc11g021060	2.93615	0.00529381	0.0452574			7.1338	37.1948	290.022	188.723	0.239719	0	2.33647	0.747528	13.3884	18.2648	19.9243	0	0.204837	0.57299
	Solyc12g049300	2.9238	4.6628e-11	5.82878e-09	AT1G22640	MYB-type transcription factor (MYB3) that represses phenylpropanoid biosynthesis gene expression protein_coding MYB DOMAIN PROTEIN 3 (MYB3) MYB DOMAIN PROTEIN 3 (MYB3)	2.72231	3.87197	2.82567	2.11769	22.0464	14.2794	15.1711	12.9123	0.586126	0.250004	0.19777	26.1947	18.514	18.8516
	Solyc09g084480	2.9161	0.000426687	0.00662876	AT2G38870	Predicted to encode a PR (pathogenesis-related) peptide that belongs to the PR-6 proteinase inhibitor family	41.9859	417.581	174.678	133.083	2.82527	7.2793	0	8.30276	44.1642	21.716	9.73214	2.69591	2.82412	3.01295
	Solyc03g071533	2.8946	6.87469e-06	0.000217692			4.33982	4.52864	2.84448	3.83078	1.69828	4.6342	3.78317	4.86112	0.336309	1.0171	0	3.91207	4.12909	3.21717
	Solyc03g098710	2.89313	0.000303004	0.00499992	AT1G17860	Member of Kunitz trypsin inhibitor (KTI) family involved in plant defense response against spider mites	207.663	1855.65	596.439	445.112	4.82028	3.7261	1.5848	1.01858	231.133	50.5651	29.0365	1.64926	1.11307	0.745322
	Solyc07g008710	2.8784	8.40883e-08	4.86017e-06	AT5G28010	Polyketide cyclase/dehydrase and lipid transport superfamily protein	13.4645	34.4967	42.3113	46.9697	1.47678	3.4019	3.96985	3.24147	2.45429	5.61779	5.80619	1.71948	2.22721	2.12915
	Solyc07g018240	2.82708	0.000273754	0.00463099	AT3G06470	ELO family protein containing a characteristic histidine motif which binds to AtCb5-B, interacts with AtBI-1	14.3313	26.1721	30.1103	27.65	0.165063	0.219898	0.185913	0.042894	0.734738	4.80435	4.66032	0.139537	0.211565	0.355512
	Solyc12g087940	2.74841	6.11263e-10	5.92017e-08	AT1G09750	Eukaryotic aspartyl protease family protein	262.972	285.169	136.685	151.803	98.7362	95.4096	59.2021	58.5957	28.2094	30.5035	32.658	46.7359	51.7181	53.4497
	Solyc02g014830	2.74624	0.0012936	0.0156081	AT5G23210	serine carboxypeptidase-like 34	1.74495	1.53265	0.285299	0	5.49735	2.73357	3.84457	3.85831	0.136065	0.192634	0	4.5024	5.37583	3.98966
	Solyc01g096070	2.74443	8.32006e-16	2.35381e-13	AT3G61830	auxin response factor 18	5.70699	7.34251	3.19892	3.03646	10.5242	10.5441	8.96968	8.4167	0.72202	0.949906	0.347123	9.37687	6.62833	5.98905
	Solyc11g061715	2.73925	0.00147446	0.0172577			2.54357	3.71847	5.33514	5.65383	1.86186	1.97897	3.33485	2.09673	1.05593	0.763429	0	1.25307	1.27833	1.58198
	Solyc10g080870	2.723	2.14081e-07	1.10383e-05	AT4G39490	member of CYP96A protein_coding "CYTOCHROME P450, FAMILY 96, SUBFAMILY A, POLYPEPTIDE 10" (CYP96A10) "CYTOCHROME P450, FAMILY 96, SUBFAMILY A, POLYPEPTIDE 10" (CYP96A10)	36.8697	52.7109	57.4796	65.7758	0.424549	0.253442	0.521431	0.498637	5.99118	9.39005	8.53688	0.269171	0.363965	0.209895
	Solyc06g074640	2.70846	0.00331991	0.0318383	AT5G22760	PHD finger family protein	0.238516	0.082493	0.132513	0	1.18981	0.88298	0.751208	1.04879	0	0.036642	0	1.06106	1.16165	0.954176
	Solyc02g081130	2.69711	3.23564e-05	0.000810833	AT4G22140	Encoding a chromatin remodeling factor that regulates flowering time	2.09451	1.99596	0.79915	0.792969	4.51358	4.16396	2.48374	2.84837	0.518657	0.070458	0	3.75941	1.91549	1.63898
	Solyc05g026480	2.68618	0.000927626	0.0120295	AT4G32551	LEUNIG regulates floral organ identity,gynoecium and ovule development	0.717166	0.665772	0.109377	0.35261	2.79605	2.38639	2.13435	2.30641	0	0.05545	0.098049	2.16012	1.69125	1.31895
	Solyc01g010250	2.67957	2.16417e-18	8.77961e-16	AT1G13700	Encodes a cytosolic 6-phosphogluconolactonase (PGL) thought to be involved in the oxidative pentose-phosphate pathway (OPPP)	7.71429	15.4059	9.78822	8.63686	2.98627	4.60194	3.50582	4.29725	1.91578	1.30949	1.47518	2.05697	3.07276	2.64082
	Solyc02g093180	2.64307	0.000125515	0.00245144	AT5G67150	HXXXD-type acyl-transferase family protein	0.582049	3.13031	0.745586	0.958459	3.70163	3.49013	2.34488	2.78977	0.214422	0.383525	0	4.54915	3.03729	2.54935
	Solyc12g010030	2.609	0.00383657	0.0355867	AT2G24200	Cytosol aminopeptidase family protein	2.1839	11.6553	5.01767	4.55298	6.25802	10.102	8.66024	4.81058	0	0	2.81558	0	2.92198	1.85594
	Solyc07g008570	2.57861	4.11944e-12	6.3721e-10	AT5G50400	purple acid phosphatase 27	55.1001	237.959	112.142	93.628	3.88529	4.84801	4.61858	3.84123	32.2505	16.8254	12.9761	1.82424	1.57154	1.75557
	Solyc10g079210	2.5369	0.00600157	0.0497263	AT3G57200	glycosyltransferase-like protein	0.155445	0.218351	0.106754	0.113163	1.3277	0.96917	1.15809	0.969861	0	0.071805	0	0.992972	1.08888	1.18799
	Solyc04g055260	2.53532	9.13229e-07	3.90364e-05	AT5G66430	S-adenosyl-L-methionine-dependent methyltransferases superfamily protein	36.9704	59.9706	99.9235	81.5285	8.30288	12.6736	54.1064	27.8934	9.87301	10.6121	15.3246	8.92766	6.38343	18.2063
	Solyc00g032947	2.52717	0.000713947	0.00987175	AT1G19640	Encodes a S-adenosyl-L-methionine:jasmonic acid carboxyl methyltransferase that catalyzes the formation of methyljasmonate from jasmonic acid	1.76519	5.04162	7.71905	9.97764	2.2386	5.38445	12.7518	5.0716	1.19558	0.810431	0.781265	3.79083	1.78431	8.07036
	Solyc05g012210	2.52551	2.58004e-10	2.75987e-08	AT3G29575	ABI five binding protein 3	1.52557	3.03614	1.85736	2.10721	0.373276	0.299193	0.266082	0.107432	0.317339	0.436999	0.314232	0.265951	0.117754	0.038593
	Solyc07g007250	2.51919	2.76056e-06	9.99238e-05			449.367	1568.06	1810.02	1306.34	224.717	1018.96	816.584	899.583	306.276	265.46	100.15	427.785	427.59	422.314
	Solyc08g078900	2.50727	0.000477616	0.00721659	AT4G12480	Encodes a putative lipid transfer protein, vernalization-responsive and cold-induced	16.7104	13.4464	4.61558	3.74675	9.50923	8.8547	2.21322	1.56422	2.90524	0.75201	1.14591	0.455732	0.084499	0.214015
	Solyc00g187050	2.49314	1.47752e-05	0.000423577	AT4G30920	Encodes LAP2, an aminopeptidase playing key roles in senescence, stress response and amino acid turnover	1.54729	12.6273	4.99743	5.99533	3.68496	5.65492	6.09641	7.98828	0.276117	1.66395	1.36534	1.87371	2.49549	2.576
	Solyc11g006220	2.48678	3.12894e-11	4.10215e-09	AT1G54560	Encodes a class XI myosin that is involved in organelle motility, actin organization, and optimal growth of pollen tubes	3.71958	3.94837	3.09884	2.84046	0.878357	0.465887	0.448497	0.866979	0.849845	0.464329	0.455073	0.594841	0.552196	0.422399
	Solyc06g062880	2.4596	8.50344e-06	0.000263068	AT3G14000	Belongs to five-member BRX gene family	0.565033	1.04436	0.824849	0.44389	1.81482	1.46002	2.30741	1.80906	0	0.226597	0.090216	1.25528	1.12312	1.58877
	Solyc08g074620	2.44236	2.88509e-06	0.000104081			88.7381	347.338	280.464	297.162	371.054	299.645	258.286	298.535	32.6264	71.2211	35.7816	468.65	367.261	354.413
	Solyc06g083130	2.4381	0.00259102	0.0266035	AT3G25400	dCTP pyrophosphatase-like protein	2.00841	2.08141	1.35128	1.41825	11.087	5.75707	6.04437	5.43207	0.130371	0	0.732439	3.95023	7.03695	4.91358
	Solyc09g084460	2.41684	4.08441e-07	1.92585e-05	AT2G38870	Predicted to encode a PR (pathogenesis-related) peptide that belongs to the PR-6 proteinase inhibitor family	43.297	149.886	149.987	109.955	11.2408	22.0266	55.466	40.0471	31.9296	19.4561	11.8794	12.6101	15.4645	18.3711
	Solyc04g063350	2.37146	4.77903e-07	2.21453e-05	AT1G21400	Thiamin diphosphate-binding fold (THDP-binding) superfamily protein	5.826	15.9868	10.6363	9.88656	1.2481	0.983795	0.660294	0.913491	0.755888	2.87848	2.40089	0.652051	0.376625	1.01374
	Solyc09g075070	2.34279	0.00016182	0.00301237	AT1G02850.4		1.08547	1.12267	1.24056	0.930984	1.03626	1.93636	1.02564	1.43355	0.367559	0	0.243301	1.28481	1.00296	1.64872
	Solyc12g010025	2.33874	4.85375e-05	0.00113559			1.76953	12.6696	5.11569	5.82503	3.56659	5.74513	6.30947	7.84023	0.260207	1.36214	2.06275	1.79021	2.55076	2.51885
	Solyc02g063480	2.33552	2.28231e-06	8.51945e-05	AT1G03220	Eukaryotic aspartyl protease family protein	2.82725	4.84006	2.30091	1.13514	1.73032	1.01618	1.95281	1.31495	0.238871	0.263154	1.10282	2.4347	1.66623	1.81181
	Solyc02g071410	2.30787	0.000467275	0.00711828	AT1G17020	Encodes a novel member of the Fe(II)/ascorbate oxidase gene family	0.62561	0.930022	0.559194	1.31618	2.35102	2.52639	2.75299	3.05017	0	0.486929	0	4.08647	2.95438	2.74363
	Solyc08g005100	2.29563	0.00514174	0.0441856	AT4G17900	PLATZ transcription factor family protein	1.65401	1.21004	0.282771	0.659252	1.68005	2.00689	0.445724	0.837387	0.303764	0.191762	0	1.48153	0.579688	0.780887
	Solyc12g010020	2.2938	0.00221167	0.0236347	AT4G30920	Encodes LAP2, an aminopeptidase playing key roles in senescence, stress response and amino acid turnover	2.57678	22.5202	7.69363	6.79413	3.24411	5.42874	11.4513	8.73493	0	2.42012	3.59547	1.46448	3.41881	3.56699
	Solyc02g084280	2.2894	1.66689e-06	6.55208e-05			4.73952	3.72149	1.12845	1.59697	3.00092	1.9528	1.77715	2.14292	0.724728	0.372003	0.536572	2.25479	1.6019	1.1486
	Solyc01g100620	2.28052	0.000371697	0.00592867	AT4G11080	Encodes a protein containing three copies of the HMG (high mobility group)-box domain	0.539198	0.682512	0.879056	0.871263	1.15006	1.23568	1.36492	1.61823	0.17326	0.219471	0	1.15132	0.875926	1.54434
	Solyc05g012176	2.27326	0.00360377	0.033925			13.9737	0.935115	1.66744	1.94985	121.087	98.6008	89.5703	73.9287	2.24569	0.284093	0	123.333	81.3248	57.2548
	Solyc01g096370	2.26916	1.93856e-09	1.6606e-07	AT4G00870	bHLH14 interacts with JAZ proteins, and functions redundantly with bHLH3, bHLH13 and bHLH17 to negatively regulate jasmonate responses	5.5994	8.81652	11.9926	10.7085	9.04358	7.20075	9.41756	7.19822	1.2118	2.3428	2.09273	2.75122	3.83316	3.78671
	Solyc12g096790	2.26394	7.21631e-07	3.17946e-05	AT3G26040	HXXXD-type acyl-transferase family protein	25.4613	61.1188	60.1569	62.677	0.352549	0.29266	0.226904	0.362223	7.99151	12.628	11.7931	0.425339	0.301248	0.231564
	Solyc06g071830	2.24543	0.00072884	0.0100069	AT5G63160	BTB and TAZ domain protein	2.44434	23.7447	10.6222	10.7985	0.154183	0.504501	0.289432	0.120199	3.73072	1.65015	2.04016	0	0	0.135218
	Solyc06g005070	2.2373	0.000534813	0.00789768	AT1G68570	NPF3	0.665687	0.453799	0.290139	0.391057	2.40889	2.89266	2.02661	2.15053	0.169149	0.053391	0	1.5049	0.829671	1.19366
	Solyc09g075470	2.22249	0.00320874	0.0310771	AT1G71000	Chaperone DnaJ-domain superfamily protein	16.4187	75.779	44.255	37.0016	13.3454	53.5494	31.5541	34.5122	15.5508	6.91522	4.83605	34.5197	9.41438	11.283
	Solyc12g008660	2.21913	3.40822e-10	3.52591e-08	AT2G19810	Encodes Oxidation-related Zinc Finger 1 (OZF1), a plasma membrane protein involved in oxidative stress	9.00738	11.6205	5.39829	5.35062	1.9407	2.23289	1.2719	1.87054	1.14722	1.99949	1.73521	0.940775	0.861349	0.822504
	Solyc01g087780	2.2167	5.62522e-06	0.00018636	AT5G67090	Encodes a subtilisin-like serine protease with in vitro protease activity	6.76035	18.7511	12.9044	13.2897	0.461224	0.518954	0.244191	0.441188	1.40787	4.72524	2.09666	0.420396	0.65367	0.515073
	Solyc10g055810	2.20444	1.09457e-09	9.88836e-08	AT3G12500	encodes a basic chitinase involved in ethylene/jasmonic acid mediated signalling pathway during systemic acquired resistance based on expression analyses	45.6543	86.5426	177.461	134.359	1.65111	2.39109	3.49199	3.3713	19.7034	29.9758	22.465	1.30811	1.74809	1.09283
	Solyc12g019320	2.20194	1.01375e-08	7.33894e-07	AT3G26590	MATE efflux family protein	10.6155	40.6255	23.2871	20.4325	9.90386	11.8524	9.95318	10.4784	3.79199	6.82145	4.65036	5.63473	5.42672	5.42427
	Solyc02g024060	2.19877	3.11131e-05	0.000785168	AT1G79620	VRLK1 is a LRR kinase involved in switching between cell elongation and secondary cell wall thickening	1.01968	1.59794	1.10737	1.42676	1.40593	2.09622	1.95348	2.39335	0.228496	0.360806	0.221794	3.05271	2.31374	2.56969
	Solyc03g034330	2.16968	0.00537837	0.0457438	AT3G18280	Bifunctional inhibitor/lipid-transfer protein/seed storage 2S albumin superfamily protein	9.90132	0.784947	2.09642	1.44891	89.2906	109.291	68.9009	65.5564	1.13653	0.583191	0.232188	144.724	58.9199	46.1219
	Solyc06g036110	2.16501	5.36474e-11	6.66747e-09	AT5G23950	Calcium-dependent lipid-binding (CaLB domain) family protein	12.7181	15.6242	23.8042	18.0776	0.7301	0.811891	1.55439	2.01294	3.65662	3.83857	4.14092	0.398918	0.378881	1.19236
	Solyc01g108610	2.16152	0.00136732	0.0163326	AT1G49620	Kip-related protein (KRP) gene, encodes CDK (cyclin-dependent kinase) inhibitor (CKI), negative regulator of cell division	0.30447	0.114297	0.144119	0.125218	1.76284	1.07131	1.50516	1.38964	0	0.106461	0	1.30997	1.14243	1.066
	Solyc06g082030	2.15454	3.58432e-07	1.73183e-05	AT5G58660	2-oxoglutarate (2OG) and Fe(II)-dependent oxygenase superfamily protein	2.12275	3.82727	2.14531	1.40875	1.10562	0.909329	1.49432	1.24049	0.651326	0.333845	0.489503	0.859135	0.640936	0.615199
	Solyc02g071700	2.15305	1.66484e-10	1.84514e-08	AT1G29670	GDSL-motif esterase/acyltransferase/lipase	272.037	784.467	630.131	576.172	37.636	72.0494	83.3509	79.6942	110.837	135.266	133.12	44.5194	37.0166	38.773
	Solyc12g096780	2.15268	0.00125523	0.0152392	AT3G45770	Polyketide synthase, enoylreductase family protein	34.2064	103.72	97.9881	88.5951	0.188025	0.38385	0.322405	0.668734	11.0511	19.6768	23.6534	0.161321	0	0.218428
	Solyc01g006680	2.12761	3.80333e-05	0.000925061	AT3G20810	JMJD5 encodes a protein which contains a jumonji-C (jmjC) domain	0.725338	2.5058	1.6632	1.33201	1.86875	2.83667	3.38985	3.0083	0.411651	0.320379	0.231271	4.47383	2.7977	2.11994
	Solyc07g061750	2.11967	0.000228794	0.00400058	AT1G03670	Ankyrin repeat containing protein protein_coding	9.3528	29.0005	19.4835	19.8442	0.384064	0.701881	0.394906	0.507813	1.5855	6.00027	5.6619	0.230265	0.299042	0.294678
	Solyc02g062560	2.10401	2.20533e-25	2.25794e-22	AT5G66420	TIM-barrel signal transduction protein	11.3263	14.5026	12.4863	13.4861	7.00123	7.09432	6.47848	8.6436	2.91223	3.39656	2.5772	5.58476	4.36889	4.27745
	Solyc07g055740	2.09932	9.94166e-07	4.20779e-05	AT3G57030	Calcium-dependent phosphotriesterase superfamily protein	12.0677	20.6073	6.65418	8.2487	0.704153	0.855851	0.577444	0.85141	1.60974	3.73975	2.74291	0.650633	0.658736	0.463985
	Solyc11g010340	2.07347	3.95376e-09	3.06895e-07	AT1G72210	basic helix-loop-helix (bHLH) DNA-binding superfamily protein	15.9748	14.3249	10.4714	8.28274	1.9264	2.37015	0.937114	0.891369	2.55525	2.46639	3.50598	0	0	0.205474
	Solyc07g042560	2.05788	1.81251e-08	1.25712e-06	AT3G43210	Encodes a kinesin TETRASPORE	1.37687	2.07016	1.65795	1.29223	2.89973	1.90584	2.54259	2.48686	0.191287	0.468011	0.471171	1.71645	2.00666	1.97799
	Solyc03g114940	2.05592	8.58009e-05	0.00181591	AT1G13710	Encodes the cytochrome P450 CYP78A5 monooxygenase	30.531	7.86494	4.6042	6.05988	390.149	258.325	242.38	277.427	3.09696	2.16711	3.24046	20.8291	20.1517	18.2102
	Solyc07g006560	2.0521	4.91161e-09	3.71847e-07	AT1G26820	Encodes ribonuclease RNS3	1103.23	2730.96	3080.3	2832.09	227.002	450.228	738.744	660.985	652.045	599.906	505.295	245.536	183.652	234.085
	Solyc06g083700	2.04279	6.40364e-11	7.69188e-09	AT4G28720	Auxin biosynthetic gene regulated by RVE1	2.59575	3.78415	3.32677	3.63785	0.576658	1.14668	0.77562	0.739541	0.591014	0.816079	0.943862	0.534126	0.675979	0.434803
	Solyc03g006980	2.03034	3.41095e-10	3.52591e-08	AT2G28100	Encodes a protein with &#945	9.64893	6.43478	5.55102	5.18288	51.8416	27.0486	33.6458	27.1502	1.84657	1.47269	1.45503	42.3969	36.7935	38.4649
	Solyc01g095450	2.02878	1.46971e-14	3.47256e-12	AT4G01130	GDSL-motif esterase/acyltransferase/lipase	12.7348	12.5446	8.31556	7.81619	14.8241	14.9034	11.048	11.4088	3.2257	2.2751	1.92306	16.239	10.2694	11.3262
	Solyc05g054190	2.01799	4.61696e-06	0.000156576	AT2G35760	Uncharacterized protein family (UPF0497)	3.94296	6.29214	5.61681	6.23295	4.84778	3.81695	3.63629	4.73905	1.01381	2.07603	0.622463	1.10391	3.01435	0.870648
	Solyc01g066910	2.00323	2.04084e-05	0.000561127	AT5G48485	Encodes a putative apoplastic lipid transfer protein that is involved in systemic acquired resistance	129.494	124.019	79.514	67.6111	48.2092	48.1424	13.582	15.7822	27.3088	21.6313	24.1411	11.8219	15.8573	18.8399
	Solyc06g060760	1.99992	2.33305e-05	0.000625473	AT5G47450	Tonoplast intrinsic protein, transports ammonium (NH3) and methylammonium across the tonoplast membrane, gene expression shows diurnal regulation and is upregulated by ammonium (NH3)	10.2419	4.33616	4.05884	2.6452	33.6374	34.0801	19.9106	24.5108	1.48965	1.52709	0.76642	8.26587	5.37407	5.99936
	Solyc02g070890	1.99543	4.60238e-12	6.91999e-10	AT5G46330	Encodes a leucine-rich repeat serine/threonine protein kinase that is expressed ubiquitously	6.93303	4.12521	3.9712	3.72931	21.9135	13.3289	14.8545	16.3096	1.65246	1.04244	0.737439	20.9812	18.8796	18.1798
	Solyc01g110670	1.99199	1.20659e-07	6.66915e-06	AT4G34770	SAUR-like auxin-responsive protein family	3.95506	2.93592	3.49478	2.35784	3.70762	4.64332	3.34354	3.68825	1.06682	0.463924	0.734187	2.88953	1.69868	1.78136
	Solyc06g048600	1.98914	0.000308585	0.00508032	AT3G56380	response regulator 17 protein_coding RESPONSE REGULATOR 17 (RR17) RESPONSE REGULATOR 17 (RR17)	3.11194	3.17244	1.11852	1.34927	7.67968	4.24632	4.19264	2.80532	0.597751	0.154647	0.730417	8.55768	4.62806	5.02936
	Solyc01g008020	1.98616	7.52716e-17	2.41554e-14	AT1G70330	encodes an adenosine transporter that catalyze a proton-dependent adenosine transport	17.3404	19.28	10.4694	10.5612	11.6165	13.723	9.81314	10.3269	4.1122	3.71697	2.82368	8.19638	6.0562	6.67376
	Solyc10g052500	1.98586	0.00131101	0.0157827	AT4G39230	encodes a protein whose sequence is similar to phenylcoumaran benzylic ether reductase (PCBER), which catalyzes NADPH-dependent reduction of 8-5' linked lignans such as dehydrodiconiferyl alcohol to give isodihydrodehydrodiconiferyl alcohol	0.961957	2.20807	1.38804	0.508312	2.01057	2.39875	1.26947	1.44353	0.499017	0.384185	0	0.926556	0.388024	0.791533
	Solyc02g090310	1.97668	4.0731e-08	2.58336e-06	AT1G51700	Encodes dof zinc finger protein (adof1)	4.31227	5.47295	3.03498	3.47025	9.90095	8.56272	6.46746	6.73991	0.952377	1.36716	0.564118	2.81484	2.08893	2.54996
	Solyc08g082630	1.96749	9.00178e-12	1.28177e-09	AT4G23980	Encodes auxin response factor 9 (ARF9)	5.13591	8.59504	5.68949	5.58304	5.94386	5.9659	4.62385	4.24076	1.53649	1.85082	1.32885	4.5223	4.12796	3.35173
	Solyc12g014630	1.95063	2.72148e-10	2.89676e-08	AT2G45180	Bifunctional inhibitor/lipid-transfer protein/seed storage 2S albumin superfamily protein	2806.79	2244.86	1116.75	1557.99	3002.65	3426.75	1825.19	2497.27	744.047	493.255	230.719	3497.9	3013.96	3084.37
	Solyc12g010960	1.93206	0.00364997	0.0341952	AT5G16990	molecular function has not been defined, was shown involved in oxidative stress tolerance	4.6693	11.34	1.57807	1.93465	2.42886	1.48468	0.505703	0.61031	1.72918	1.36888	0.540547	0.22669	0.382901	0.088191
	Solyc12g007210	1.93103	0.00300754	0.0296493	AT4G28950	A member of ROP GTPase gene family	3.38132	3.49881	2.73683	3.30824	2.18046	1.61147	0.629891	1.90516	0	1.22101	1.28748	0.736562	1.17743	1.31121
	Solyc04g081080	1.92678	9.69255e-09	7.06439e-07	AT1G75640	Encodes a Leucine-Rich Repeat Receptor-Like Kinase MUSTACHES (MUS)	2.12539	3.31179	1.90349	2.06121	4.22539	3.578	3.86088	4.29945	0.441081	0.96068	0.384951	3.31482	3.43959	3.82528
	Solyc06g065450	1.91992	4.83462e-06	0.00016293	AT1G34355	Encodes PS1 (Parallel Spindle 1)	0.703802	1.60392	1.42723	1.1071	2.08043	1.12806	1.78971	1.73062	0.313936	0.415953	0.14036	1.65824	2.08038	1.78761
	Solyc06g066020	1.90564	8.83715e-13	1.47293e-10	AT4G32280	indole-3-acetic acid inducible 29	15.9417	18.4589	12.5148	14.3923	12.6921	7.24619	5.9082	6.32686	4.16875	3.44749	4.4876	8.05694	10.6762	6.63672
	Solyc08g076970	1.88976	5.0109e-10	4.98794e-08	AT4G17830	NAOD encodes a functional acetylornithine deacetylase	286.695	700.447	895.779	711.24	8.97932	16.8535	13.1268	9.56484	175.522	192.977	155.384	3.41268	2.53674	2.02561
	Solyc01g108780	1.88388	0.00119157	0.0146988	AT2G23610	Encodes a protein shown to have carboxylesterase activity, methyl IAA esterase activity, and methyl jasmonate esterase activity in vitro	5.93986	15.9606	52.2458	38.9384	3.85325	4.73545	20.6084	12.0464	6.86169	8.22524	7.97053	4.97509	4.12618	6.99766
	Solyc02g082850	1.8828	0.00055533	0.00811703	AT4G35640	Encodes a cytosolic serine O-acetyltransferase involved in sulfur assimilation and cysteine biosynthesis	2.03395	1.15709	1.66739	1.10936	5.20006	4.34966	3.73692	3.68006	0.699467	0.097855	0.34234	2.1315	2.00516	0.943368
	Solyc11g069890	1.87091	1.01839e-05	0.000307103	AT2G27990	Encodes a BEL1-like homeobox gene that functions together with PNY in meristem maintenance by regulating the allocation process during vegetative and reproductive development	7.22668	3.60379	2.78665	2.79643	2.43623	2.47832	2.33265	2.18567	0.879489	1.08364	1.32686	0.631961	1.07357	0.974937
	Solyc04g016080	1.86967	0.000454336	0.00694784	AT3G10310	P-loop nucleoside triphosphate hydrolases superfamily protein with CH (Calponin Homology) domain-containing protein	0.197884	0.385367	0.213719	0.300709	1.41909	0.608014	1.07045	1.13086	0.046103	0.052003	0.103606	1.25954	1.08748	1.24145
	Solyc08g067530	1.86949	4.8033e-05	0.00112624	AT2G38540	Non-specific lipid transfer protein	46.4501	72.7262	55.1494	59.8907	5.63647	10.4406	13.7338	17.3773	12.269	22.1333	13.0144	5.22543	7.51662	9.19926
	Solyc02g093090	1.86786	2.43146e-05	0.000646274	AT5G67210	Encode a DUF579 (domain of unknown function 579) containing protein essential for normal xylan synthesis and deposition in the secondary cell wall	2.90279	4.40095	3.79728	2.80752	0.658647	0.523393	0.205259	0.16892	1.14112	0.557315	0.980409	0.247463	0.562805	0.404909
	Solyc02g084930	1.85702	0.00530825	0.0453394	AT1G19630	cytochrome P450, family 722, subfamily A, polypeptide 1	1.23217	0.093327	0.806984	0.684541	5.29728	7.5543	5.87777	6.67402	0.121759	0.161599	0.274701	1.9526	3.05179	2.28013
	Solyc01g105890	1.85383	0.00060441	0.00865784	AT3G25810	Terpenoid cyclases/Protein prenyltransferases superfamily protein	105.851	198.156	121.502	124.504	1.81844	3.97296	9.48869	3.67227	36.6406	34.839	41.1786	0.710856	0.814222	1.91569
	Solyc12g088220	1.85302	0.00236307	0.024906	AT1G10070	Encodes a chloroplast branched-chain amino acid aminotransferase	1.20381	1.98449	1.9267	1.57867	3.06689	4.20385	4.99771	4.36633	0.358542	0.676069	0.223814	3.30934	5.28148	5.09819
	Solyc01g095240	1.82068	0.00255792	0.0263526	AT5G52900	Encodes a member of the MAKR (MEMBRANE-ASSOCIATED KINASE REGULATOR) gene family	0.941764	1.68173	0.513952	0.588915	1.23754	0.700866	0.560293	0.678667	0.222741	0.367045	0.125139	0.925573	1.37001	1.389
	Solyc11g065930	1.81277	1.15314e-10	1.33299e-08	AT4G34890	Encodes a xanthine dehydrogenase, involved in purine catabolism	84.6082	206.827	166.531	153.788	17.8119	25.5584	33.1991	28.2337	46.2909	42.2932	41.0673	8.10648	8.25199	9.6841
	Solyc11g072400	1.80421	0.000156473	0.00293571	AT5G60370	exonuclease V-like protein	1.28738	1.05383	0.870625	0.615309	1.77131	0.781587	1.17337	1.13574	0.14927	0.247359	0.375734	1.19495	1.28187	1.38854
	Solyc08g060970	1.80414	0.000788168	0.0105994	AT5G27530	Member of pectin lyase gene family	9.25056	14.1471	9.8051	10.3683	6.52491	5.08391	1.87129	3.58856	1.96578	3.95388	3.27715	5.22734	4.11398	3.50362
	Solyc01g105920	1.8	7.28982e-06	0.00022915	AT3G25810	Terpenoid cyclases/Protein prenyltransferases superfamily protein	1.797	4.19731	3.18859	3.66979	0.086458	0.072998	0	0	1.10326	0.708483	0.888825	0	0.020521	0
	Solyc07g066540	1.78299	2.24222e-08	1.50187e-06	AT3G12870	transmembrane protein	6.89159	6.41514	5.36345	7.05728	15.0933	10.4896	12.94	10.2669	1.41051	2.02032	1.92451	10.5718	13.7528	10.9767
	Solyc08g008360	1.78146	1.62048e-06	6.40476e-05	AT3G61920	UvrABC system protein C	10.7877	10.5111	5.3223	6.78894	16.4032	10.3643	12.3528	8.06329	2.36101	2.07728	2.61433	11.0789	9.68808	8.5068
	Solyc09g083440	1.77843	0.000337871	0.00547753	AT2G38870	Predicted to encode a PR (pathogenesis-related) peptide that belongs to the PR-6 proteinase inhibitor family	37.6239	151.723	98.9483	82.3599	14.1605	45.1358	70.7913	63.2691	39.9219	26.0708	14.5113	14.1458	8.05239	14.1201
	Solyc09g008530	1.77694	0.00146152	0.0171529	AT1G22060	sporulation-specific protein	0.400051	0.349653	0.157134	0.198902	2.00689	0.879445	0.775783	0.885229	0.08316	0.079269	0.031559	1.1891	1.11858	0.964447
	Solyc12g010980	1.77273	4.25748e-10	4.31793e-08	AT3G26040	HXXXD-type acyl-transferase family protein	63.7178	149.386	100.935	108.387	52.9219	59.432	46.8585	51.4798	25.8487	33.818	32.2031	34.5196	34.4546	34.7708
	Solyc08g014000	1.76674	0.0043407	0.0391318	AT1G55020	lipoxygenase, a defense gene conferring resistance Xanthomonas campestris The mRNA is cell-to-cell mobile	2.92458	23.9858	4.67187	3.79562	0.801361	0.595888	0.276392	0.23973	2.6508	2.84544	2.15014	1.22175	0.627939	0.732237
	Solyc02g081570	1.75287	9.281e-06	0.000283453	AT1G65730	Arabidopsis thaliana metal-nicotianamine transporter YSL4 protein_coding YELLOW STRIPE LIKE 7 (YSL7) YELLOW STRIPE LIKE 7 (YSL7)	1.16542	1.20604	0.538928	0.757665	5.16544	3.90006	3.76086	4.47368	0.20242	0.248326	0.325143	6.7718	5.7939	5.04362
	Solyc04g071500	1.73845	5.41724e-05	0.00123386	AT1G21090	Cupredoxin superfamily protein	2.15511	4.26141	3.48879	3.45599	0.920542	1.0987	1.1766	0.327823	0.605327	0.988035	1.35426	0.363629	0.389978	0.440642
	Solyc03g007240	1.73129	2.14589e-10	2.33024e-08	AT5G53120	encodes a novel spermine synthase and is a paralog of previously characterized spermidine synthases, SPDS1 and SPDS2	46.9133	142.875	121.357	127.93	28.8323	34.9995	45.6072	46.7635	35.0512	34.178	29.509	26.9324	23.8519	28.0745
	Solyc06g064820	1.72927	0.000110854	0.002238	AT1G71691	GDSL-motif esterase/acyltransferase/lipase	3.10097	9.06965	5.8818	6.37512	2.51521	4.67324	5.12324	4.4295	1.63386	2.10489	1.71209	2.49787	2.43045	1.88173
	Solyc08g078520	1.72411	2.18185e-06	8.18707e-05	AT5G47380	electron transporter, putative (Protein of unknown function, DUF547)	1.98212	3.24642	1.94311	1.88595	2.76481	2.10009	1.94574	2.9988	0.794155	0.710143	0.482124	3.88524	4.01883	4.14822
	Solyc09g010550	1.72408	0.000468129	0.00711828	AT5G02520	Arabidopsis KNL2 localizes at chromocenters during all stages of the mitotic cell cycle, except from metaphase to mid-anaphase, and its level is strictly regulated by the proteasome degradation pathway	3.81638	5.14729	3.74107	5.98484	3.21101	5.32301	5.46542	4.21028	1.71267	2.27742	0	5.10555	3.93056	4.99166
	Solyc08g075490	1.7168	4.37638e-12	6.62652e-10	AT4G19170	chloroplast-targeted member of a family of enzymes similar to nine-cis-epoxycarotenoid dioxygenase The mRNA is cell-to-cell mobile	18.6199	30.1329	21.1578	18.0302	0.361924	0.0719	0.083276	0.141075	5.9996	6.2711	7.48202	0.067989	0	0.052383
	Solyc07g066050	1.71556	1.32672e-05	0.000387579			11.0835	23.0023	13.9903	17.2719	20.9688	17.1362	21.0947	23.274	3.32577	6.45691	4.90563	18.5625	22.082	19.3759
	Solyc06g048850	1.69786	0.000108269	0.00219405	AT4G08330	hypothetical protein	1.53706	2.16267	1.35354	2.16974	2.0994	2.14494	1.21607	2.61774	0.53716	0.809857	0.241426	1.71807	1.68939	1.49615
	Solyc10g084180	1.68646	4.41612e-22	3.06293e-19	AT5G03150	JKD is a nuclear-localized putative transcription factor of the BIRDS/IDD C2H2 zinc finger family	37.7324	35.508	29.984	29.7098	32.6085	18.5493	23.6203	19.1764	10.7685	8.39574	11.2839	19.0122	16.9111	17.082
	Solyc12g042390	1.68358	0.000144344	0.00274348	AT2G36110	Polynucleotidyl transferase, ribonuclease H-like superfamily protein	7.26851	10.4585	9.64543	7.97842	8.5894	5.12221	6.65499	5.14859	1.02184	2.45955	4.46166	5.00007	3.35953	3.72587
	Solyc08g007120	1.68239	2.5405e-06	9.40161e-05	AT1G32740	SBP (S-ribonuclease binding protein) family protein	12.2496	13.8908	10.0986	8.61983	1.80746	2.30665	1.43647	1.21117	4.4603	2.67365	3.06833	2.13998	0.929271	1.42729
	Solyc11g069810	1.67803	5.4876e-17	1.78771e-14	AT5G04250	Cysteine proteinases superfamily protein	15.4193	10.5288	10.9313	10.7474	5.65165	5.62822	4.58861	4.47893	3.65123	4.08664	3.20302	3.56239	3.32157	4.36378
	Solyc10g078330	1.67389	1.43477e-07	7.67388e-06	AT4G37490	Cyclin-dependent protein kinase CYCB1	4.27206	6.27822	4.35286	6.08844	4.89777	6.24484	4.25645	9.05784	1.82	1.60061	1.35733	4.21464	4.31577	4.43572
	Solyc02g062463	1.64859	1.2324e-10	1.417e-08			31.4854	52.5394	68.1776	62.6298	60.3069	30.0617	43.1299	42.6773	16.9557	15.9465	18.0571	59.5206	60.4834	60.1881
	Solyc07g008550	1.63317	0.000131436	0.00254596	AT5G50400	purple acid phosphatase 27	1.57091	5.01048	3.00225	1.93991	1.54445	0.532445	1.34629	0.952048	1.06119	0.760169	0.895691	0.888194	0.512279	0.370437
	Solyc01g096840	1.63049	4.71366e-08	2.90396e-06	AT2G44190	Encodes a novel microtubule binding protein that preferentially associates with nuclear microtubules during mitosis and is essential during the mitotic and cytokinetic stages that generate the endosperm and embryo	1.8238	1.89398	2.07964	2.05713	2.45224	1.79121	2.74894	2.64912	0.595841	0.697155	0.542703	2.23515	1.99139	2.21919
	Solyc02g081350	1.6303	0.00261102	0.0267312	AT1G66120	AMP-dependent synthetase and ligase family protein	0.512019	0.49222	1.2064	0.749196	1.45708	0.697425	1.31797	1.00755	0.193056	0.206543	0.261803	1.57196	1.27757	1.56643
	Solyc08g078910	1.62322	0.00165431	0.0189602	AT4G12510	Encodes a member of the AZI family of lipid transfer proteins	3.79231	5.46702	2.01999	2.50747	32.4322	16.1591	16.526	10.6189	1.73872	0.720676	0.68953	71.4028	55.4602	58.0158
	Solyc01g087820	1.6141	5.86205e-06	0.000191537	AT5G67090	Encodes a subtilisin-like serine protease with in vitro protease activity	10.2289	10.9151	7.70882	6.46665	2.1898	2.39453	0.781107	1.1095	3.0967	2.68769	2.70109	1.16821	0.420963	0.495612
	Solyc01g087080	1.60127	3.13564e-06	0.000111622	AT3G52110	interferon-activable protein	2.48373	3.01478	2.61658	2.26451	4.39488	2.86998	4.50714	3.10115	0.354695	1.37853	0.795852	2.83217	2.5425	2.45259
	Solyc08g065940	1.59865	3.08937e-09	2.47852e-07	AT2G19810	Encodes Oxidation-related Zinc Finger 1 (OZF1), a plasma membrane protein involved in oxidative stress	44.8935	55.089	36.4008	31.3492	10.516	23.7021	15.9983	15.7845	16.8183	13.4483	10.4967	7.06111	6.52479	7.72094
	Solyc01g096730	1.59782	4.88222e-07	2.24862e-05	AT5G13750	zinc induced facilitator-like 1	7.9685	9.06524	8.19424	7.68025	6.92178	6.35783	6.68733	7.7004	1.93432	2.83247	3.22034	8.44023	6.37696	8.10583
	Solyc03g120950	1.59314	0.00252627	0.0261771	AT2G42110	hypothetical protein	5.48803	6.07728	3.67994	4.97697	5.61468	5.36656	4.66018	3.45057	1.55777	3.17268	0	2.36655	4.4569	3.8708
	Solyc09g075350	1.58937	3.50362e-05	0.000865878	AT4G02320	Plant invertase/pectin methylesterase inhibitor superfamily	2.90164	2.80523	1.16829	1.68391	2.26268	1.8235	2.08134	1.73451	0.608882	0.736727	0.721417	3.01098	2.39986	2.50694
	Solyc03g115380	1.58281	1.26284e-07	6.87398e-06	AT3G29360	Encodes one of four UDP-glucose dehydrogenase UGD) genes	4.01219	7.02001	11.6236	10.9218	6.13137	6.36919	6.24794	6.9353	2.46908	3.08157	2.73253	4.97025	4.24067	3.39574
	Solyc12g008650	1.58206	5.41348e-05	0.00123386	AT4G26260	Encodes a myo-inositol oxygenase, which is the first enzyme in the inositol route to ascorbate (L&#8208	38.4635	25.2325	52.0039	36.1701	48.472	40.8774	64.1434	46.0511	11.2377	10.7397	15.5566	13.4922	12.2348	13.8594
	Solyc01g006400	1.57964	2.25629e-13	4.25443e-11			919.214	2262.24	1798.57	1828.92	430.832	435.034	503.336	484.499	582.017	523.498	590.229	295.713	286.39	305.457
	Solyc05g052950	1.57863	0.00148913	0.0173633	AT3G55580	TCF1 encodes a member of the RCC1 gene family and is required for chromatin based gene regulation of cold responsive genes in a CBF-independent manner	3.03861	10.5028	9.02725	7.83291	1.89521	3.99911	4.29624	4.17464	3.01953	2.07371	2.50259	2.79394	2.25816	1.88209
	Solyc08g014030	1.57509	0.000694815	0.0096694	AT4G37650	Involved in radial organization of the root and shoot axial organs	2.87986	2.93655	1.57986	1.50753	0.206356	0.143799	0	0.084149	0.668113	0.742139	0.682559	0	0.056967	0
	Solyc12g008510	1.57228	8.66904e-06	0.000267806	AT2G19860	Encodes a protein with hexokinase activity (AtHXK2) and acts as a sensor for plant sugar responses	2.08363	2.28626	1.09243	1.73083	5.20608	5.34806	5.199	5.4332	0.47553	0.393634	0.86517	5.49748	5.14709	5.74985
	Solyc03g115950	1.57039	2.13688e-06	8.07469e-05	AT3G47510	transmembrane protein	4.55396	4.44398	4.20443	4.43841	2.61892	1.14906	1.59265	1.04229	1.52032	1.77208	1.03263	0.875459	1.18295	0.755202
	Solyc08g079870	1.56991	0.00146348	0.0171665	AT5G67360	Encodes a subtilisin-like serine protease essential for mucilage release from seed coats	5.61656	7.18735	10.7236	10.0353	0.312955	0.304595	0.144973	0.257286	0.733618	4.89785	2.7522	0.359815	0.194092	0.514615
	Solyc02g081360	1.56686	2.59232e-05	0.000681387	AT1G66120	AMP-dependent synthetase and ligase family protein	3.05911	4.67611	10.101	9.35729	8.13562	3.68904	6.01685	4.84204	1.75844	2.76606	2.31599	8.6325	7.64766	7.55652
	Solyc08g081690	1.56665	0.000300942	0.00498502	AT1G64060	Interacts with AtrbohD gene to fine tune the spatial control of ROI production and hypersensitive response to cell in and around infection site	1.3612	0.546923	0.593415	0.482406	8.62772	3.88933	5.09617	4.86675	0.359551	0.183148	0.1838	7.2941	6.64542	6.58987
	Solyc05g013690	1.55595	1.6759e-17	5.71961e-15	AT3G26430	Encodes a functioning member of the GDS(L) lipase family with preference for long chain substrates that does not hydrolyze choline esters	283.948	221.68	169.259	160.296	231.581	257.653	222.563	202.829	81.0766	69.0754	58.8039	211.529	219.983	215.989
	Solyc06g076170	1.55511	0.00376953	0.0351164	AT5G24318	O-Glycosyl hydrolases family 17 protein	3.31703	0.465263	0.764521	0.817983	29.1555	27.7441	22.1864	21.6076	0.591866	0.265835	0.460462	28.62	18.5887	14.0421
	Solyc03g007060	1.55115	4.52331e-08	2.81086e-06	AT4G22860	TPX2-LIKE Group A family with aurora binding andTPX2 domains	2.56268	1.79452	1.78408	1.93102	5.0335	3.10551	3.56055	3.48229	0.697549	0.583312	0.750351	3.53123	2.48569	2.24159
	Solyc05g015800	1.54821	0.000100918	0.00206652	AT5G17540	HXXXD-type acyl-transferase family protein	17.6301	49.1045	27.1143	31.4688	3.57368	10.6678	3.97214	5.78347	9.81881	10.7272	11.241	4.56901	2.54296	2.71912
	Solyc01g109750	1.54215	2.96212e-07	1.46075e-05	AT2G18260	member of SYP11 Gene Family protein_coding SYNTAXIN OF PLANTS 112 (SYP112) SYNTAXIN OF PLANTS 112 (SYP112)	3.24695	4.28173	3.55463	3.4027	4.72217	4.15252	5.42842	4.37992	1.01782	1.6507	0.90804	3.89245	4.54549	3.74286
	Solyc09g074260	1.54111	0.00199005	0.0217551	AT1G03440	Leucine-rich repeat (LRR) family protein	1.2641	0.8828	0.667712	0.95777	2.82837	1.72872	2.76315	2.93296	0.357971	0.191801	0.344765	4.72895	3.10089	3.06967
	Solyc03g006590	1.53401	1.7084e-08	1.2004e-06	AT1G58007	multidrug resistance protein	4.70616	5.88694	3.25174	3.76502	1.39025	1.53155	2.33118	1.46172	1.34699	1.36918	1.75138	1.07534	1.44949	1.1426
	Solyc02g090350	1.53335	2.86132e-09	2.30469e-07	AT2G45550	member of CYP76C protein_coding "CYTOCHROME P450, FAMILY 76, SUBFAMILY C, POLYPEPTIDE 4" (CYP76C4) "CYTOCHROME P450, FAMILY 76, SUBFAMILY C, POLYPEPTIDE 4" (CYP76C4)	39.9794	91.3999	96.2492	81.9999	19.3459	23.8614	25.2021	22.7426	24.7356	25.3384	29.6441	11.0584	10.9258	11.3988
	Solyc06g082980	1.53282	1.77897e-07	9.30649e-06	AT1G20050	C-8 sterol isomerase that also plays a role in miRNA function	267.904	467.073	581.063	527.135	191.449	266.911	415.167	392.436	141.883	180.821	152.668	190.174	207.125	260.748
	Solyc10g051140	1.5287	0.00222762	0.0237579	AT5G55390	Encodes EDM2 (enhanced downy mildew 2)	1.33699	1.00566	0.456639	0.547347	7.2266	2.85298	4.909	4.15067	0.210928	0.21617	0.407018	6.48199	7.11906	7.52224
	Solyc08g008410	1.52728	8.30684e-05	0.00176631	AT4G24020	Encodes NIN Like Protein 7 (NLP7)	0.686323	1.1524	0.84671	0.780089	2.07742	1.24455	1.94379	1.64788	0.182138	0.379167	0.307585	1.63456	2.09847	1.824
	Solyc10g080950	1.52389	2.15613e-09	1.818e-07	AT5G06150	Encodes a cyclin whose expression is reduced in response to high salt	8.71741	13.565	9.70346	11.3354	11.9678	9.89091	10.9623	11.3175	2.85996	4.95194	3.31145	11.7304	11.1589	8.89173
	Solyc01g106750	1.51861	1.33861e-07	7.21338e-06	AT2G16270	transmembrane protein	3.02334	3.92295	3.34672	3.51308	6.63954	3.67611	5.57561	5.33808	0.835225	1.46197	1.24131	4.47857	4.2589	4.79656
	Solyc06g082850	1.5157	0.000579166	0.00837647	AT5G01910	myelin transcription factor	1.2748	1.2096	1.09499	1.33608	1.99769	1.21135	1.79895	1.46743	0.388538	0.453632	0.34254	1.39454	1.11953	1.07941
	Solyc01g009770	1.51292	2.86066e-09	2.30469e-07	AT2G33510	CFL1 is a negative regulator of cuticle development	6.16071	7.45656	6.69509	5.68586	3.3144	3.28565	2.48437	2.84989	1.92615	1.90578	2.87145	3.23712	3.36797	1.65414
	Solyc02g083640	1.51199	3.4143e-05	0.000845748	AT3G51280	Tetratricopeptide repeat (TPR)-like superfamily protein	7.71255	11.0266	8.34874	8.80956	13.9362	8.55837	11.9027	9.11558	1.90677	4.08692	3.25128	6.30741	9.04407	8.10709
	Solyc04g014730	1.50534	5.2611e-09	3.94143e-07	AT1G12050	Encodes a fumarylacetoacetase that converts fumarylacetoacetate to acetoacetate and fumarate and is likely to be involved in tyrosine catabolism	6.19132	8.39715	7.39192	6.27397	7.11477	9.11481	11.7412	11.8395	2.37813	2.15508	2.82059	5.1421	4.05454	4.96568
	Solyc02g083890	1.50239	1.0731e-06	4.5152e-05	AT5G66230	Chalcone-flavanone isomerase family protein	7.3356	8.67557	8.43465	9.71838	12.3807	8.59586	11.874	10.9411	1.39264	4.01997	3.46895	9.68092	10.1849	9.45662
	Solyc04g005440	1.5019	0.00532363	0.0453714	AT1G26610	C2H2-like zinc finger protein	0.75999	0.277451	0.405283	0.47258	3.4427	2.48454	2.58445	2.76907	0.315535	0.136974	0.040633	3.42437	2.98301	2.71441
	Solyc08g007330	1.49875	2.86251e-05	0.000736207	AT4G17380	Encodes the Arabidopsis homolog of MSH4, a meiosis-specific member of the MutS-homolog family of genes	1.50746	2.77121	2.78501	2.93762	1.48636	1.14384	0.953039	2.18476	0.85332	1.27534	0.450379	1.65469	1.61179	1.47629
	Solyc03g123390	1.48921	0.000602378	0.00863449	AT1G17430	alpha/beta-Hydrolases superfamily protein	11.2576	27.4589	30.5816	27.0679	2.85004	5.66657	11.0958	7.54856	5.3823	6.77363	13.3826	2.61659	2.79412	4.03985
	Solyc07g042520	1.48807	1.22962e-07	6.76165e-06	AT3G43190	Encodes a protein with sucrose synthase activity (SUS4)	3.93286	5.87591	4.93319	4.96956	0.125697	0.180059	0.113705	0	1.72285	1.94213	1.52075	0.084087	0.2368	0.148428
	Solyc07g053790	1.47796	0.00198501	0.0217421	AT1G03780	Homolog of vertebrate TPX2	1.11644	2.25721	1.97372	1.88602	3.60733	1.63542	2.29837	2.36435	0.198929	0.84361	0.886197	2.06453	1.98373	1.96561
	Solyc02g079290	1.46998	0.000600398	0.00861759	AT1G18100	Encodes a member of the FT and TFL1 family of phosphatidylethanolamine-binding proteins	3.32121	1.87705	1.88893	1.62521	4.22806	5.26948	4.67996	4.24729	1.17209	0.862385	0.146802	3.02164	2.24151	2.39622
	Solyc03g121080	1.4672	3.65661e-06	0.000127631	AT2G16270	transmembrane protein	2.67561	4.14149	3.47084	3.88258	5.91472	3.7515	4.81018	4.37269	0.734478	1.39038	1.68003	4.19002	3.60078	3.30542
	Solyc07g063560	1.46372	4.26863e-05	0.00102433	AT1G61260	cotton fiber (DUF761)	1.26233	1.25981	1.02142	1.90048	3.02421	2.94351	3.1795	3.44503	0.44871	0.638912	0.315268	4.00417	2.62517	2.37218
	Solyc04g079125	1.46292	0.000368189	0.00588582			5.8872	5.38077	5.73379	5.90721	14.101	9.36394	14.4056	11.8133	1.32209	2.85025	1.84594	10.2814	11.1004	10.8488
	Solyc11g065310	1.46109	0.000491685	0.00738248			36.5347	63.9177	21.7988	25.6469	0	0	0	0	9.93991	13.6621	15.9146	0	0	0
	Solyc01g107730	1.45649	2.56666e-09	2.12253e-07	AT5G67260	Encode CYCD3	33.8464	50.0026	28.7363	40.4901	57.5421	40.6092	44.4051	45.7985	13.1122	16.4062	11.7189	60.1909	43.4885	37.5972
	Solyc09g018010	1.45296	0.00214673	0.0231015	AT2G38530	Involved in lipid transfer between membranes and plays a role in maintaining the integrity of the cuticle-cell wall interface	70.167	103.701	137.695	133.288	7.51623	19.2301	18.4178	19.4539	25.9764	51.5861	43.5947	5.58304	7.90186	9.2014
	Solyc07g056060	1.45163	2.35908e-07	1.20196e-05	AT5G48310	Protein of unknown function that may be involved in stress response	2.83631	3.73478	2.74653	2.63484	3.91257	3.58737	3.3729	3.76568	0.814347	1.63257	0.769016	3.30629	3.18128	2.93026
	Solyc07g008560	1.44912	1.25527e-07	6.85015e-06	AT5G50400	purple acid phosphatase 27	9.15475	22.0437	12.5239	11.9793	9.1485	5.29666	6.44197	5.9734	5.87799	4.87817	4.31733	4.9883	3.3447	2.60855
	Solyc06g048570	1.44833	4.35597e-06	0.000149137	AT3G10870	Encodes a methyl IAA esterase	6.62654	8.43744	5.35185	5.12215	7.98037	4.93119	3.99687	3.33719	2.03105	2.22919	2.62392	8.88363	6.11318	4.68834
	Solyc10g055770	1.43741	0.000237233	0.00413016	AT2G16980	Major facilitator superfamily protein	4.12758	4.47619	3.89601	4.68563	1.76615	1.77506	0.703999	2.27096	1.61524	2.54859	0.444471	1.92257	2.16474	1.97871
	Solyc03g114380	1.43649	0.000275214	0.00463977	AT1G18550	ATP binding microtubule motor family protein	1.82882	2.32408	2.03998	1.71286	4.99054	2.8297	4.1987	3.38205	0.533489	0.748172	0.850599	3.28489	3.32313	3.00448
	Solyc11g012130	1.4333	0.0019307	0.021332	AT3G27200	Cupredoxin superfamily protein	43.052	80.9179	124.719	108.371	13.4723	18.8081	47.327	29.9311	21.6518	36.023	40.9687	10.7978	13.276	21.9886
	Solyc02g064960	1.4282	0.00357613	0.0337238	AT4G36920	Encodes a floral homeotic gene, a member of the AP2/EREBP (ethylene responsive element binding protein) class of transcription factors and is involved in the specification of floral organ identity, establishment of floral meristem identity, suppression of floral meristem indeterminancy, and development of the ovule and seed coat	3.49975	1.0521	1.09914	1.41294	21.043	12.0087	13.3764	12.135	0.731668	0.497055	0.682951	18.0848	19.9111	18.4618
	Solyc11g019910	1.42362	2.18694e-05	0.000593704	AT4G25250	PMEI4 pectin methyleseterase inhibitor	63.0942	34.8862	45.1869	36.8003	191.831	141.957	218.935	121.302	15.0789	13.1163	21.1374	81.3521	90.0084	86.7719
	Solyc12g056930	1.42056	5.80648e-05	0.00130591	AT1G22150	sulfate transporter Sultr1	3.12106	2.26946	2.26037	2.19701	3.44643	1.70886	0.942501	1.31659	0.766167	0.894792	1.02146	1.93295	1.56293	0.90141
	Solyc07g008240	1.41834	0.000202157	0.00362819	AT2G16060	Encodes a class 1 nonsymbiotic hemoglobin induced by low oxygen levels with very high oxygen affinity	31.0359	13.8048	14.5899	15.3252	0.620402	0.485602	0	0.375943	9.20718	6.88525	4.34398	0	0.295157	0
	Solyc03g083510	1.41177	6.50104e-05	0.00144251	AT5G51560	Leucine-rich repeat protein kinase family protein	0.903274	1.05792	1.04852	1.14015	1.21031	1.17172	0.762753	1.14601	0.320017	0.484854	0.300632	0.97593	0.865999	1.08662
	Solyc08g078940	1.40873	0.000564671	0.00819783	AT1G12100	Bifunctional inhibitor/lipid-transfer protein/seed storage 2S albumin superfamily protein	79.187	77.209	53.4074	51.457	299.838	135.926	175.452	110.605	21.5947	13.9149	36.5694	216.387	125.788	133.862
	Solyc02g063430	1.40253	6.60133e-05	0.00145874	AT5G65640	bHLH093/NFL encodes a bHLH transcription factor involved in GA mediated control of flowering time	34.2566	23.7757	27.4771	25.073	9.8115	10.1507	11.7428	10.5249	7.77904	9.97486	13.0029	6.25498	7.22402	5.63594
	Solyc00g099580	1.40135	2.50145e-07	1.26253e-05	AT4G21750	Encodes a homeobox protein similar to GL2	3.80772	4.4141	4.95009	4.88962	6.66895	4.32157	4.77751	4.27346	1.6618	1.90288	1.3804	5.64201	4.77893	5.41199
	Solyc07g063820	1.40108	1.33721e-06	5.48689e-05	AT4G27290	S-locus lectin protein kinase family protein	4.89555	6.17726	6.17779	7.37968	2.49251	2.51575	1.9855	2.34506	1.91384	3.29124	1.68513	1.92406	1.65563	1.09599
	Solyc11g065190	1.39944	1.10894e-05	0.000331619	AT3G20060	Encodes one of two ubiquitin-conjugating enzymes belonging to the E2-C gene family (the other being UBC19)	23.9317	29.4661	19.9069	26.7457	32.9126	27.0305	28.1823	30.4843	7.57195	10.6383	9.74659	27.5437	24.7199	22.7028
	Solyc09g015170	1.39502	1.46928e-06	5.92703e-05	AT3G56100	Protein kinase expressed in meristematic cells	10.936	15.4173	11.1904	12.4126	23.0194	13.1634	18.9458	16.9808	3.19059	5.32882	5.49831	14.4349	13.9308	12.9194
	Solyc07g043610	1.38394	3.87152e-07	1.84571e-05	AT1G30330	Encodes a member of the auxin response factor family	13.9159	18.6409	13.006	12.2342	1.41238	0.929701	0.289234	0.729512	6.78373	5.64161	3.86459	0.973408	0.223818	0.748002
	Solyc02g082310	1.38131	0.000432471	0.00668961	AT3G58690	Protein kinase superfamily protein	0.912276	0.835904	0.726248	0.805373	1.00418	1.35968	0.764416	0.867568	0.462277	0.184313	0.272309	1.35237	1.1107	1.37496
	Solyc11g010620	1.37415	0.000138305	0.00265272	AT4G38070	transcription factor bHLH131-like protein	1.26477	1.87973	1.62453	1.6082	3.14276	1.29912	3.25463	2.09027	0.498641	0.722173	0.591565	2.09132	2.19068	2.10287
	Solyc11g011210	1.37369	2.9797e-06	0.000106778	AT1G74670	Gibberellin-regulated family protein	13.5705	6.68455	6.23808	5.84706	35.2648	20.9913	29.6949	25.6412	2.00914	4.10592	3.03163	30.5565	24.3114	25.0144
	Solyc06g065530	1.37286	0.00464469	0.0411647	AT1G29670	GDSL-motif esterase/acyltransferase/lipase	1.56077	0.650269	0.659763	0.591447	8.61769	8.84078	7.69892	8.63514	0.494663	0.233781	0.140075	14.4331	9.43757	7.60698
	Solyc02g072140	1.37211	2.57399e-07	1.29006e-05	AT1G29300	intracellular protein transporter, putative (DUF641)	8.5456	8.84126	6.47238	7.83373	13.0857	8.43703	9.88003	11.0403	2.66485	3.75922	2.59889	9.16987	10.098	11.6991
	Solyc07g008920	1.3697	0.000917237	0.0119382	AT5G57240	OSBP(oxysterol binding protein)-related protein 4C	2.28445	3.50332	1.81189	1.76147	0.4256	0.380479	0	0.265433	0.913975	1.06172	0.599553	0.21587	0.472056	0.642211
	Solyc07g043070	1.36523	0.000499467	0.00746804	AT4G15140	hypothetical protein	2.66282	3.99314	3.65977	3.13944	5.14087	3.94481	4.87044	2.71805	0.72096	1.36094	1.71442	4.48554	2.60961	3.37864
	Solyc10g086500	1.3608	0.0033683	0.0322304	AT2G38050	Similar to mammalian steroid-5-alpha-reductase	110.633	203.67	411.62	330.646	67.4333	70.9653	162.831	97.8529	65.073	96.6901	146.092	42.715	50.0652	84.8627
	Solyc09g084450	1.35284	0.00156391	0.0180686	AT2G38870	Predicted to encode a PR (pathogenesis-related) peptide that belongs to the PR-6 proteinase inhibitor family	1129.76	2758.48	4662.75	3664.77	409.717	774.417	1993.23	1338.17	1324.95	1083.65	1176.68	473.352	396.842	464.927
	Solyc01g099270	1.35184	0.000212035	0.00376774	AT3G05330	Encodes a protein with moderate sequence similarity to the maize microtubule-binding protein TANGLED1	2.50842	2.799	2.68324	2.80956	4.77169	2.28914	3.96455	2.67097	0.427621	1.28565	1.39255	1.83452	1.9057	1.87328
	Solyc09g083280	1.3514	8.88044e-18	3.18231e-15	AT5G43700	Auxin inducible protein similar to transcription factors	17.7606	12.5343	13.6408	14.7742	7.20566	7.4693	5.63597	6.81539	6.3559	4.96061	5.65156	6.38474	6.7493	6.68832
	Solyc03g113910	1.3471	1.10355e-05	0.000330465	AT5G14920	Encodes a GASA domain containing protein that regulates increases in plant growth through GA-induced and DELLA-dependent signal transduction and that can increase abiotic stress resistance by reducing ROS accumulation	218.325	284.49	172.913	162.369	99.3727	102.026	103.712	88.6373	49.2101	97.5349	96.2456	75.8057	65.2553	62.5104
	Solyc03g119220	1.34509	9.93994e-07	4.20779e-05	AT1G18370	Encodes a kinesin HINKEL	3.94459	5.81678	4.61804	4.70289	8.50592	5.63877	7.35662	6.41539	1.43225	2.16371	1.91817	5.55347	6.06081	5.60595
	Solyc10g008410	1.34101	5.75535e-08	3.46627e-06	AT4G03510	RMA1 encodes a novel 28 kDa protein with a RING finger motif and a C-terminal membrane-anchoring domain that is involved in the secretory pathway	209.234	386.659	347.706	291.564	25.4518	38.6208	58.2481	36.4642	109.753	103.961	148.278	16.2616	14.5539	18.7791
	Solyc00g009050	1.34017	0.000759736	0.0103452	AT1G71760	hypothetical protein	0.917736	0.971792	1.4338	1.02933	2.77188	1.84535	2.05251	1.9994	0.226267	0.3564	0.635599	2.49889	2.19065	2.34296
	Solyc02g079140	1.3378	0.0043187	0.0389825			0.488348	0.300851	0.199043	0.172829	2.24353	2.16248	2.00903	2.10608	0.173161	0.100905	0.0449	2.77883	1.68889	1.36622
	Solyc03g044820	1.33745	0.000646892	0.00912653	AT3G50440	Encodes a protein shown to have methyl jasmonate esterase activity in vitro	2.13747	1.94345	1.88715	1.70143	2.03666	1.48403	1.11722	1.02342	0.855962	0.781583	0.56247	0.539718	0.967211	0.740457
	Solyc04g005070	1.33302	0.000545177	0.00800674	AT1G52190	Encodes a low affinity nitrate transporter that is expressed in the plasma membrane and found in the phloem of the major veins of leaves	118.345	209.213	273.852	274.417	41.343	85.8207	143.528	154.034	85.207	108.408	66.3458	54.8503	65.1207	102.989
	Solyc05g008020	1.33101	0.00133682	0.0160485	AT1G73670	member of MAP Kinase The mRNA is cell-to-cell mobile	1.91112	3.49339	2.80655	3.48942	0.138098	0.092593	0	0	1.17365	1.0353	1.21453	0	0	0
	Solyc09g007760	1.33088	5.55644e-10	5.43041e-08	AT3G53420	a member of the plasma membrane intrinsic protein subfamily PIP2	209.489	219.044	185.92	196.438	109.316	173.328	132.444	166.65	105.794	78.4168	54.2314	75.4849	65.8229	77.5333
	Solyc10g085225	1.32718	0.000795851	0.0106747			101.954	205.917	303.432	267.755	37.6077	59.6759	149.956	107.795	81.2021	85.3431	95.4173	30.4013	35.2207	53.8746
	Solyc05g010680	1.3228	0.000124707	0.00244424	AT3G30380	alpha/beta-Hydrolases superfamily protein	1.94646	2.00125	1.67648	2.38244	1.53662	0.793881	0.944403	0.947614	0.793607	0.752269	0.798483	0.868579	0.436628	0.736159
	Solyc09g082180	1.31589	0.000699087	0.00972256	AT1G05440	C-8 sterol isomerase	0.849537	1.16721	0.771656	1.1812	1.43176	1.21687	1.41001	1.40765	0.083194	0.496234	0.583788	1.3139	1.20419	0.930956
	Solyc08g077940	1.31414	7.33658e-07	3.2127e-05	AT2G35160	Encodes SU(var)3-9 homologue 5 (SUVH5)	2.63218	1.77224	1.7766	2.12634	11.5539	8.764	9.30927	10.3336	0.906072	0.76068	0.780494	10.729	11.6333	10.9955
	Solyc12g056230	1.31044	1.92417e-11	2.61846e-09	AT1G63460	Encodes GPX8 (glutathione peroxidase 8)	134.916	180.561	224.77	199.77	95.826	107.815	149.08	138.79	75.7813	81.1354	64.9809	90.2507	92.0725	96.8644
	Solyc03g119940	1.30882	7.61709e-05	0.00165429	AT3G15550	trichohyalin	1.12303	1.86985	1.52047	1.31796	2.43867	1.50957	1.99728	1.55486	0.389764	0.76214	0.588533	1.46557	1.56274	1.4323
	Solyc06g084070	1.30823	0.000761337	0.0103539	AT5G43700	Auxin inducible protein similar to transcription factors	12.4926	8.61218	3.91218	5.909	5.0475	5.57938	3.30022	3.3852	4.53321	2.67324	1.67954	2.96375	3.09229	3.46981
	Solyc02g087880	1.30804	6.35708e-06	0.000204616	AT4G14960	Encodes an alpha-tubulin isoform required for right handed helical growth	27.9084	32.9928	31.8407	34.5755	52.2074	38.8399	51.2128	50.8215	8.94464	16.3703	12.8175	47.5601	44.9019	46.0696
	Solyc07g007190	1.30617	8.52281e-05	0.00180719			4.87552	7.17772	5.36739	6.15402	9.06266	6.42431	7.50306	7.19824	1.44503	3.085	2.52407	6.33082	6.30344	6.84054
	Solyc11g071640	1.30513	5.07036e-08	3.10592e-06	AT5G20950	Encodes a beta-glucosidase involved in xyloglucan metabolism	16.6999	32.1993	17.6397	16.2254	21.8727	22.7371	19.4152	18.5016	6.99427	9.36839	8.39385	14.3698	9.97471	9.6594
	Solyc03g120870	1.30405	0.00292042	0.0291243	AT3G16300	Uncharacterized protein family (UPF0497)	9.86143	3.94487	1.96049	3.38978	42.1433	26.3371	22.5498	27.6646	2.1909	1.77953	1.62348	48.8616	42.8655	41.9081
	Solyc02g093760	1.30215	0.000101712	0.00207683	AT3G27330	zinc finger (C3HC4-type RING finger) family protein	2.1048	3.00706	2.37214	1.89211	5.26682	3.75854	4.28491	3.71056	0.752179	1.20107	0.845166	4.07475	3.80651	3.91638
	Solyc01g091260	1.29731	0.00241609	0.0253406	AT4G22740	glycine-rich protein	82.0542	186.533	187.336	212.356	67.0111	208.372	243.645	259.827	79.1982	61.7579	61.9608	135.016	92.714	92.4486
	Solyc08g007130	1.29417	1.12182e-07	6.24878e-06	AT4G17090	Encodes a beta-amylase targeted to the chloroplast	10.256	12.469	11.2707	10.0411	11.4625	16.192	15.7318	12.6143	4.93401	3.42129	4.86451	7.72795	7.04619	6.40748
	Solyc03g083130	1.29374	0.00283744	0.0285217	AT5G24280	Encodes GMI1, a structural-maintenance-of-chromosomes-hinge domain-containing protein	1.18628	1.00659	0.469104	0.519366	3.96416	2.06895	2.13621	2.60691	0.423699	0.3083	0.174449	3.55531	3.81891	3.99347
	Solyc01g109390	1.29337	7.70616e-05	0.00166858	AT5G48490	Encodes a protein with similarity to a lipid transfer protein that may contribute to systemic acquired resistance (SAR)	225.079	142.15	91.9701	78.232	392.137	235.862	205.324	146.044	77.3431	38.8681	44.2554	282.874	207.508	221.78
	Solyc12g008520	1.28918	3.69677e-05	0.00090839	AT3G16490	Member of IQ67 (CaM binding) domain containing family	2.86977	3.07283	1.49733	1.5719	9.07973	6.11019	5.96554	4.28814	0.676383	1.07989	0.936065	5.17704	5.71959	5.27632
	Solyc06g072810	1.28761	1.27532e-05	0.000373579	AT3G03130	lisH domain-like protein	5.05848	7.1736	5.93955	7.32899	8.07785	5.32585	7.36918	6.20383	1.52985	3.1386	3.06274	6.97891	6.87984	5.79821
	Solyc08g006790	1.28362	5.83978e-08	3.50729e-06	AT4G31840	early nodulin-like protein 15	36.907	44.1524	32.5599	35.9164	76.7317	62.9546	83.7583	70.6133	11.3966	18.3095	15.8592	57.7803	57.4325	56.9925
	Solyc06g072290	1.28211	0.00518823	0.0445318	AT1G48405	Kinase interacting (KIP1-like) family protein	3.69252	5.28017	4.06891	4.40457	0.389945	0.300487	0	0.345956	1.05352	1.94678	2.25257	0	0.142667	0.221084
	Solyc07g062520	1.28071	0.000408226	0.00639277	AT3G14690	putative cytochrome P450 The mRNA is cell-to-cell mobile	44.9712	97.1131	150.941	113.832	45.1243	63.7523	131.453	89.5736	35.6893	33.968	55.4821	43.2496	45.4333	66.1991
	Solyc02g093610	1.27509	0.00124527	0.0151533	AT5G14360	Ubiquitin-like superfamily protein	3.13893	2.97079	4.32609	4.80593	11.3995	9.29684	9.98636	5.61683	1.592	1.59348	1.24803	10.0745	13.458	12.6135
	Solyc02g094190	1.27414	4.25201e-12	6.48386e-10	AT3G01930	Major facilitator superfamily protein	12.382	15.0107	11.6864	12.8849	2.19643	3.2351	1.85251	2.43153	6.09437	5.66625	4.0781	1.11497	0.937784	0.851418
	Solyc09g007770	1.27376	3.70759e-08	2.37252e-06	AT3G53420	a member of the plasma membrane intrinsic protein subfamily PIP2	125.742	115.021	100.708	115.495	71.1705	113.999	95.8974	119.801	70.4438	35.6783	33.5088	52.4219	42.6011	51.549
	Solyc09g072800	1.27348	1.7243e-08	1.20371e-06	AT1G04030	eisosome protein	8.20472	10.0577	8.40229	8.54316	16.9875	11.9846	14.0228	12.6845	2.76498	4.07646	3.86668	10.8314	10.5941	10.9205
	Solyc07g005010	1.27275	0.000494206	0.00741516	AT5G51350	Encodes a receptor-like kinase that represses secondary growth, the production of secondary vascular tissues	4.1916	1.82453	2.11744	1.95713	5.88188	9.58069	4.50293	5.39154	1.27558	1.10079	0.664922	5.84307	3.61264	3.69742
	Solyc03g118480	1.27259	5.81415e-05	0.00130627	AT4G37110	Zinc-finger domain of monoamine-oxidase A repressor R1	2.8596	3.93068	2.66633	2.8296	3.84691	2.86545	2.91439	4.56766	1.0466	1.47356	1.17784	2.75033	2.45055	2.69572
	Solyc03g044090	1.27088	0.000339754	0.00549251	AT1G154080		0.947631	0.989263	0.982997	0.764564	1.48933	1.323	1.11523	1.18037	0.414455	0.35173	0.319441	1.18472	1.09935	1.13631
	Solyc02g081440	1.26822	0.000196971	0.00355932	AT5G37010	rho GTPase-activating protein	5.50872	6.48968	4.34668	4.42263	8.40086	5.27568	6.71404	6.83077	1.7418	1.7409	2.84117	8.1924	5.61992	5.27205
	Solyc06g072830	1.26799	1.21815e-06	5.04651e-05	AT4G33270	Encodes a CDC20 protein that interacts with APC subunits, components of the mitochondrial checkpoint complex and mitotic cyclin substrates and is indispensable for normal plant development and fertility	10.0821	17.652	12.059	13.1817	19.7907	13.9416	17.8539	21.8341	4.91383	6.44815	4.79433	17.179	18.5585	15.5827
	Solyc08g082070	1.2587	5.05621e-05	0.00117148	AT4G11080	Encodes a protein containing three copies of the HMG (high mobility group)-box domain	11.5358	18.6203	13.1524	13.7543	23.5596	14.8925	21.5647	10.6912	3.18663	6.70937	7.74862	15.881	16.3926	14.7628
	Solyc07g053700	1.25727	0.000108264	0.00219405	AT2G20590	Reticulon family protein	6.59804	8.13972	6.33582	8.22949	4.50893	2.90516	3.95417	3.6654	1.9445	4.15371	2.93715	2.43963	2.67463	2.38891
	Solyc08g080570	1.25422	7.96448e-05	0.00171587	AT1G12780	Encodes a UDP-glucose epimerase that catalyzes the interconversion of the sugar nucleotides UDP-glucose UDP-galactose via a UDP-4-keto-hexose intermediate	23.9517	40.1368	50.3117	44.8059	15.1727	24.8045	48.2715	42.2958	18.4536	15.8671	15.4212	13.9434	13.324	17.3907
	Solyc08g081710	1.25352	0.000192701	0.00349642	AT1G64080	Encodes a member of the MAKR (MEMBRANE-ASSOCIATED KINASE REGULATOR) gene family	4.31442	4.77285	3.4368	3.29987	14.0006	7.44218	10.2432	7.01089	0.885541	2.19692	1.74995	9.80276	9.76372	9.38851
	Solyc03g032190	1.2518	9.42227e-05	0.00195738	AT1G20610	Cyclin B2	7.25406	11.319	7.82199	9.26842	10.4772	7.41882	9.79512	8.235	1.95257	5.29346	3.82199	7.11803	6.3292	6.76948
	Solyc02g080400	1.24913	2.58151e-05	0.000679377	AT4G21820	binding / calmodulin binding protein	2.5448	2.69084	2.51939	2.97835	4.63476	3.19148	3.89977	3.9901	0.756767	1.26188	1.3173	5.03401	4.24111	3.92431
	Solyc12g099830	1.24302	8.1353e-17	2.57231e-14	AT1G63500	kinase with tetratricopeptide repeat domain-containing protein	29.6373	30.2517	28.0068	27.6315	14.6382	21.9629	17.5946	19.9642	13.3863	12.9356	9.6977	15.519	16.9171	17.8728
	Solyc07g054180	1.24103	2.7958e-05	0.000725122	AT2G20760	Clathrin light chain protein	2.49386	2.65434	1.6594	2.00242	4.10644	2.29447	3.30356	2.16234	1.27407	0.542682	0.937644	4.84821	4.40973	5.02461
	Solyc06g008980	1.24087	4.24004e-05	0.00102089	AT4G02800	GRIP/coiled-coil protein	4.68744	5.98716	4.92091	4.48024	7.73405	5.37199	6.42758	6.00233	1.38075	2.32012	2.50968	4.13644	4.13933	4.37998
	Solyc01g087790	1.23813	2.27263e-06	8.49806e-05	AT5G67090	Encodes a subtilisin-like serine protease with in vitro protease activity	3.8736	6.35684	5.19207	4.7061	1.36326	1.63647	0.85009	1.07996	2.59266	2.17651	1.47678	0.387393	0.326528	0.30735
	Solyc09g007150	1.23702	0.00040206	0.0063146	AT5G02790	Glutathione S-transferase family protein	242.39	390.952	504.104	492.217	190.199	280.165	576.08	523.761	158.559	160.024	196.755	169.967	182.484	301.23
	Solyc06g043150	1.22947	0.000333465	0.0054317	AT5G13840	FIZZY-related 3	3.7479	5.824	3.92499	4.10646	7.77056	5.70557	7.11118	6.98426	1.40503	2.25486	1.86849	5.3111	5.44671	5.01009
	Solyc03g119960	1.22931	1.27401e-10	1.44934e-08	AT1G52770	Phototropic-responsive NPH3 family protein	4.8367	6.06567	5.52969	5.84906	5.83712	7.18192	6.61634	6.80865	2.79518	2.02424	2.21326	5.90554	5.74485	6.5431
	Solyc08g075450	1.22792	5.0587e-06	0.000169684	AT4G19185	nodulin MtN21-like transporter family protein protein_coding USUALLY MULTIPLE ACIDS MOVE IN AND OUT TRANSPORTERS 2 (UMAMIT2) USUALLY MULTIPLE ACIDS MOVE IN AND OUT TRANSPORTERS 2 (UMAMIT2)	3.5871	6.80281	6.56405	7.42435	1.60182	2.00498	2.62293	2.41756	2.39751	2.48363	2.8381	1.43115	1.19803	1.24401
	Solyc12g098910	1.22686	0.00469986	0.0413807	AT3G17510	Encodes a CBL-interacting protein kinase	1.45453	3.47516	3.3543	3.32814	0.813073	1.12781	0.432116	0.575589	1.07853	0.843448	1.70689	0.72151	0.498585	0.614066
	Solyc02g079370	1.22637	0.0003045	0.00502075	AT4G03270	Cyclin D6, involved in cortex/endodermis asymmetric stem cell division	3.01036	4.74465	2.98217	2.67981	1.05894	0.673922	0.223045	0.375749	1.3643	1.29133	1.54814	0.51182	0.179644	0.338109
	Solyc12g044840	1.22601	3.13667e-08	2.03751e-06	AT3G13690	kinase with adenine nucleotide alpha hydrolases-like domain-containing protein	2.68589	3.46482	2.38262	2.56265	1.42371	1.96504	2.31531	2.51159	1.13987	1.30296	1.03136	1.47375	2.07169	2.14964
	Solyc10g085950	1.22461	1.01177e-08	7.33894e-07	AT2G37330	Encodes an ABC transporter-like protein, without an ATPase domain, required for aluminum (Al) resistance/tolerance and may function to redistribute accumulated Al away from sensitive tissues in order to protect the growing root from the toxic effects of Al	29.4737	25.548	21.0943	22.1142	20.3821	23.4226	15.2969	14.1512	7.90803	12.0846	11.0578	12.8319	17.1345	14.0289
	Solyc01g100920	1.2189	0.00259217	0.0266035	AT1G09380	nodulin MtN21-like transporter family protein protein_coding USUALLY MULTIPLE ACIDS MOVE IN AND OUT TRANSPORTERS 25 (UMAMIT25) USUALLY MULTIPLE ACIDS MOVE IN AND OUT TRANSPORTERS 25 (UMAMIT25)	6.3965	4.68948	3.83227	4.45313	4.66006	2.53811	1.19934	1.00738	2.41859	1.75224	1.87859	0.829706	1.34289	1.20124
	Solyc08g078640	1.21844	0.00490345	0.0427012	AT5G47500	predicted to encode a pectin methylesterase protein_coding PECTIN METHYLESTERASE 5 (PME5) PECTIN METHYLESTERASE 5 (PME5)	2.63048	4.37458	2.32608	2.76379	9.3192	5.27569	6.73477	6.23466	0.768519	1.64548	1.38788	4.26436	3.58926	3.77797
	Solyc07g052670	1.21469	6.5683e-05	0.00145443	AT5G54680	basic helix-loop-helix (bHLH) DNA-binding superfamily protein	1.88462	1.63656	1.48509	2.21741	4.86755	5.98253	4.18052	4.79091	0.955484	0.560311	0.714859	6.20832	6.75357	4.90393
	Solyc02g078040	1.21323	0.000113467	0.00227157	AT2G34700	Pollen Ole e 1 allergen and extensin family protein	83.074	135.365	86.8854	91.975	80.8552	96.7453	75.0221	71.0025	24.9669	34.8973	66.7516	52.9593	64.9977	55.0709
	Solyc07g055840	1.21265	6.79926e-06	0.000215939	AT3G58750	Encodes a peroxisomal citrate synthase that is expressed throughout seedling and shoot development	4.49397	2.58864	2.60987	2.95685	5.33254	7.00666	6.45998	7.00743	1.62865	1.69623	0.617493	5.95415	5.10459	5.57607
	Solyc01g106540	1.21229	0.000159268	0.00297395	AT4G17000	neurofilament heavy protein	2.23607	3.70528	2.59922	2.80389	3.73375	2.66255	3.42855	2.58701	0.7372	1.38043	1.48605	2.43964	2.5429	2.46053
	Solyc06g009290	1.21102	0.00296678	0.0293281	AT3G62150	Encodes a facultative transporter controlling auxin concentrations in plant cells	3.94451	2.23813	1.42188	1.41505	6.30696	4.36573	2.61818	3.04277	0.831674	0.779676	1.23216	4.14235	2.8147	2.80083
	Solyc12g098850	1.21072	2.68223e-05	0.000699039	AT1G48300	Cytosolic iron-sulfur protein with a [2Fe-2S] cluster which synthesizes triacylglycerol (DGAT activity)	18.581	16.6098	8.8669	12.4333	63.5395	67.6421	48.3696	48.5432	6.7678	4.96058	6.24352	39.1123	26.4208	26.6469
	Solyc06g066750	1.21015	0.00476566	0.041823	AT1G12663	Predicted to encode a PR (pathogenesis-related) protein	32.7311	11.4566	7.66826	11.5673	104.535	75.8973	73.1261	88.8693	7.6928	6.37841	5.74116	124.628	107.964	103.281
	Solyc06g053760	1.20659	1.35912e-06	5.54507e-05	AT1G08560	member of SYP11 syntaxin Gene Family protein_coding SYNTAXIN OF PLANTS 111 (SYP111) SYNTAXIN OF PLANTS 111 (SYP111)	8.29464	10.9577	7.96461	8.46472	15.0648	12.2593	11.8055	10.3971	2.05284	4.57437	4.78762	11.1858	9.88033	10.0525
	Solyc03g118780	1.20156	1.77164e-08	1.23275e-06	AT1G73620	Pathogenesis-related thaumatin superfamily protein	73.2505	78.647	71.033	74.3513	83.231	64.9829	76.7008	76.4503	26.5253	36.0939	32.9456	79.3474	86.505	87.9741
	Solyc03g006490	1.19349	0.00382287	0.0354925	AT4G27450	aluminum induced protein with YGL and LRDR motifs	11.9693	13.2692	15.1585	6.36294	4.0793	10.2105	20.4849	11.9207	4.30803	4.61265	6.19301	2.27626	2.70039	2.72937
	Solyc02g068070	1.18908	1.50579e-07	8.01385e-06	AT5G14180	Myzus persicae-induced lipase 1	16.9386	15.5789	9.34413	8.64813	18.4539	14.3553	12.0389	11.2381	6.80152	4.64183	4.80689	16.548	13.236	13.8656
	Solyc10g086620	1.18852	0.00285351	0.0286162	AT5G06060	NAD(P)-binding Rossmann-fold superfamily protein	8.78098	8.25274	7.98934	8.23361	1.00368	0.8865	0.207636	0.142777	5.07676	3.39528	2.21022	0.465485	0.367557	0.199715
	Solyc09g091880	1.18684	2.15777e-06	8.11087e-05	AT3G24120	MYB-CC protein involved in regulation of response to phosphate starvation	2.79588	1.93648	2.54413	2.2919	8.83699	9.06144	7.38808	9.13528	1.01941	1.19757	0.870864	15.0428	12.2919	11.5944
	Solyc11g007530	1.18678	0.00391143	0.0361409	AT2G34990	RING/U-box superfamily protein	2.18027	2.3277	2.92117	2.30473	2.31945	3.57829	2.76076	2.81475	0.941353	1.47724	0.67409	3.15994	3.38996	3.11323
	Solyc10g008210	1.1854	0.000788261	0.0105994	AT1G03780	Homolog of vertebrate TPX2	2.00953	3.08954	2.79235	2.73196	3.93357	2.42427	3.83143	2.47899	0.604454	1.25541	1.59236	2.64741	2.44093	2.53686
	Solyc11g040340	1.17998	0.00078467	0.0105651	AT1G71380	cellulase 3	2.90996	2.91487	2.36697	1.73518	1.81827	1.26851	0.548731	0.897974	0.984366	1.01588	1.24571	0.150032	0.226734	0.437758
	Solyc08g082160	1.17972	7.8473e-05	0.00169233	AT2G19170	Encodes a novel subtilisin-like serine protease	99.63	71.0851	46.6445	47.0999	218.798	125.071	115.075	84.3286	26.7837	26.2566	32.4886	187.27	145.238	138.162
	Solyc12g095870	1.17872	5.5486e-09	4.14238e-07	AT4G32830	Encodes a member of a family of Ser/Thr kinases whose activities peak during cell division	7.99423	8.266	7.12594	8.17056	11.258	8.82202	9.39202	8.21334	4.25274	4.06655	1.72108	8.61322	8.14441	7.32801
	Solyc09g097865	1.17834	3.70545e-06	0.000129126			2.18763	3.36548	2.77527	3.01458	7.70846	5.0917	5.68871	6.04197	0.959986	1.58936	1.11991	7.8349	5.79812	5.93737
	Solyc08g066050	1.17704	0.00153787	0.0178444	AT4G32830	Encodes a member of a family of Ser/Thr kinases whose activities peak during cell division	8.52977	10.399	9.19878	7.959	10.135	6.85504	9.21848	8.61392	2.15235	4.38347	5.25806	6.60576	8.02944	7.31488
	Solyc06g064510	1.17612	3.51073e-05	0.000866639	AT4G35160	Encodes a cytosolic N-acetylserotonin O-methyltransferase that can convert N-acetylserotonin to melatonin and serotonin to 5-methoxytryptamine in the process of melatonin synthesis	2.48258	2.78269	2.72452	3.22224	3.16637	3.67729	3.46954	4.62861	1.16061	1.3957	1.03409	1.43435	0.915609	1.20197
	Solyc03g025470	1.17174	0.000158157	0.00295957	AT5G23910	ATP binding microtubule motor family protein	2.47856	2.53586	2.66156	2.42567	5.19449	3.58409	4.15505	3.82162	0.966891	1.03566	1.30197	4.26769	3.52756	3.5597
	Solyc09g075550	1.17074	2.71597e-05	0.000706119	AT1G02730	Encodes a gene similar to cellulose synthase	8.11111	9.24947	8.52539	9.57631	15.0579	8.59335	12.6138	13.416	2.47012	4.74208	4.41247	10.8725	11.6744	11.3
	Solyc08g014580	1.16999	0.00186554	0.0207721	AT2G43900	Encodes a 5-inositol-phosphate phosphatase, that, in vitro, shows activity against IP(1,4,5)	0.4993	0.356433	0.448498	0.352742	3.54737	2.28807	3.13251	2.5841	0.165025	0.140579	0.223387	2.73603	3.10528	2.56799
	Solyc04g071900	1.16899	0.00461278	0.04099	AT1G71695	Peroxidase superfamily protein	12.405	28.3438	47.1353	43.596	0.30018	0.805065	0.618739	0.818291	11.857	14.8081	17.0787	0.169172	0.683998	0.394886
	Solyc07g051820	1.16824	3.61448e-07	1.74249e-05	AT2G32540	encodes a gene similar to cellulose synthase The mRNA is cell-to-cell mobile	28.2257	33.9923	31.7511	30.8447	0.469607	0.117901	0.089125	0.16289	13.8821	13.3568	13.857	0.066893	0.202845	0
	Solyc05g055680	1.16803	1.36688e-05	0.000397691	AT3G02640	transmembrane protein	16.7542	26.1825	15.9352	18.0456	38.0731	21.8911	23.8158	23.8739	5.75617	9.93343	9.5815	19.29	20.6609	17.5704
	Solyc04g082430	1.16483	5.94068e-05	0.00132638	AT1G76310	core cell cycle genes protein_coding CYCLIN B2	4.22206	5.98677	5.39893	4.9325	7.14252	5.11193	6.8025	6.22394	1.34242	3.01609	2.37255	6.65193	7.2488	5.90981
	Solyc12g007020	1.15984	8.80338e-05	0.00185026	AT4G13370	Member of a novel, plant specific family of microtubule associated proteins	6.37769	6.0204	6.14462	6.37653	10.4868	7.65397	10.1649	8.75709	2.10627	3.61521	2.51483	10.0671	10.3278	10.469
	Solyc02g084370	1.15945	0.00300969	0.0296569	AT4G36180	Leucine-rich receptor-like protein kinase family protein	1.69368	0.609372	0.54575	0.850633	20.4531	11.6623	14.981	18.1125	0.466425	0.491007	0.240487	22.2969	19.334	18.6885
	Solyc11g071300	1.15314	1.51189e-06	6.03101e-05	AT5G11510	Arabidopsis thaliana putative c-myb-like transcription factor MYB3R-4	3.53392	2.84483	2.39535	2.88511	10.1269	6.20816	8.5811	8.21808	1.19746	1.74675	0.87224	9.30864	8.77598	8.37068
	Solyc06g062830	1.15133	3.33557e-05	0.000828154	AT4G26060	Ribosomal protein L18ae family	1.04313	0.908303	0.883683	0.890509	1.03365	1.23753	1.16785	1.53886	0.555844	0.44829	0.20182	1.13593	1.18445	1.10581
	Solyc10g075160	1.14968	0.000541521	0.00797393	AT1G60950	encodes a major leaf ferredoxin protein_coding (FED A) (FED A)	316.981	590.877	642.021	555.934	263.118	553.779	640.093	680.206	337.836	221.29	148.869	248.799	266.913	305.623
	Solyc03g031940	1.14816	0.00268523	0.0273108	AT1G21540	AMP-dependent synthetase and ligase family protein	4.59521	5.52799	5.01226	4.82936	7.0709	8.13249	6.6002	6.8987	1.69316	2.58713	2.34262	8.5937	7.44334	6.95626
	Solyc02g089730	1.14704	1.85985e-09	1.61244e-07	AT5G15870	glycosyl hydrolase family 81 protein	12.2904	16.7001	13.2629	15.8351	13.6597	8.38968	12.0626	11.2709	5.05977	7.38638	6.92033	6.46493	6.4011	6.70167
	Solyc04g079300	1.14412	0.00173975	0.0196979	AT4G23000	Calcineurin-like metallo-phosphoesterase superfamily protein	1.41132	1.40331	1.41389	1.56304	1.67991	1.34818	1.74714	1.26829	0.850835	0.922059	0.108873	1.24526	1.01277	0.754005
	Solyc10g054010	1.14193	0.0014686	0.0172078	AT1G75390	basic leucine-zipper 44	43.8671	27.6835	15.9939	14.7073	119.435	50.3662	49.7492	45.6749	15.3504	8.13225	10.2183	80.3491	67.9838	70.1733
	Solyc08g066500	1.14177	3.40345e-06	0.000119571	AT1G52150	Member of the class III HD-ZIP protein family	5.39542	5.82155	6.00765	6.4227	2.1098	2.26248	1.57986	1.62177	2.59723	2.59212	2.70717	0.899662	1.37955	1.0005
	Solyc06g060080	1.14074	3.18533e-16	9.2551e-14	AT5G59613	ATP synthase	141.534	140.461	149.185	139.15	102.692	132.941	125.942	134.777	71.2133	68.265	51.723	80.8481	76.6976	88.0176
	Solyc05g007760	1.1404	5.40629e-05	0.00123386	AT1G26760	SET domain protein 35	2.29253	2.7293	2.09149	2.79945	3.38583	2.56949	3.24945	2.68754	0.759886	1.29097	1.23051	2.42622	2.9294	2.69268
	Solyc03g118370	1.1403	3.04415e-08	1.98943e-06	AT1G28110	serine carboxypeptidase-like 45	3.75531	4.11081	3.45249	3.77076	1.26708	1.10749	0.603785	1.22913	1.78883	1.86515	1.35744	1.16008	1.83084	1.53279
	Solyc04g014650	1.13557	0.00175259	0.0197808	AT3G47570	Leucine-rich repeat protein kinase family protein	1.50947	0.806264	0.712026	0.878725	2.02615	1.50891	1.55236	1.60114	0.386451	0.471081	0.425345	2.20726	2.81788	3.09647
	Solyc02g062170	1.13556	0.000194284	0.00352217	AT5G66230	Chalcone-flavanone isomerase family protein	6.59736	11.0369	8.43842	8.26657	11.7239	8.53889	12.8074	8.78699	2.60685	4.96371	3.91121	8.6511	8.97097	8.42413
	Solyc10g078470	1.1349	1.38733e-05	0.000400788	AT2G33260	Tryptophan/tyrosine permease	2.82422	2.94864	1.87532	2.59928	1.47848	1.20866	1.58957	1.82255	1.37929	1.1742	0.836714	1.92874	1.58344	1.53971
	Solyc01g080750	1.13322	0.000134623	0.00259599	AT4G15830	ARM repeat superfamily protein	16.6969	23.5315	17.6487	17.003	35.9744	24.8226	31.3304	24.7198	5.1027	9.17988	10.8916	19.7579	17.6672	17.2825
	Solyc12g100290	1.13304	2.09007e-05	0.000572466	AT2G44150	Encodes a protein-lysine N-methyltransferase	1.50498	1.45996	1.40553	1.62171	1.24076	1.35701	1.79507	1.72626	0.718521	0.479854	0.832457	1.40716	0.979023	0.808154
	Solyc03g007130	1.13189	0.000509167	0.00758144	AT5G51600	Mutant has defective roots	4.9069	6.74559	5.35231	5.54588	12.2508	6.52566	10.7074	8.05073	1.59345	2.62473	3.359	6.08769	7.71124	6.24296
	Solyc02g067230	1.12965	2.72443e-06	9.9219e-05	AT5G39660	Dof-type zinc finger domain-containing protein, identical to H-protein promoter binding factor-2a GI:3386546 from (Arabidopsis thaliana)	4.47808	6.74262	6.96784	7.58482	4.8518	5.00579	6.30513	6.62401	3.55727	2.30567	2.78132	3.93873	3.28397	3.40096
	Solyc11g012200	1.12711	6.82149e-07	3.0241e-05	AT3G51970	acyl-CoA sterol acyl transferase 1	6.75986	6.60979	5.01617	5.35835	3.48278	3.31912	3.47523	3.14601	2.54428	2.67377	2.69568	5.63479	4.02462	3.14954
	Solyc11g006430	1.12619	0.000789559	0.0106036	AT5G06470	Glutaredoxin family protein	2.18903	3.10754	1.72311	2.49161	3.67705	2.61051	2.96336	3.13395	0.727244	1.25681	1.19183	2.34944	2.1299	1.59117
	Solyc09g090620	1.12518	6.6752e-05	0.00147053	AT3G50950	Encodes a canonical CC-type NLR protein that is required for the recognition of the T3SE HopZ1a as well as several other Hop effectors from the pathogenic bacteria P	46.7586	20.7526	24.4537	29.0685	167.777	96.9025	124.034	84.0844	15.6945	11.1429	13.7553	159.268	133.254	134.773
	Solyc11g017130	1.12465	5.19291e-05	0.00119415	AT1G34355	Encodes PS1 (Parallel Spindle 1)	0.535022	0.904351	0.738821	0.578762	1.5384	1.14005	1.43304	1.33868	0.244126	0.375299	0.299265	1.10508	1.33363	1.21292
	Solyc02g090220	1.12447	0.00564656	0.0474059	AT3G50410	Arabidopsis Dof protein containing a single 51-amino acid zinc finger DNA-binding domain, which may play an important roles in plant growth and development	1.61709	3.03329	2.88223	3.13957	1.03062	0.808634	1.17047	1.09395	0.789816	1.11556	1.57648	1.38407	1.24074	1.05371
	Solyc01g074030	1.12178	4.88997e-08	3.00398e-06	AT2G44480	beta glucosidase 17	159.9	272.121	224.018	231.099	32.0332	55.7146	47.0219	49.9459	115.441	103.24	84.2793	41.0692	43.1987	45.0358
	Solyc02g077300	1.12152	3.77358e-05	0.000920951	AT2G34060	Peroxidase superfamily protein	4.64703	3.13018	2.63591	2.86285	6.51837	4.68942	4.57345	4.23679	2.16573	1.31348	1.01199	4.05699	4.02038	3.39424
	Solyc11g066350	1.12086	0.000504068	0.00752636	AT5G04320	Encodes a protein that protects meiotic centromere cohesion	3.49569	4.67723	4.64823	4.26595	6.0523	3.9039	5.0357	4.35947	1.62309	2.30219	1.85929	4.26066	3.47766	3.24979
	Solyc12g011040	1.11735	2.36446e-06	8.79555e-05	AT3G45140	Chloroplast lipoxygenase required for wound-induced jasmonic acid accumulation in Arabidopsis	26.0173	44.6317	29.8083	27.5792	0.047382	0.1737	0	0.062969	13.1195	14.823	15.7501	0	0.083149	0.106466
	Solyc01g066620	1.1168	5.08086e-05	0.00117466	AT3G06860	Encodes a multifunctional protein	1.85006	3.3223	1.84176	1.83643	2.48781	2.48513	2.82906	3.18513	0.973303	0.953718	1.06674	2.7039	2.78296	2.72
	Solyc01g098985	1.11119	1.76994e-05	0.000496159			4.50707	5.70306	5.92598	5.62994	9.29161	5.93472	8.56857	7.47492	1.9873	3.21254	2.22551	7.19339	7.195	6.50149
	Solyc07g062980	1.11	3.05108e-05	0.000776347	AT2G33810	Encodes a member of the SPL (squamosa-promoter binding protein-like)gene family, a novel gene family encoding DNA binding proteins and putative transcription factors	7.46716	10.3506	7.78374	5.15137	7.60879	6.69401	6.10734	6.16174	4.04153	3.50095	2.99461	6.49142	4.8111	5.66963
	Solyc07g007750	1.10397	2.70138e-07	1.3445e-05	AT2G02130	Predicted to encode a PR (pathogenesis-related) protein	2955.25	3366.96	3647.99	3703.05	974.476	1596.32	1452.72	1484.08	1949.31	1744.32	1035.7	536.107	547.521	669.073
	Solyc01g100530	1.10072	0.000664829	0.00932451	AT5G26850	Uncharacterized protein	10.9676	10.0281	8.04018	8.41254	56.7522	39.2202	48.5149	43.5155	3.73068	4.67666	4.45525	51.6416	50.3936	52.5985
	Solyc04g079020	1.10046	0.000107293	0.00217838	AT1G53000	Encodes a mitochondrial-localized CMP-KDO (3-deoxy-D-manno-octulosonate) synthetase	7.80837	7.96281	7.02595	7.16137	10.1613	5.89532	8.49134	7.75927	4.12344	2.73655	3.40683	5.16299	2.0256	2.96974
	Solyc05g014270	1.1001	0.000165925	0.00307847	AT3G26050	TPX2 (targeting protein for Xklp2) protein family	3.4637	3.85705	3.47768	3.86285	9.6487	5.55325	10.1525	6.68	1.38001	1.7205	1.93145	6.7035	6.91233	5.79983
	Solyc03g113870	1.09765	9.99405e-08	5.65479e-06	AT5G65200	Encodes a protein containing a U-box and an ARM domain	5.84094	4.64682	4.58687	4.98757	5.60749	7.4588	6.70476	6.74809	2.44552	2.35056	2.06974	3.99775	3.37269	3.83994
	Solyc01g009860	1.09519	5.42282e-10	5.34845e-08	AT5G13180	Encodes a NAC domain transcription factor that interacts with VND7 and negatively regulates xylem vessel formation	34.6705	33.426	39.2291	31.0954	36.2545	30.7415	35.7083	23.8656	14.526	12.4267	21.0924	20.1318	20.0607	20.6044
	Solyc02g071610	1.09033	2.25813e-05	0.000609951	AT5G45670	GDSL-motif esterase/acyltransferase/lipase	38.6387	59.4988	47.6417	51.1328	23.9064	21.7768	19.8501	19.6769	17.0765	24.4541	27.0318	32.1518	30.4193	27.6404
	Solyc07g041770	1.09018	1.20559e-06	5.01379e-05	AT3G42725	Putative membrane lipoprotein	13.7309	14.0337	12.0623	13.1296	18.1646	13.8055	18.3993	14.2734	3.5889	7.3204	7.29236	10.6011	11.5024	10.6877
	Solyc05g006410	1.08807	6.91123e-05	0.00151476	AT1G70150	zinc ion binding protein	2.65696	3.52277	2.82348	3.36582	2.8975	3.43851	3.28466	3.74656	1.38899	1.52603	1.32073	2.96129	2.75155	3.73678
	Solyc05g053900	1.08774	1.95666e-06	7.47251e-05	AT1G05840	Eukaryotic aspartyl protease family protein	1.80913	1.9547	1.55363	1.68513	4.57059	3.36055	3.75941	4.17209	0.714272	1.05139	0.622039	5.40414	5.00611	4.98441
	Solyc01g108670	1.08761	0.000175446	0.00322416	AT3G19050	PHRAGMOPLAST ORIENTING KINESIN 2 is one of the two Arabidopsis homologs isolated in yeast two-hybrid screen for interaction partners of maize gene TANGLED1 (TAN1)	4.24125	5.9826	4.75293	5.06762	8.48502	5.20129	8.36811	6.67019	1.60006	2.78905	2.588	6.49923	6.7367	6.35839
	Solyc03g112590	1.0863	0.00118397	0.0146374	AT5G03340	ATPase, AAA-type, CDC48 protein	3.8282	1.56899	1.60491	1.21982	7.23283	7.39397	4.47606	5.01856	1.02965	0.773997	1.03745	3.077	4.01601	3.23669
	Solyc06g075220	1.083	1.54701e-05	0.000439396	AT5G03170	Encodes FLA11, a member of fasciclin-like arabinogalactan proteins (FLAs) containing a cell adhesion fasciclin (FAS) domain	9.35204	11.7215	8.22836	9.09321	2.74023	2.05491	1.42432	1.60253	4.50127	5.39041	3.4676	1.20246	1.15786	1.10476
	Solyc04g082380	1.07945	2.88603e-05	0.000741367			6.819	9.41922	8.33437	9.1508	14.0251	7.91925	11.8971	9.89136	3.16175	3.99816	4.57398	10.0813	11.3853	10.2882
	Solyc04g082840	1.0783	0.000121113	0.00239342	AT1G20930	Cyclin-dependent kinase, expressed in flowers and suspension cell culture, expression peaks during M phase in synchronized cultures	23.0817	27.886	25.4323	27.1789	46.3302	28.9662	39.9999	33.7997	7.55411	12.6024	16.0936	31.3367	29.7752	30.0269
	Solyc02g071930	1.07555	0.000239824	0.00416179	AT5G45700	Haloacid dehalogenase-like hydrolase (HAD) superfamily protein	4.29447	4.69326	5.86268	4.92668	8.1583	8.33915	7.2781	6.04393	1.87968	2.88741	1.96892	7.37641	5.55262	5.83793
	Solyc02g090720	1.07127	0.0029191	0.0291243	AT5G66800	membrane-associated kinase regulator-like protein	9.11754	7.50786	9.75082	7.50638	13.4075	12.4826	17.3275	11.7091	2.46664	3.0652	6.48899	11.3172	11.0087	10.4038
	Solyc01g107260	1.07064	0.000222118	0.00391136	AT1G49870	myosin-2 heavy chain-like protein	1.87339	2.67238	2.29672	2.21053	3.89487	2.55907	3.84898	3.06319	0.750665	1.4311	0.966469	2.68458	2.58582	2.55933
	Solyc02g069560	1.06998	0.000637503	0.00901773	AT3G25690	actin binding protein required for normal chloroplast positioning The mRNA is cell-to-cell mobile	2.17543	2.0078	2.69869	1.84139	3.6612	2.2494	2.66994	2.51762	0.68382	1.31371	1.04285	2.71351	2.61007	2.75618
	Solyc12g044330	1.0695	0.0017935	0.0201579	AT3G16240	Delta tonoplast intrinsic protein, functions as a water channel and ammonium (NH3) transporter	208.143	237.557	134.724	175.138	123.546	240.313	141.775	174.079	135.512	83.0934	47.1438	97.3927	67.8251	73.6129
	Solyc03g116590	1.06563	0.00160163	0.0184153	AT5G62200	Embryo-specific protein 3, (ATS3)	285.979	600.473	737.048	681.08	156.043	257.737	507.643	418.956	257.761	266.101	298.257	129.12	122.963	180.097
	Solyc01g087500	1.06562	0.000421465	0.00656185	AT3G23890	Encodes a topoisomerase II that is highly expressed in young seedlings	6.68024	8.53138	8.66492	9.03906	13.7253	8.82753	12.143	10.5405	2.67461	4.59154	4.40549	12.6149	12.1925	11.261
	Solyc03g120660	1.0649	0.000122425	0.00241049	AT1G79870	Hydroxyphenylpyruvate reductase (HPPR), which catalyzes the reduction of 4-hydroxyphenylpyruvic acid (pHPP) to 4-hydroxyphenyllactic acid (pHPL)	9.41616	12.7347	12.9422	10.1163	9.96044	12.0609	17.5213	12.2907	7.41476	4.57206	3.72518	7.3111	7.75516	7.66377
	Solyc09g075360	1.06151	0.000326932	0.00535367	AT4G02290	glycosyl hydrolase 9B13	6.52022	7.59268	3.82311	5.72124	28.0363	25.5213	23.9245	24.6122	2.85272	2.94969	2.5595	30.2922	31.6039	31.2336
	Solyc04g082500	1.05953	0.00145339	0.0170948	AT1G76360	Protein kinase superfamily protein	2.37293	2.42164	1.85694	2.38421	0	0	0	0	1.00964	1.34575	0.815494	0	0	0
	Solyc06g060360	1.05946	4.28356e-07	2.00656e-05	AT1G44760	Adenine nucleotide alpha hydrolases-like superfamily protein	13.4165	10.994	7.40777	10.0931	27.8895	21.1772	24.6137	22.0095	4.80062	5.36462	4.65918	27.6349	30.8094	32.6603
	Solyc08g067410	1.05865	8.17261e-08	4.74917e-06	AT2G26640	Encodes KCS11, a member of the 3-ketoacyl-CoA synthase family involved in the biosynthesis of VLCFA (very long chain fatty acids)	14.7961	15.135	10.9416	12.4697	7.57814	9.29734	6.33885	8.79018	7.71335	6.2485	4.90076	5.47227	6.01365	6.48843
	Solyc02g092410	1.05426	0.00010672	0.00216879	AT2G14750	Encodes adenosine-5'-phosphosulfate kinase	9.57944	8.33263	3.94032	5.43008	16.8815	16.1238	13.1448	12.7639	3.61052	2.66225	3.369	12.0897	11.7494	11.2289
	Solyc02g070210	1.04464	4.70935e-05	0.0011127	AT1G30690	Sec14p-like phosphatidylinositol transfer family protein	18.0591	22.9843	16.8234	17.9171	41.5541	34.3134	37.9912	39.3532	7.71063	10.5525	8.85681	32.9148	34.4819	31.0351
	Solyc05g009170	1.04448	0.0020161	0.0219263	AT1G68360	Encodes a nuclear localized member of the C2H2 family of TFIIIA transcription factors	19.1351	32.6912	29.5546	23.97	9.51129	4.45711	7.92258	7.20877	7.61158	9.67021	20.4817	4.36073	1.83215	3.13419
	Solyc04g063210	1.04412	6.18134e-06	0.000199857	AT4G26220	Encodes a caffeoyl-coenzyme A O-methyltransferase (CCoAOMT)-like protein with a strong preference for methylating the para position of flavanones and dihydroflavonols, whereas flavones and flavonols are methylated in the meta-position	10.9341	15.6135	13.9076	16.5119	13.3248	10.6856	9.48242	13.3421	6.79002	8.67216	4.98472	16.5526	12.6337	11.7317
	Solyc03g031760	1.042	0.00240187	0.0252284	AT4G04890	Encodes a homeodomain protein that is expressed in the LI layer of the vegetative, floral and inflorescence meristems	6.71614	11.3227	9.18694	11.5242	9.43428	8.96279	8.14621	9.82384	3.26791	6.11867	4.55806	12.1805	11.3371	10.8855
	Solyc03g115560	1.04105	1.12157e-15	3.09166e-13	AT5G07800	Flavin-binding monooxygenase family protein	23.6561	21.0912	22.1071	20.8368	4.36016	5.41724	3.59362	3.57757	11.3707	10.2762	9.86152	3.6929	3.25601	2.89131
	Solyc06g035790	1.04035	0.000916995	0.0119382	AT4G00750	S-adenosyl-L-methionine-dependent methyltransferases superfamily protein	2.72737	1.5507	1.04985	1.17901	17.2467	8.29162	11.3794	9.03724	0.964372	0.656131	0.705051	11.2851	9.9732	9.1532
	Solyc06g050560	1.04009	1.6644e-06	6.55208e-05	AT3G51740	encodes a leucine-repeat receptor kinase expressed in inflorescence meristem	3.2627	3.88176	2.70856	2.93236	4.78268	3.41765	4.24649	3.56377	1.09971	1.64034	1.88054	3.08641	2.37836	2.61748
	Solyc04g009960	1.03239	2.27552e-13	4.25443e-11	AT1G08630	Encodes a threonine aldolase, involved in threonine degradation to glycine	49.522	38.5113	33.2916	34.1959	76.0468	90.2805	80.4902	82.3523	22.9644	15.8678	17.1916	73.9392	71.2618	74.6416
	Solyc11g008540	1.03175	0.00106077	0.0134083	AT3G03300	Encodes a Dicer-like protein that functions in the antiviral silencing response in turnip-crinkle virus-infected plants but not in TMV or CMV-strain-Y-infected plants	97.9614	188.553	151.908	142	64.2283	98.0798	151.807	149.917	90.8281	61.7519	58.4544	61.4805	60.3215	65.9757
	Solyc07g065210	1.03113	0.00330259	0.0317004	AT3G20150	Kinesin motor family protein	7.47447	9.96926	8.73451	9.31219	13.4825	8.52195	12.0264	11.1722	2.63601	5.80162	4.41288	9.44472	11.3394	10.4024
	Solyc03g007690	1.02785	0.000879705	0.0115685	AT5G52860	ABC-2 type transporter family protein	44.0953	22.5949	18.9951	21.8608	98.0209	54.3643	62.6928	57.4651	11.733	10.4124	16.4634	65.8816	70.828	70.9265
	Solyc12g044620	1.02676	0.00061573	0.00877905	AT4G12540	hypothetical protein	1.68704	2.36877	1.21931	1.76087	2.30361	1.88591	1.79083	2.5562	0.816257	0.771856	0.87863	2.00834	1.5817	2.17938
	Solyc05g005915	1.02661	0.000562472	0.00819512			8.28548	20.3744	13.4176	15.311	1.13999	2.08883	1.71836	1.8478	7.35107	6.99327	6.53565	1.17989	0.92665	1.64006
	Solyc09g009700	1.02616	8.81435e-14	1.81122e-11	AT5G03610	GDSL-motif esterase/acyltransferase/lipase	28.0109	30.8827	26.7017	29.3917	51.1821	52.922	56.6286	49.3895	14.139	13.8474	13.714	47.183	47.7286	52.4124
	Solyc08g079760	1.02174	8.47726e-05	0.0017993	AT4G22860	TPX2-LIKE Group A family with aurora binding andTPX2 domains	1.63315	1.4967	0.953361	1.39625	3.11555	2.05829	2.45785	2.237	0.639197	0.666889	0.677525	2.69845	2.793	2.82864
	Solyc05g055690	1.02084	0.00452285	0.0403342	AT4G32640	Sec23/Sec24 protein transport family protein	0.784548	0.932798	1.11648	0.717464	1.01101	0.745969	0.659068	1.42082	0.490752	0.418272	0.352405	0.997483	1.23989	1.56869
	Solyc02g072240	1.02039	0.00109565	0.0137248	AT4G18780	Encodes a member of the cellulose synthase family involved in secondary cell wall biosynthesis	2.11458	3.16305	1.86742	1.90539	0.852708	0.566734	0.197506	0.44429	1.07884	1.07407	1.12443	0.425456	0.187298	0.29994
	Solyc07g056500	1.01911	4.46316e-06	0.000152321	AT1G78380	Encodes a glutathione transferase that is a member of Tau GST gene family	40.5553	29.3866	23.5573	25.9104	24.2214	28.1462	14.8157	16.9953	14.1459	13.9243	15.2699	14.8532	12.2424	12.7599
	Solyc09g009860	1.01621	0.000712848	0.0098629	AT5G03870	Glutaredoxin family protein	3.36645	4.62787	4.24713	4.11119	6.83727	4.4406	5.52598	4.22755	1.56647	2.43839	1.87278	3.86453	4.29746	4.95728
	Solyc05g054760	1.01368	2.17465e-05	0.000591115	AT1G19570	Encodes a member of the dehydroascorbate reductase gene family	302.292	469.902	380.8	447.912	163.911	277.955	232.587	319.134	226.6	243.131	120.058	174.531	180.146	190.16
	Solyc06g084450	1.01295	0.000632416	0.00898716	AT4G03100	Rho GTPase activating protein with PAK-box/P21-Rho-binding domain-containing protein	5.15393	5.02572	5.21738	6.50262	8.33617	8.53156	8.50373	8.21443	2.04367	3.6212	2.3434	7.9119	7.50289	8.38755
	Solyc02g089790	1.01289	0.000438787	0.00676784	AT1G79000	Homologous to CREB-binding protein, a co-activator of transcription with histone acetyl-transferase activity	0.952029	0.568894	0.42412	0.629399	1.94339	1.69149	1.39705	1.50012	0.267031	0.254521	0.446265	1.84712	1.93604	1.81838
	Solyc03g093310	1.01287	0.00023835	0.00413954	AT5G07670	RNI-like superfamily protein	1.90993	2.58934	1.70762	2.21976	3.50225	2.56152	3.11242	2.59629	0.833817	1.33401	0.843726	2.86205	2.42626	2.64451
	Solyc03g005620	1.0128	5.4004e-05	0.00123386	AT4G14330	Orphan kinesin with processive motility on single microtubules	3.16195	4.35328	3.42667	3.71785	5.23144	3.76351	4.07739	3.6314	1.17584	2.12039	2.07741	3.37995	3.0948	3.28757
	Solyc03g044085	1.01106	0.000430645	0.00668428			6.6938	6.56923	4.07002	5.08673	12.8639	8.03672	6.91505	8.0564	1.86546	2.97289	3.34849	9.56606	9.41491	9.00018
	Solyc01g021670	1.0108	6.63729e-14	1.41296e-11	AT5G19860	transmembrane protein, putative (Protein of unknown function, DUF538)	55.6555	50.6099	47.1841	54.0571	42.8335	39.6718	32.293	36.1938	27.8724	21.5261	26.6019	24.855	25.3121	24.0925
	Solyc02g088830	1.00753	9.24771e-05	0.00192483	AT3G02120	hydroxyproline-rich glycoprotein family protein	15.2678	19.4197	21.2417	20.0692	35.104	24.967	38.3357	26.6764	7.02691	9.17133	11.6775	20.6409	23.3114	22.1048
	Solyc02g091620	1.00728	0.00489351	0.0426538	AT4G35520	DNA mismatch repair protein similar to MutL	1.0649	0.983994	0.64798	0.915162	2.11173	0.85075	1.32384	2.28859	0.645083	0.43564	0.219147	2.17645	2.08055	2.2091
	Solyc01g094790	1.00483	1.52781e-14	3.5706e-12	AT3G61440	Encodes a cysteine synthase isomer CysC1	22.1239	21.2194	15.4379	16.5803	28.2413	31.5451	24.5006	23.5221	10.4911	8.1725	9.09674	18.9956	19.2187	18.3203
	Solyc09g011490	1.00231	0.000406464	0.00636981	AT3G09270	Encodes glutathione transferase belonging to the tau class of GSTs	5.30713	7.00857	3.50666	5.63035	17.3887	14.5944	13.6423	12.5358	2.40942	2.29249	3.0996	10.0357	12.1614	10.7529
	Solyc10g083310	1.00161	2.38063e-07	1.21007e-05	AT2G36200	P-loop containing nucleoside triphosphate hydrolases superfamily protein	4.95232	5.26803	4.97147	5.01544	5.93444	5.01387	5.87563	5.98545	2.56032	2.88931	1.9758	6.333	6.21052	6.07418
	Solyc09g011960	1.0016	0.00570614	0.0477992	AT5G60020	LAC17 appears to have laccase activity based on enzyme assays performed using lac17 mutants	1.85269	2.81993	1.32356	1.82611	0.73056	0.438992	0.485853	0.199035	1.0713	0.880889	0.945832	0.150527	0.205298	0.117451
	Solyc01g103070	1.00155	0.00166337	0.0190335	AT4G24265	homeobox protein	2.55162	3.40209	2.80595	3.26393	4.19505	2.55236	2.97596	3.33808	1.14735	1.81195	1.28214	2.40169	3.35011	1.82633
	Solyc05g008130	-1.00062	0.00134022	0.0160715	AT2G01410	NHL domain-containing protein	2.91083	3.89119	1.85551	2.05418	7.78257	5.94285	5.07727	5.84643	3.97555	5.20726	6.7821	9.5481	9.48147	7.99691
	Solyc06g053950	-1.00188	2.19421e-05	0.000594926	AT3G22830	member of Heat Stress Transcription Factor (Hsf) family protein_coding HEAT SHOCK TRANSCRIPTION FACTOR A6B (HSFA6B) ARABIDOPSIS THALIANA HEAT SHOCK TRANSCRIPTION FACTOR A6B (AT-HSFA6B)	4.56166	5.44473	4.96338	4.70306	4.49746	4.07786	4.58104	3.84064	9.2159	6.69581	13.5253	6.44099	5.66296	5.40811
	Solyc07g007170	-1.00222	7.99807e-06	0.000248866	AT2G15580	RING/U-box superfamily protein	15.7241	10.8009	15.6551	17.5259	12.7446	10.3908	9.55711	7.65203	23.4719	29.2463	35.817	14.0894	17.1695	15.2012
	Solyc02g091740	-1.00376	8.03603e-09	5.89702e-07	AT4G37860	SPT2 chromatin protein	6.29614	4.94547	5.60349	5.95742	32.2407	18.7592	30.2725	25.0077	10.508	10.7613	12.6525	28.152	31.3325	28.6637
	Solyc07g053050	-1.00397	0.000835226	0.011099	AT4G27280	EF-hand Ca2 + -binding protein, which is a Ca2+-dependent transducer of auxin-regulated gene expression and interacts with ICR1	16.6867	11.4863	22.4156	24.107	4.67278	8.0905	9.51868	9.87377	40.5223	41.5566	29.222	9.87701	11.1139	10.3572
	Solyc04g054760	-1.00521	1.33801e-05	0.000390347	AT1G22160	senescence-associated family protein (DUF581)	9.98526	6.0386	11.8828	7.40168	9.72944	9.0378	10.6775	7.07313	15.7059	14.6077	22.5752	13.4002	12.6196	10.4912
	Solyc07g053540	-1.00691	0.00492931	0.0428396	AT1G03870	fasciclin-like arabinogalactan-protein 9 (Fla9)	64.0379	38.9876	35.2918	35.1939	233.972	89.7992	118.906	86.3438	87.3698	56.9784	111.525	233.518	159.422	118.103
	Solyc06g076820	-1.00869	0.000182684	0.00334288	AT2G29660	zinc finger (C2H2 type) family protein	60.7614	65.5318	73.365	62.0966	24.4616	11.716	11.9465	10.3901	88.973	94.9052	205.571	12.3351	12.3649	12.1952
	Solyc08g075020	-1.01135	0.00164286	0.018849	AT4G19420	Pectinacetylesterase family protein	1.79362	3.03743	2.56329	2.37455	0	0	0.140116	0.129309	4.45037	5.1829	5.021	0	0.400187	0.081291
	Solyc01g094370	-1.01143	1.77361e-07	9.30108e-06	AT3G48940	Remorin family protein	28.2762	22.4846	21.3102	20.2125	42.3795	36.497	32.5111	25.4466	35.0177	37.0007	65.1871	39.5892	41.3631	36.524
	Solyc06g053730	-1.01176	0.00127153	0.0154284	AT4G14480	Encodes a putative Ser/Thr protein kinase, BLUS1 (BLUE LIGHT SIGNALING1)	3.92048	4.35604	3.47474	2.90847	0.421318	0.531563	0.683103	0.652271	7.43874	6.36687	8.19082	0.714481	1.00672	0.710123
	Solyc03g119930	-1.01326	5.68551e-06	0.000187204	AT1G80310	MOT2 encodes a molybdate transporter which locates to the vacuolar membrane	5.57111	3.79074	3.9048	3.57657	9.96062	5.66783	6.50105	5.96677	5.85149	8.88403	10.6069	8.466	8.52854	9.63899
	Solyc09g091060	-1.01384	0.00145309	0.0170948	AT4G13540	ADR is a peroxisome localized, myristoylated protein	7.33872	5.9519	5.52691	4.52795	8.9177	8.77423	5.28141	3.8958	8.86909	8.18936	18.0689	7.44745	9.67245	7.95782
	Solyc08g005630	-1.01515	2.63886e-05	0.000689406	AT4G19380	Long-chain fatty alcohol dehydrogenase family protein	1.72601	2.72869	3.11443	2.7641	4.92774	4.05436	3.78214	2.83391	5.29964	5.25955	5.0134	5.977	7.64527	7.11984
	Solyc04g005050	-1.01576	0.00225781	0.0239967	AT1G24140	Matrixin family protein	7.44893	3.18623	5.25988	8.97236	3.76229	2.45861	2.96254	2.94243	10.9552	14.5974	11.7264	4.46438	4.15946	4.18293
	Solyc07g056570	-1.01706	0.00109602	0.0137248	AT3G14440	Encodes 9-<i>cis</i>-epoxycarotenoid dioxygenase, a key enzyme in the biosynthesis of abscisic acid	34.0913	13.8137	34.6944	41.3681	26.5032	19.1178	23.2358	22.2684	53.2411	73.6051	59.357	25.1478	36.5602	33.3171
	Solyc01g107290	-1.02178	1.24413e-10	1.42287e-08	AT1G49850	RING/U-box superfamily protein	16.5817	10.7854	15.4538	14.7596	12.2862	8.58465	10.4906	11.2306	28.5936	28.6861	29.3656	12.9212	12.2853	11.7843
	Solyc01g090460	-1.0222	0.00466977	0.0412809	AT3G60390	Encodes homeobox protein HAT3	5.822	1.70608	2.22508	2.92262	10.4506	11.2627	9.6115	10.725	4.18988	5.81627	9.08686	11.0332	13.935	15.4131
	Solyc03g025410	-1.02447	0.00257977	0.0265395	AT4G23430	NAD(P)-binding Rossmann-fold superfamily protein	12.4397	16.2869	11.2761	8.69461	6.423	8.06848	6.58666	6.60895	15.5342	11.452	45.9194	6.1618	5.83663	6.05621
	Solyc11g012510	-1.02472	0.000206784	0.00368968	AT4G17230	Encodes a scarecrow-like protein (SCL13)	16.1809	7.10801	14.8715	14.7201	29.9776	22.8067	24.1986	23.56	17.5299	30.5877	31.4695	35.0075	41.5762	37.2086
	Solyc07g047680	-1.02826	0.00262488	0.0268204	AT5G48170	encodes an F-box protein whose protein sequence is similar to SLY1, which belongs to SCF-SLY1 E3 ligase complex	4.04234	1.38937	2.13293	2.37088	4.99251	5.06173	2.51635	4.92994	5.20594	5.70501	4.52783	5.04815	5.32014	5.36334
	Solyc12g088190	-1.02863	4.23592e-08	2.66306e-06	AT5G49630	Is a high affinity amino acid transporter capable of transporting aspartate and tryptophan	15.1191	13.7873	13.8447	15.8561	6.76853	3.75673	6.45029	5.61518	32.9355	29.8941	25.6942	9.99851	10.5697	11.6698
	Solyc03g034375	-1.02906	0.0029473	0.0292701			224.018	191.313	156.86	104.492	14.9088	19.0056	10.5145	6.3596	304.853	246.554	463.216	10.8782	8.07058	6.16537
	Solyc12g006520	-1.0309	4.85715e-10	4.88007e-08	AT1G78950	Terpenoid cyclases family protein	25.0772	20.9242	14.6244	19.9118	3.57018	4.15967	3.86567	3.83	41.6188	44.4241	35.3341	3.81671	5.16085	4.06823
	Solyc03g097530	-1.03601	0.00278397	0.0280892	AT1G32583	A microRNA MIR400 is derived from the first intron of At1g32583 in the 5'UTR	3.37738	2.66379	2.62825	3.88534	1.00986	0.486856	1.22676	0.423367	5.29907	7.93232	5.88356	0.618991	0.864214	0.614066
	Solyc04g081250	-1.04112	0.000923278	0.0120021	AT1G75590	SAUR-like auxin-responsive protein family	8.21972	4.42254	7.97816	4.71423	5.85882	4.56646	6.82195	5.21041	9.78399	11.0621	18.3196	3.74333	3.36447	5.43631
	Solyc03g025830	-1.04171	5.15182e-05	0.00118724	AT5G52280	Myosin heavy chain-related protein	3.15132	3.12185	2.50324	2.76382	2.93417	1.41442	1.01641	1.13293	4.697	5.48775	7.38027	2.23349	1.93342	1.53708
	Solyc12g044880	-1.04315	1.9616e-16	6.11251e-14	AT3G13750	beta-galactosidase, glycosyl hydrolase family 35 The mRNA is cell-to-cell mobile	23.2063	16.0057	16.6437	18.9823	28.8538	23.2318	26.0297	28.2988	41.6745	36.5059	35.7356	27.1657	29.8718	30.6798
	Solyc02g089350	-1.04406	3.36318e-06	0.00011835	AT1G74670	Gibberellin-regulated family protein	111.365	44.8863	59.9962	70.0079	258.435	190.087	213.968	228.738	143.181	188.151	104.03	327.735	317.142	300.232
	Solyc11g011300	-1.04747	1.74291e-05	0.000491145	AT2G22620	Rhamnogalacturonate lyase family protein	3.4567	1.95292	1.68688	1.40238	16.0666	9.25679	10.392	10.4206	4.6071	3.73173	4.70154	19.1408	15.2516	14.3748
	Solyc04g074080	-1.04857	0.00029253	0.00488329	AT1G78170	E3 ubiquitin-protein ligase	23.1145	24.6005	17.1695	20.0201	21.7168	14.7835	19.906	11.4803	30.5342	26.0938	72.8838	12.9089	14.916	15.792
	Solyc06g074000	-1.04857	1.49638e-06	5.99138e-05	AT3G52500	Eukaryotic aspartyl protease family protein	76.6802	31.039	43.3329	48.5838	306.577	163.078	203.308	214.292	89.137	102.622	112.016	272.811	290.025	269.527
	Solyc06g051020	-1.05083	1.82896e-06	7.1111e-05	AT5G05480	Peptide-N4-(N-acetyl-beta-glucosaminyl)asparagine amidase A protein	9.16614	6.77674	7.37196	8.79968	9.1639	8.20413	7.17044	10.0941	17.2646	16.7411	15.2449	9.94303	9.56773	9.98238
	Solyc06g076050	-1.05247	7.26614e-07	3.19487e-05	AT2G28840	hypothetical protein	10.828	5.76893	7.90241	7.783	6.05131	5.16586	5.01884	5.30268	13.6924	17.6628	18.1874	9.47849	9.95208	9.44451
	Solyc01g094750	-1.05611	8.58884e-10	8.07138e-08	AT2G45970	Encodes a member of the CYP86A subfamily of cytochrome p450 genes	9.72791	8.88016	11.5413	13.018	4.62754	3.98951	4.49185	5.48153	21.4678	25.3914	19.5406	5.04922	4.47684	5.7992
	Solyc10g083940	-1.05647	0.00156737	0.0180988	AT2G39210	Major facilitator superfamily protein	2.63444	4.31526	1.71724	1.65108	0.665866	1.81578	0.875255	0.966927	4.61347	6.84949	4.39343	2.01585	3.68726	3.23518
	Solyc03g007050	-1.05976	0.0014756	0.0172587	AT5G62230	Encodes a receptor-like kinase that, together with ER and ERL2 governs the initial decision of protodermal cells to either divide proliferatively to produce pavement cells or divide asymmetrically to generate stomatal complexes	0.659871	0.437813	0.92331	1.06686	0.324327	0.352835	0.427167	0.37527	1.66914	1.5453	1.55773	0.346585	0.209374	0.098905
	Solyc10g081980	-1.06068	0.000684506	0.00955686	AT5G06320	encodes a protein whose sequence is similar to tobacco hairpin-induced gene (HIN1) and Arabidopsis non-race specific disease resistance gene (NDR1)	19.3009	8.07664	15.3951	22.7727	7.1275	4.41186	5.84943	7.28893	30.02	37.47	33.8212	15.0776	21.8843	16.8791
	Solyc06g051260	-1.0623	5.51189e-06	0.000183738	AT2G40200	basic helix-loop-helix (bHLH) DNA-binding superfamily protein	26.4982	19.9366	16.6125	16.3687	27.157	18.9946	17.7565	14.2281	40.827	31.2139	50.3885	19.2948	18.7205	15.1584
	Solyc10g009150	-1.0634	0.0054174	0.0459848	AT1G49310	transmembrane protein	24.9629	18.8045	35.2645	29.8457	15.9708	15.1397	16.2942	18.0461	25.7626	62.755	80.5184	7.99016	14.0353	10.1344
	Solyc07g052680	-1.06722	0.00401915	0.0368668			12.8679	12.6145	13.8433	11.3993	40.3963	23.987	32.511	16.5194	16.4604	13.0365	49.1663	19.8735	21.3395	18.7614
	Solyc05g054490	-1.06831	1.08051e-38	5.80799e-35	AT3G55360	Enoyl-CoA reductase is involved in all very long chain fatty acids (VLCFA) elongation reactions that are required for cuticular wax, storage lipid and sphingolipid metabolism	49.4359	41.2489	41.5796	47.238	36.723	30.7768	29.027	36.0116	89.1531	98.9463	90.2236	42.2635	45.2122	42.5704
	Solyc06g082440	-1.07066	0.00135867	0.0162384	AT2G30360	Encodes a SOS2-like protein kinase that is a member of the CBL-interacting protein kinase family	8.22946	3.26595	4.93933	5.50248	1.70499	1.47232	1.75864	1.14894	10.4554	14.0724	9.57344	2.05087	2.84071	2.31652
	Solyc03g123620	-1.0741	0.000105705	0.0021502	AT1G53840	encodes a pectin methylesterase protein_coding PECTIN METHYLESTERASE 1 (PME1) PECTIN METHYLESTERASE 1 (PME1)	17.9067	9.5541	16.5598	20.8973	18.7301	10.7471	13.2736	13.9661	34.4309	38.2829	28.6	24.2582	29.2645	25.2909
	Solyc07g063180	-1.07955	0.00035826	0.00574419	AT1G23220	Dynein light chain type 1 family protein	1.34193	1.1476	1.02156	1.25078	0.152302	0.273652	0.172385	0.268465	2.03443	2.59641	2.78495	0.388152	0	0.097709
	Solyc02g084410	-1.08069	0.000143133	0.00272345	AT1G15380	Glyoxalase which affects ABA?JA crosstalk	21.7482	24.2503	16.9357	14.0753	5.68627	4.74693	5.22015	5.53833	26.3323	48.2575	45.804	5.10041	6.14381	5.76765
	Solyc06g053960	-1.08665	1.98233e-06	7.54374e-05	AT3G22830	member of Heat Stress Transcription Factor (Hsf) family protein_coding HEAT SHOCK TRANSCRIPTION FACTOR A6B (HSFA6B) ARABIDOPSIS THALIANA HEAT SHOCK TRANSCRIPTION FACTOR A6B (AT-HSFA6B)	2.47573	3.40674	3.0843	4.01131	2.85935	2.45921	2.68208	1.75178	6.82726	6.45187	7.13353	3.85264	3.1234	3.19632
	Solyc01g005420	-1.08718	0.000371505	0.00592867	AT4G15740	Calcium-dependent lipid-binding (CaLB domain) family protein	5.92583	4.84608	4.17977	2.85952	8.96563	6.51102	6.73027	7.96129	11.3506	9.48241	7.44185	16.7356	12.1787	9.41807
	Solyc02g084990	-1.08806	3.46306e-10	3.56264e-08	AT5G66460	Encodes a endo-beta-mannanase involved in seed germination and silique dehiscence	118.853	141.822	113.927	118.77	61.7126	39.7418	44.9566	43.8854	229.231	260.966	285.653	59.296	70.653	71.4707
	Solyc10g054840	-1.09379	7.83115e-05	0.00169054	AT4G23400	plasma membrane intrinsic protein 1	20.9143	11.4571	7.2012	10.5014	4.93545	3.42029	2.76989	3.0466	24.7566	29.1626	24.5939	6.37359	3.73007	3.48746
	Solyc05g009500	-1.09392	1.3132e-07	7.11212e-06	AT1G68570	NPF3	25.8728	23.445	22.6881	21.7049	0.28605	0.094106	0.121414	0	36.6197	44.6414	66.5555	0.24241	0.608057	0.352665
	Solyc06g060830	-1.09627	0.00116914	0.0144886	AT4G16780	Encodes a homeodomain-leucine zipper protein that is rapidly and strongly induced by changes in the ratio of red to far-red light	21.902	6.43017	6.42669	4.90308	38.9068	41.2956	38.5414	33.4281	18.6292	17.3902	25.9335	29.9698	32.1493	31.5925
	Solyc05g014560	-1.09669	2.02188e-16	6.21035e-14	AT1G24360	NAD(P)-binding Rossmann-fold superfamily protein	29.5844	25.1294	22.225	25.6063	8.61171	7.83554	6.9856	5.15112	49.1092	49.3222	63.5202	8.09702	7.19821	7.29633
	Solyc10g074740	-1.09733	5.86995e-06	0.000191537	AT4G20780	Calcium sensor involved in trichome branching	55.3776	26.8056	45.7607	44.9636	36.6849	26.0451	35.6454	30.699	73.6678	93.2473	106.611	42.8059	55.4455	45.1223
	Solyc01g100600	-1.09796	4.34447e-07	2.03066e-05	AT1G74150	Galactose oxidase/kelch repeat superfamily protein	10.259	4.18353	5.77481	5.8836	24.232	31.3383	24.4924	27.2769	11.0469	13.8521	16.3449	18.5262	20.5753	21.0419
	Solyc11g012680	-1.10031	5.62141e-05	0.00126827	AT4G16380	Heavy metal transport/detoxification superfamily protein	4.30415	4.02718	3.66253	3.62348	3.0709	1.94332	2.14617	1.15713	5.74839	6.2737	12.8426	3.1487	3.15525	3.58625
	Solyc08g067260	-1.10286	1.74655e-21	1.08262e-18	AT2G26250	epidermis-specific, encodes KCS10, a putative 3-ketoacyl-CoA synthase	40.1631	38.2493	36.5586	41.0249	29.2029	29.5967	25.4157	23.9323	85.765	84.6215	77.5052	41.6363	33.5842	33.2498
	Solyc03g121600	-1.10422	2.01435e-21	1.20307e-18	AT1G72970	Originally identified as a mutation that causes floral organs to fuse together	94.6522	108.921	113.138	138.212	43.3613	38.6779	39.0866	39.2529	221.346	238.733	265.264	42.007	38.5209	34.8138
	Solyc04g077990	-1.10732	0.00311267	0.030442	AT3G49940	LOB domain-containing protein 38	1.47872	0.601357	3.27511	2.97649	2.86483	3.10524	5.43797	4.9044	4.13926	4.98422	4.26876	4.4477	4.58438	5.12022
	Solyc05g012780	-1.1074	0.00352968	0.0333883	AT3G29180	DUF1336 family protein (DUF1336)	0.648283	0.703933	0.955452	0.836261	0	0.335733	0	0	1.64643	1.47724	1.9273	0.373697	0.423084	0.338047
	Solyc01g094700	-1.10789	3.10704e-19	1.39176e-16	AT1G01610	bifunctional sn-glycerol-3-phosphate 2-O-acyltransferase/phosphatase	63.6448	67.2521	68.6959	80.5575	39.454	26.6825	29.5181	30.2568	132.243	162.03	153.175	44.1526	46.2101	44.9394
	Solyc01g108440	-1.11666	0.000576514	0.00835285	AT2G15760	calmodulin-binding protein (DUF1645)	1.31317	1.21618	1.10302	1.00914	3.25311	1.9271	2.90093	2.3361	1.79241	2.2648	3.66161	2.97389	2.73997	3.76511
	Solyc02g089060	-1.11754	2.2613e-10	2.44323e-08	AT3G29770	Encodes a protein predicted to act as a carboxylesterase	7.88131	5.55948	4.23866	5.60525	18.5302	11.8926	13.8772	14.1311	12.3841	13.2116	11.9532	17.419	14.2945	13.8699
	Solyc10g047040	-1.12012	0.00177394	0.0199589	AT1G68200	Zinc finger C-x8-C-x5-C-x3-H type family protein	0.515469	0.635944	0.496899	0.315267	1.55227	1.15143	0.701191	0.577821	0.939494	1.06943	1.19197	1.34977	1.23245	1.21831
	Solyc06g051250	-1.12207	0.000111871	0.00225218	AT3G11110	RING/U-box superfamily protein	3.95073	3.3028	3.69448	3.23096	4.48143	2.91437	3.36081	3.0306	5.28188	8.36197	9.50698	5.37968	4.85635	4.63885
	Solyc02g091710	-1.1265	0.000159341	0.00297395	AT5G49665	Zinc finger (C3HC4-type RING finger) family protein	0.659717	0.468891	0.891435	0.92994	0.495686	0.275866	0.397361	0.314224	1.52635	1.44574	1.8368	0.498903	0.58781	0.467167
	Solyc04g079560	-1.12981	7.17362e-08	4.23736e-06	AT1G47670	Transmembrane amino acid transporter family protein	11.2155	8.38186	7.60594	8.81101	5.89572	4.53487	3.57897	3.34133	19.6056	19.0599	19.6198	3.82339	3.83502	3.50427
	Solyc04g072895	-1.12998	2.63853e-05	0.000689406			11.2808	11.1286	14.3074	16.9424	12.146	13.4368	19.3006	24.084	28.1845	31.4039	27.6107	11.9723	19.8425	20.6424
	Solyc06g083580	-1.13366	4.35436e-19	1.83575e-16	AT3G07010	Pectin lyase-like superfamily protein	109.325	82.9234	88.092	91.5294	71.0658	64.1034	52.107	68.5641	185.605	220.75	196.561	58.995	67.1552	68.9635
	Solyc05g015840	-1.13727	1.88587e-06	7.26062e-05	AT5G50670	Squamosa promoter-binding protein-like (SBP domain) transcription factor family protein	2.62687	4.1943	3.1741	3.44551	2.31839	1.35149	1.35274	1.42079	5.9957	7.12781	8.75644	1.61591	1.5279	1.85208
	Solyc01g099020	-1.13895	1.19287e-05	0.000351823	AT5G03980	SGNH hydrolase-type esterase superfamily protein	2.17481	1.83531	1.46951	1.62184	1.26896	1.56733	1.26434	1.93377	4.44527	3.75491	3.51283	2.51354	2.26675	2.82248
	Solyc08g081890	-1.14135	9.06371e-06	0.000278398	AT3G59140	member of MRP subfamily protein_coding ATP-BINDING CASSETTE C10 (ABCC10) MULTIDRUG RESISTANCE-ASSOCIATED PROTEIN 14 (ATMRP14)	3.16518	1.46599	1.71464	1.87451	19.3016	8.13374	13.3433	12.4212	3.99196	4.50059	4.93585	22.1713	23.7089	23.6959
	Solyc05g018510	-1.14193	2.1855e-23	1.71789e-20	AT2G26910	Encodes a member of the PLEIOTROPIC DRUG RESISTANCE family of ATP binding cassette transporters	36.3035	34.5204	30.5483	35.1607	8.72916	9.25382	9.4367	10.5492	78.4482	76.0804	68.2974	10.7005	10.2364	9.29008
	Solyc08g065140	-1.14254	7.64166e-06	0.000238466	AT5G11890	harpin-induced protein	44.5287	48.069	57.5681	58.3139	62.7741	35.8445	40.1621	36.975	72.3445	86.6031	181.845	41.7932	37.0646	35.1353
	Solyc07g008590	-1.14421	0.00029332	0.0048889	AT2G34930	disease resistance family protein / LRR family protein	1.15453	1.11296	0.748962	0.957906	0.171681	0.057981	0.0487	0.067416	2.68426	2.16796	1.69338	0.425718	0.369464	0.284119
	Solyc01g066570	-1.14563	5.10784e-14	1.10933e-11	AT5G49120	DUF581 family protein, putative (DUF581)	32.821	25.5921	28.1136	28.1832	32.2603	25.3716	26.8926	23.5914	56.3346	50.9416	80.3416	20.7272	21.6457	24.1609
	Solyc08g077020	-1.1488	0.00254153	0.0262719	AT2G35290	hypothetical protein	4.92186	2.37396	5.23672	6.94671	5.88939	2.41992	3.50796	2.54514	8.22975	8.79063	15.6446	7.38784	8.91593	5.1838
	Solyc02g093270	-1.14915	1.46119e-06	5.90548e-05	AT4G34050	Methyltransferase in the lignin biosynthetic pathway	6.27769	5.60467	9.70058	6.64817	17.4599	19.7416	21.0316	19.2356	15.1518	14.82	16.6425	25.2416	23.2075	24.2189
	Solyc07g053530	-1.1496	0.00209516	0.0225918	AT1G03870	fasciclin-like arabinogalactan-protein 9 (Fla9)	5.94428	2.47151	3.83849	2.83982	1.43973	1.57816	0.670524	0.601825	10.6214	7.60398	6.80447	0.878095	0.920787	1.24212
	Solyc06g064500	-1.15259	2.74931e-09	2.23912e-07	AT5G54160	A caffeic acid/5-hydroxyferulic acid O-methyltransferase	15.0042	8.91937	12.6936	12.7412	4.08329	3.82659	2.0122	2.45858	25.9443	24.9847	30.2901	3.89065	4.42289	4.07117
	Solyc01g090840	-1.15417	0.000391805	0.0061761	AT3G60580	C2H2-like zinc finger protein	1.76278	1.11441	0.722141	0.786087	3.12315	1.90729	2.52869	2.70881	1.64424	2.49956	3.43757	2.41342	2.73931	2.33123
	Solyc03g097170	-1.15652	0.000159762	0.00297922	AT2G23910	NAD(P)-binding Rossmann-fold superfamily protein	2.31424	1.43588	1.88787	2.336	5.73455	4.53018	5.11569	4.53559	4.49377	4.49627	4.31855	5.78402	6.43522	5.47652
	Solyc04g007240	-1.15868	0.000563231	0.00819581	AT1G68460	Encodes a putative adenylate isopentenyltransferase	1.25671	0.476604	0.406112	0.70616	10.1928	8.99547	7.45746	9.12846	1.54933	1.70355	1.7176	13.3698	12.5414	11.0137
	Solyc02g079510	-1.15897	0.000340496	0.00549651	AT5G05340	Encodes a protein with sequence similarity to peroxidases that is involved in lignin biosynthesis	2.66877	2.95488	3.89135	2.02958	0.38346	0.597761	0.871783	0.60183	7.22587	4.76678	7.3704	0.567816	0.592994	0.813637
	Solyc07g063110	-1.16114	7.92143e-07	3.44533e-05	AT3G15350	Core-2/I-branching beta-1,6-N-acetylglucosaminyltransferase family protein	2.7054	2.56545	2.2685	2.13828	1.58421	0.944787	1.15057	0.742958	4.76121	5.0577	6.34846	1.16019	0.814338	1.02107
	Solyc06g069000	-1.16182	1.4595e-07	7.78679e-06	AT3G18050	GPI-anchored protein	7.23412	5.57637	4.90652	5.22117	6.75543	6.76371	4.37954	4.78401	13.6481	11.8469	12.5273	9.19251	8.51104	8.1272
	Solyc02g037490	-1.16391	0.000123197	0.00242125	AT5G16370	acyl activating enzyme 5	1.58207	1.08254	1.43108	1.29493	0.490709	0.509649	0.506636	0.507566	2.2963	3.20658	3.53625	0.207412	0.264463	0.348606
	Solyc06g008805	-1.16975	9.74797e-05	0.0020153			6.99406	7.37288	4.60712	6.03162	18.7455	12.1753	14.6042	8.96663	13.1994	9.12471	19.689	9.46139	8.54517	7.88774
	Solyc03g097230	-1.17312	0.00290271	0.0290095	AT3G02910	AIG2-like (avirulence induced gene) family protein	1.79963	0.398392	1.45296	1.32328	6.96028	4.08794	4.30262	3.22803	2.12996	2.56454	4.16879	6.10689	5.39372	4.69927
	Solyc05g006340	-1.17546	2.39369e-06	8.8889e-05	AT1G24130	Transducin/WD40 repeat-like superfamily protein	8.58288	7.89058	7.97609	7.20886	11.932	8.91647	9.09721	7.09729	11.6695	13.3284	27.9358	9.65696	9.78679	10.0636
	Solyc05g008100	-1.17733	0.00119796	0.0147438			87.1726	47.5963	65.9355	62.7836	316.529	131.224	210.027	121.112	75.8418	94.9596	267.981	192.625	218.899	200.533
	Solyc03g118750	-1.1775	1.93981e-10	2.12795e-08	AT3G18000	Encodes a N-methyltransferase-like protein	14.6566	17.5016	14.0621	12.7165	11.4995	9.16558	7.24587	8.33479	25.6904	39.3633	33.7987	13.6479	12.1583	10.9803
	Solyc01g006540	-1.19471	7.17041e-06	0.000226057	AT3G45140	Chloroplast lipoxygenase required for wound-induced jasmonic acid accumulation in Arabidopsis	6.04012	6.61666	6.27628	6.68795	0	0.042353	0.080039	0	8.58056	17.2165	17.686	0	0.161924	0.23065
	Solyc03g113420	-1.19826	0.00101678	0.0129648	AT5G62680	Encodes a high-affinity, proton-dependent glucosinolate-specific transporter that is crucial for the transport of both methionine- and tryptophan-derived glucosinolates to seeds	1.74927	0.727646	0.200364	0.486578	16.7465	9.66578	10.9421	10.5169	2.02528	1.90694	1.49448	19.7461	18.3049	18.8291
	Solyc04g005060	-1.20614	3.23898e-13	5.86644e-11	AT1G24160	triadin	12.2014	11.11	8.86465	10.4387	9.35075	8.02354	7.21231	7.17377	19.8085	20.3059	32.6447	9.57849	10.9297	10.0393
	Solyc05g009010	-1.21832	0.000941719	0.0121755	AT1G25390	Protein kinase superfamily protein	1.71316	1.09846	1.57885	1.41988	0.149264	0.28127	0.08406	0.41412	2.10726	3.89531	4.32325	1.19006	1.46301	1.15697
	Solyc09g009530	-1.21955	5.65383e-11	6.98638e-09	AT2G36290	alpha/beta-Hydrolases superfamily protein	17.8475	13.6783	9.21545	10.4213	8.21302	6.38851	5.8763	6.4006	31.348	27.6285	28.9835	9.44992	11.3852	9.6806
	Solyc03g121000	-1.22273	7.98481e-08	4.66525e-06			2.7931	3.69945	3.04047	2.85088	3.2787	2.07617	3.15965	2.52501	5.11556	6.22059	10.1135	4.79287	3.78648	3.78202
	Solyc08g074480	-1.22491	0.000245364	0.0042374	AT2G45180	Bifunctional inhibitor/lipid-transfer protein/seed storage 2S albumin superfamily protein	1085.57	882.997	507.052	590.497	614.959	316.349	211.758	220.64	1919.39	1511.8	1825.56	475.515	427.702	404.884
	Solyc06g066520	-1.22507	0.00465708	0.0412405	AT1G52140	Avr9/Cf-9 rapidly elicited protein	2.26372	0.967374	1.77708	1.35506	7.42774	4.06769	2.81715	3.16903	3.33385	2.78597	5.44233	3.45651	2.46654	2.4056
	Solyc07g051840	-1.23012	0.00376298	0.0350858	AT1G62300	Encodes a transcription factor WRKY6	0.820142	0.849042	0.782597	0.847773	2.34122	1.07683	1.48934	0.849177	1.18136	1.62688	3.0082	2.52509	3.56295	1.79454
	Solyc08g075760	-1.23209	7.30088e-06	0.000229162			0.814764	0.522304	0.434428	0.522676	1.22967	1.05936	0.935741	0.713587	0.975743	1.48836	1.59936	1.06233	1.35856	1.35619
	Solyc07g007350	-1.23289	6.5263e-14	1.40322e-11	AT2G12462	sterile alpha motif (SAM) domain protein	32.878	29.3124	28.9333	25.2324	41.0043	42.9112	36.0337	29.6399	67.1294	53.8274	81.5438	34.7921	38.6119	34.2299
	Solyc07g006620	-1.23319	0.00296024	0.0293174	AT5G57670	Protein kinase superfamily protein	0.539288	0.303463	0.644768	0.239219	1.73267	1.235	3.34652	2.06921	0.949263	1.0887	1.06598	2.13543	3.74705	4.03346
	Solyc02g063420	-1.23543	0.0014605	0.0171507	AT5G65660	hydroxyproline-rich glycoprotein family protein	25.0148	9.09462	9.0894	9.06343	21.0644	10.3538	5.6043	7.31473	26.2156	34.3025	29.8205	10.9272	7.90567	9.93585
	Solyc10g084000	-1.24	0.000215048	0.00380243	AT5G03380	Heavy metal transport/detoxification superfamily protein	3.51041	1.18331	2.6222	3.18671	5.17811	2.71777	6.95743	4.10005	7.58641	5.98813	4.73355	6.73674	8.83829	6.47986
	Solyc05g050830	-1.24172	2.37484e-09	1.97913e-07	AT2G44940	encodes a member of the DREB subfamily A-4 of ERF/AP2 transcription factor family	21.6851	16.3301	13.8553	13.3561	1.26862	0.842337	0.527156	1.08742	42.9919	40.7965	31.0457	1.09326	0.936679	1.2395
	Solyc07g053230	-1.2429	2.7961e-06	0.00010104	AT3G23250	Member of the R2R3 factor gene family	4.01366	1.9267	3.33221	4.03136	0	0	0	0.101985	9.2857	7.52266	6.78763	0.167526	0	0.260694
	Solyc06g071820	-1.243	1.09832e-22	8.1431e-20	AT3G48360	Encodes a protein (BT2) that is an essential component of the TAC1-mediated telomerase activation pathway	15.6321	16.9871	14.1071	13.6272	10.5998	11.6275	7.51098	8.96349	32.1948	38.9193	34.6223	13.5521	17.6853	16.944
	Solyc02g079920	-1.24831	0.000451646	0.00692241	AT4G27240	zinc finger (C2H2 type) family protein	0.942546	0.444752	0.489752	0.493623	2.34949	1.98535	3.0949	2.99044	1.39081	1.87805	1.04828	5.10827	5.18883	4.86163
	Solyc02g092490	-1.25627	9.59796e-10	8.74431e-08	AT2G23060	Acyl-CoA N-acyltransferases (NAT) superfamily protein	4.15496	4.16307	3.43921	3.92797	0.428421	0.363476	0.286212	0.262795	6.96967	8.937	11.8245	0.399949	0.354244	0.22413
	Solyc10g084880	-1.25639	0.00387091	0.0358434	AT3G23160	plant/protein (DUF668)	2.67201	1.10651	1.34429	1.92419	0.603132	0.64364	0.99408	1.00255	5.25344	4.38754	2.82951	1.42815	1.4773	1.37706
	Solyc03g120790	-1.26106	4.25433e-08	2.66683e-06	AT1G15260	LOW protein: ATP-dependent RNA helicase-like protein	4.39384	4.12771	2.98774	4.6661	2.11869	2.34906	1.70017	1.57656	10.0081	8.25739	10.5315	5.73983	4.91722	3.97275
	Solyc01g005120	-1.26763	3.86249e-09	3.00896e-07	AT1G14720	member of Glycoside Hydrolase Family 16 protein_coding XYLOGLUCAN ENDOTRANSGLUCOSYLASE/HYDROLASE 28 (XTH28) XYLOGLUCAN ENDOTRANSGLYCOSYLASE RELATED 2 (XTR2)	16.1498	9.58606	11.7208	10.2064	66.7789	36.8108	43.5413	36.361	25.6825	24.7231	34.3865	56.6612	53.0891	46.1878
	Solyc10g079240	-1.27321	7.06688e-07	3.12644e-05	AT5G03960	Member of IQ67 (CaM binding) domain containing family	3.13428	2.01247	1.41711	1.56698	2.87563	1.8234	2.00574	1.93756	4.80145	5.06895	4.78497	3.41212	2.40295	3.34649
	Solyc09g061890	-1.27394	2.24817e-18	8.95145e-16	AT4G13710	Pectin lyase-like superfamily protein	22.5083	17.271	15.9174	19.9251	1.5627	1.07681	1.37901	1.03296	39.1765	41.7029	54.1114	2.21305	2.157	2.24688
	Solyc08g007210	-1.28201	4.75315e-05	0.00111813	AT5G02890	Encodes a protein with similarity to transferases in plants and fungi	14.1271	15.1689	18.8161	19.2898	2.72929	3.57184	3.03435	2.06778	25.5294	34.2988	61.753	2.4433	3.75414	3.3507
	Solyc05g054210	-1.28254	6.11011e-06	0.00019815	AT4G16380	Heavy metal transport/detoxification superfamily protein	104.943	88.7468	90.0924	79.8395	133.879	110.915	103.73	73.9705	167.622	143.493	340.278	99.9872	90.679	85.5912
	Solyc01g005220	-1.28382	7.87733e-13	1.33363e-10	AT1G14780	MAC/Perforin domain-containing protein	2.91687	2.16588	2.26878	1.75219	5.87953	5.48233	6.28093	5.98329	5.63755	4.55915	6.4123	6.1013	6.95049	7.66977
	Solyc02g082150	-1.29257	9.8905e-05	0.00203693	AT4G20190	hypothetical protein	1.88287	0.576664	1.4071	1.43947	2.43618	1.05214	1.65519	1.87749	2.51747	3.55163	3.91861	2.083	3.28003	2.46234
	Solyc02g037495	-1.29615	8.87617e-06	0.000273419			4.66859	4.11571	5.20801	4.27988	19.9813	8.11708	12.6892	11.5263	7.80679	11.1512	14.4036	14.6164	21.238	19.7754
	Solyc07g006630	-1.30471	4.58183e-06	0.00015563	AT5G57660	CONSTANS-like 5	15.4983	10.8745	11.7272	10.0781	17.6381	14.6276	21.6185	15.9394	16.5416	29.7908	41.5462	13.4538	20.6575	20.2116
	Solyc02g087425	-1.30651	1.87246e-05	0.000522175			20.9463	18.9176	19.6063	10.7679	24.4232	20.9689	18.7426	11.9438	30.4505	30.8338	68.3332	12.7353	14.2378	12.8163
	Solyc03g013340	-1.30877	4.06861e-07	1.92262e-05	AT5G37820	NOD26-like intrinsic protein 4	36.3559	26.3158	23.326	22.5177	9.66337	9.20941	4.1353	4.58414	77.857	64.3558	56.2367	10.055	7.87011	8.24934
	Solyc03g093540	-1.30993	0.0040239	0.0368946	AT5G51190	encodes a member of the ERF (ethylene response factor) subfamily B-3 of ERF/AP2 transcription factor family	10.203	3.25107	11.2698	15.5601	0.329164	0.77317	1.86716	2.7397	28.6138	29.0298	16.5757	3.12634	3.62391	2.66813
	Solyc01g107390	-1.31194	0.000949237	0.012258	AT2G14960	encodes a protein similar to IAA-amido synthases	0.262184	0.154385	0.481098	0.34424	3.79677	2.46218	3.65591	3.29843	0.634124	0.726903	0.996985	5.10524	4.79234	4.17905
	Solyc12g044300	-1.31558	4.58328e-42	3.28484e-38	AT3G16170	Encodes a malonyl-CoA synthetase that is localized to the cytosol and mitochondrion	118.797	106.496	91.1608	113.365	27.2348	27.0609	23.2923	24.5	246.569	248.377	294.88	29.2957	23.7744	27.4995
	Solyc09g009590	-1.32303	0.000455474	0.00696031	AT2G36320	A20/AN1-like zinc finger family protein	1.34766	1.74123	1.96403	3.47286	1.02099	2.34185	1.08753	1.17346	4.8642	4.13853	6.80403	3.61023	2.71199	3.16591
	Solyc01g106330	-1.32605	1.30538e-31	4.00956e-28	AT5G64440	AtFAAH (fatty acid amide hydrolase) modulates endogenous NAEs (N-Acylethanolamines) levels in plants by hydrolyzing NAEs to ethanolamine and their corresponding free fatty acids	21.0061	23.5067	20.8108	19.6094	8.68421	7.12941	5.78842	7.56726	50.0488	55.7373	51.9642	9.15932	8.56773	7.72107
	Solyc02g063260	-1.32628	4.46001e-17	1.4753e-14	AT1G71140	MATE transporter that can export the antibiotic norfloxacin	5.84986	5.97132	6.5872	6.01864	1.47801	2.61879	2.04031	2.58341	14.9776	15.6614	14.7597	2.79526	3.61965	3.15217
	Solyc03g121540	-1.33596	3.66333e-08	2.3512e-06	AT3G13750	beta-galactosidase, glycosyl hydrolase family 35 The mRNA is cell-to-cell mobile	3.34771	3.58833	2.85966	3.35408	9.41653	5.89433	6.78948	6.46143	8.62335	7.61112	8.30314	5.95235	9.8817	10.2923
	Solyc09g010480	-1.34014	0.000263862	0.00449193	AT2G37530	forkhead box protein G1	3.38759	0.88954	2.72049	3.48581	5.09405	6.47544	6.40847	8.59691	8.48412	5.83812	5.37102	6.55242	12.7287	11.7639
	Solyc11g007540	-1.34331	8.66599e-21	4.65819e-18	AT5G04660	encodes a protein with cytochrome P450 domain protein_coding "CYTOCHROME P450, FAMILY 77, SUBFAMILY A, POLYPEPTIDE 4" (CYP77A4) "CYTOCHROME P450, FAMILY 77, SUBFAMILY A, POLYPEPTIDE 4" (CYP77A4)	28.8351	29.9288	27.5035	29.9298	5.20673	4.10607	4.26641	4.02208	69.914	63.0991	85.0513	5.30138	4.9626	4.70707
	Solyc01g066450	-1.34336	9.77819e-05	0.00201961	AT4G15960	alpha/beta-Hydrolases superfamily protein	0.879434	0.265604	0.916413	0.805658	2.14789	1.68628	1.35291	1.27451	1.86801	1.92171	1.72078	2.539	2.18229	2.2308
	Solyc03g111710	-1.34636	1.82045e-15	4.77334e-13	AT5G63160	BTB and TAZ domain protein	4.33303	2.69122	3.46148	2.93698	4.17012	4.53838	4.11996	4.35495	7.42468	8.13747	10.0191	5.00361	6.65334	5.34791
	Solyc08g006080	-1.34748	0.000120618	0.00238805	AT1G80290	a member of the Glycosyltransferase Family 64 (according to CAZy Database) protein_coding	2.28608	1.28197	1.24841	1.58379	3.95067	2.05458	3.26942	2.22039	2.88209	2.74946	6.48079	3.52208	2.94572	3.16433
	Solyc12g044290	-1.35015	2.38634e-24	2.13787e-21	AT3G16170	Encodes a malonyl-CoA synthetase that is localized to the cytosol and mitochondrion	77.491	65.3852	61.8627	68.5685	23.0228	17.6808	18.9479	15.0122	149.513	152.494	212.532	18.6221	18.7139	18.7432
	Solyc03g119250	-1.35224	0.0025908	0.0266035	AT1G73805	Encodes SAR Deficient 1 (SARD1), a key regulator for ICS1 (Isochorismate Synthase 1) induction and salicylic acid (SA) synthesis	9.56963	2.39784	10.3169	11.0983	1.14018	1.12578	1.39769	1.79706	20.1264	24.4683	18.847	2.79495	3.95884	3.25024
	Solyc03g114860	-1.35467	6.33359e-16	1.81571e-13	AT3G02230	RGP1 is a UDP-arabinose mutase that catalyzes the interconversion between the pyranose and furanose forms of UDP-L-arabinose	28.9665	18.8263	23.1443	24.0175	12.1024	11.5487	7.28428	7.23647	52.0723	64.7961	62.7995	11.7288	8.62148	8.60827
	Solyc06g083370	-1.35555	2.0654e-20	1.03275e-17	AT3G07210	hypothetical protein	4.01936	2.849	3.36072	3.64735	2.33394	1.8855	1.83546	2.12828	8.13976	9.15341	9.03319	2.32885	2.15953	2.38611
	Solyc11g031950	-1.35615	0.000138209	0.00265272	AT1G33800	Encodes a glucuronoxylan(GX)-speci&#64257	3.38939	4.10507	4.38982	4.32559	2.24106	1.93494	1.20366	1.04873	5.232	12.519	13.3925	4.22989	2.78317	2.2709
	Solyc05g055220	-1.35865	0.000705142	0.00977691	AT5G04820	ovate family protein 13	1.00636	1.26994	1.38342	1.72082	1.31286	0.77383	1.3115	1.5976	2.01128	5.23301	3.32103	1.58734	2.4825	2.23681
	Solyc02g077920	-1.3634	1.29765e-12	2.11369e-10	AT2G33810	Encodes a member of the SPL (squamosa-promoter binding protein-like)gene family, a novel gene family encoding DNA binding proteins and putative transcription factors	7.94274	7.9943	6.98664	7.59315	8.91166	6.00093	6.75389	6.34551	16.8142	21.0943	20.2995	6.88405	10.0677	8.60514
	Solyc10g078440	-1.37059	9.1715e-05	0.00191639	AT3G56710	Sig1 binding protein	3.44294	6.79569	9.17194	8.87663	0.318501	0.829077	0.506445	0.367579	17.1079	14.8363	22.4528	0.807739	0.843144	0.761981
	Solyc01g005400	-1.37129	7.03683e-05	0.00154072	AT1G70670	The gene encodes a stress-responsive and OB-associated non-seed caleosin-like protein	0.930251	0.896339	0.789771	0.693625	7.77546	3.80481	5.07233	3.57182	1.46278	1.6874	3.30001	6.55624	7.08115	7.06785
	Solyc08g008087	-1.37205	1.75165e-06	6.82288e-05			27.6462	14.2135	15.0117	22.1785	5.63145	6.17035	4.78409	6.72057	60.9212	60.3745	29.7675	9.56034	12.5125	10.7845
	Solyc12g006930	-1.3723	1.68448e-13	3.26288e-11	AT1G08510	Encodes an acyl-acyl carrier protein thioesterase	61.912	45.9193	43.3789	43.2655	54.1305	36.841	38.666	36.4173	130.828	115.866	124.625	47.3525	50.9917	48.4859
	Solyc02g088517	-1.37279	2.01822e-06	7.66675e-05			3.99469	4.03411	4.14681	4.34363	17.221	8.64929	11.8224	8.30987	7.07495	8.21318	16.5213	13.2597	14.8445	12.0923
	Solyc05g052650	-1.37308	4.3305e-05	0.00103571	AT2G39980	HXXXD-type acyl-transferase family protein	8.0253	5.40826	4.43861	6.53666	0.515898	0.614938	0	0	13.4778	17.2573	16.1196	0.807897	0	0
	Solyc05g005550	-1.3763	1.49218e-06	5.98649e-05	AT1G70370	polygalacturonase 2	7.14967	6.50974	6.07229	5.70025	2.76097	2.33657	2.45521	1.90552	13.0733	11.5936	24.1665	2.63439	2.46866	2.19656
	Solyc03g120980	-1.37979	3.54045e-11	4.58574e-09	AT1G59870	ATP binding cassette transporter	0.725909	0.608741	0.615994	0.445751	1.10439	1.33914	0.728764	1.04925	1.55438	1.65725	1.49424	1.74859	1.71444	2.04563
	Solyc11g008630	-1.38083	1.1594e-12	1.90293e-10	AT1G65450	Contains dual transcription units and alternative splicing that could rescue the sterility defect of glc mutants	77.1506	61.3556	59.8369	67.7818	16.6492	20.5464	19.0169	16.9087	175.788	139.771	195.92	16.3663	15.3419	16.7927
	Solyc06g065670	-1.38271	4.22701e-21	2.45635e-18	AT2G26910	Encodes a member of the PLEIOTROPIC DRUG RESISTANCE family of ATP binding cassette transporters	8.87748	8.27664	8.06677	9.42421	7.76866	5.91572	4.82586	6.31964	25.3666	24.0716	17.4427	11.3165	12.2548	11.1542
	Solyc04g073950	-1.38292	9.44855e-06	0.000288161	AT1G35830	VQ motif-containing protein	4.90441	3.55838	2.65255	2.70666	0.437681	0.130426	0.100957	0.151649	7.81346	6.81499	12.059	0.164443	0.332438	0.383846
	Solyc10g078590	-1.38295	3.27994e-05	0.00081726	AT5G18130	transmembrane protein	15.6497	11.7537	5.33813	6.81294	13.825	7.53464	4.15247	4.80496	24.5571	25.9593	25.7976	13.4895	11.457	11.4056
	Solyc08g008080	-1.39044	0.000224818	0.00394597	AT3G61460	Encodes a novel ring finger protein and forms an N-terminal hydrophobic domain and a C-terminal RING-H2 signature	5.63923	2.84534	3.69448	2.91053	4.19977	4.81407	4.52925	2.58927	7.11992	7.56503	15.1781	2.23485	3.63393	3.90148
	Solyc12g010800	-1.39398	6.1912e-07	2.77327e-05	AT2G42380	Encodes a member of the BZIP family of transcription factors	3.15428	1.33903	1.34143	1.8126	14.1231	6.90519	8.50555	11.3774	5.81208	5.4959	3.71258	17.8833	19.7708	15.8406
	Solyc07g054060	-1.39544	0.000198436	0.00357933	AT4G28290	hypothetical protein	1.28286	1.62741	0.909212	1.00936	4.73331	3.79875	2.67866	1.79444	2.89354	2.5543	4.02102	4.60294	3.35015	3.35993
	Solyc12g006510	-1.39646	0.000682948	0.0095413	AT1G78950	Terpenoid cyclases family protein	1.24145	0.647014	0.53132	0.690536	0	0.057662	0	0.03987	1.70917	1.76473	2.7113	0	0	0.142966
	Solyc04g014440	-1.39857	0.000390247	0.00616239	AT2G22620	Rhamnogalacturonate lyase family protein	4.94146	4.63836	5.14018	4.21009	3.17658	0.431313	2.03074	0.853847	10.4755	11.1942	15.4322	3.27703	3.11165	2.31879
	Solyc04g077830	-1.40251	0.000128519	0.00250195	AT1G27460	encodes a calmodulin-binding protein that is expressed in pollen, suspension culture cells, flowers, and fruits	0.730879	0.348489	1.4771	1.03368	1.96607	2.65458	2.72064	2.71947	2.10636	2.38756	2.57193	2.13907	3.66281	3.61037
	Solyc06g065655	-1.40436	3.45725e-25	3.37883e-22			3.53349	3.35446	3.10815	4.02186	2.71404	2.11493	2.16027	2.2936	10.0339	9.63028	7.73552	4.23569	4.48074	4.16035
	Solyc05g051660	-1.40544	2.80481e-10	2.9673e-08	AT3G48690	Encodes a protein with carboxylesterase whose activity was tested using both pNA and 2,4-D-methyl	8.36157	4.46191	7.3693	6.74307	5.05589	4.32965	4.77455	4.48409	13.9862	17.3707	21.6919	8.10997	6.67617	5.65598
	Solyc01g010020	-1.40882	2.80381e-05	0.000725448	AT3G25600	Calmodulin like protein	3.25635	1.83356	4.62643	4.29223	2.61662	1.90612	3.49896	3.02782	9.41956	11.7211	6.32344	3.21385	3.25557	2.93808
	Solyc02g067690	-1.41028	0.000380115	0.00603609	AT2G16890	UDP-Glycosyltransferase superfamily protein	6.56851	4.31869	3.76029	3.20328	5.9656	2.38183	1.61163	1.4574	12.2539	11.4755	11.3811	4.97431	4.94945	3.94743
	Solyc03g118755	-1.41602	5.77446e-11	7.09467e-09	AT1G73600	Encodes a S-adenosyl-L-methionine-dependent phosphoethanolamine N-methyltransferase whose expression is responsive to both phosphate (Pi) and phosphite (Phi) in roots	11.7803	14.3682	11.6004	9.7326	9.70992	7.00924	7.4616	6.77452	22.8172	30.0406	41.1669	12.1658	10.3521	8.31549
	Solyc11g072470	-1.4184	7.27485e-06	0.000229014	AT1G07900	LOB domain-containing protein 1	4.43558	0.907422	2.70975	2.29797	8.67781	8.4878	10.9079	7.77245	5.78056	6.05082	9.00283	7.24306	8.6505	8.17191
	Solyc12g098500	-1.42044	2.64459e-15	6.68956e-13	AT4G13940	Encodes a S-adenosyl-L-homocysteine hydrolase required for DNA methylation-dependent gene silencing	10.9997	17.6725	14.1657	14.4776	3.16124	3.47746	3.1122	4.10371	42.1065	40.5459	31.199	10.3659	8.09916	9.7694
	Solyc02g091700	-1.42647	0.000722168	0.0099598	AT5G65660	hydroxyproline-rich glycoprotein family protein	3.49809	0.315879	0.919178	1.03965	7.12364	6.72914	6.93218	5.64969	3.46098	3.17267	4.99019	8.88125	8.3983	8.91663
	Solyc07g041070	-1.42903	1.12685e-05	0.000336038	AT5G57070	hydroxyproline-rich glycoprotein family protein	0.513973	0.51459	0.608988	0.703268	2.00529	0.741766	0.815196	1.12062	1.22617	1.70439	1.76807	1.72136	1.72786	1.61788
	Solyc09g011480	-1.42983	1.18553e-14	2.83224e-12	AT5G02010	Encodes a member of KPP-like gene family, homolog of KPP (kinase partner protein) gene in tomato	2.85395	2.91139	2.56175	2.48362	3.68202	2.89653	2.10292	2.48231	5.17925	7.89092	8.57357	2.77075	2.57712	2.29302
	Solyc03g112010	-1.43172	4.8908e-05	0.00114177	AT3G48320	putative cytochrome P450 protein_coding "CYTOCHROME P450, FAMILY 71, SUBFAMILY A, POLYPEPTIDE 21" (CYP71A21) "CYTOCHROME P450, FAMILY 71, SUBFAMILY A, POLYPEPTIDE 21" (CYP71A21)	4.95567	4.27558	4.2087	3.47858	2.35166	0.991872	0.625102	0.521405	9.47206	9.91321	14.3195	0.595373	0.780256	0.700042
	Solyc11g010960	-1.43276	5.44408e-29	8.36095e-26	AT4G39330	cinnamyl alcohol dehydrogenase 9	156.195	147.542	150.275	181.882	35.4988	51.9738	41.9514	50.4206	367.669	454.963	448.683	48.5438	51.495	53.6503
	Solyc02g076800	-1.44071	1.1828e-05	0.000349331	AT1G29195	phosphatidylinositol 4-phosphate 5-kinase MSS4-like protein	13.0766	8.33828	6.30054	5.61662	5.15686	1.97578	2.08868	1.65094	23.1918	22.4526	21.8737	2.86396	2.51404	3.33268
	Solyc08g006760	-1.44178	2.66916e-05	0.000696476			5.76272	7.49395	5.80092	3.96028	7.75945	4.80558	4.29712	5.33158	8.48323	11.6649	26.2615	5.63955	3.56731	4.45822
	Solyc07g007770	-1.45389	3.23038e-05	0.000810833			1.27688	1.02195	0.912308	0.949352	0	0	0	0	2.13337	2.24103	4.19795	1.3762	2.02739	2.51401
	Solyc01g107900	-1.45389	9.6744e-07	4.119e-05	AT5G53390	Encodes a member of the bifunctional wax ester synthase/diacylglycerol acyltransferase gene family, WSD11, which is expressed in elongating petals and localized to the plasma membrane	4.78911	1.87522	2.26021	2.52402	3.92582	4.1624	3.55846	4.37678	9.41111	8.0635	5.76454	4.51017	5.09567	4.6936
	Solyc02g069240	-1.45462	0.000142487	0.00271357	AT3G05320	Golgi localized protein with similarity to protein O-fucosyltransferases	1.30819	0.222215	0.374241	0.343278	5.08036	3.92947	3.09018	4.25088	2.07988	1.22696	1.59374	7.16043	5.23238	4.77248
	Solyc02g071920	-1.45647	1.60492e-15	4.26018e-13	AT4G18910	Encodes an aquaporin homolog	8.87265	6.67245	5.06616	6.24364	8.92279	5.20632	7.19014	6.70956	19.3347	18.607	16.7671	14.1502	13.7792	15.4041
	Solyc03g025320	-1.45708	2.64748e-09	2.17265e-07	AT5G23940	Encodes PERMEABLE LEAVES3 (PEL3), a putative acyl-transferase	130.281	124.621	105.302	127.779	5.41789	3.92437	1.95741	2.73752	290.771	327.453	371.551	5.89032	3.94806	3.35063
	Solyc04g078420	-1.471	1.74041e-14	4.02371e-12	AT2G23290	Member of the R2R3 factor gene family	44.5281	41.1744	44.558	48.4212	189.799	113.108	130.531	130.896	95.3034	107.595	163.721	181.272	148.536	120.781
	Solyc02g083880	-1.47161	3.1994e-06	0.000113328	AT2G18420	Encodes a Gibberellin-regulated GASA/GAST/Snakin family protein protein_coding	282.395	230.266	544.909	399.154	189.125	128.92	135.446	102.606	584.067	964.648	1459.08	162.607	121.04	124.327
	Solyc11g018680	-1.47183	1.23988e-07	6.78337e-06	AT1G71960	Encodes a plasma membrane localized ABC transporter involved in abscisic acid transport and responses	2.12852	1.05869	1.29605	1.29039	5.75966	4.8044	4.51358	5.78731	4.27506	4.56503	3.33321	5.96126	8.9304	8.00277
	Solyc06g060510	-1.48685	5.69468e-08	3.43937e-06	AT3G08600	transmembrane protein, putative (DUF1191)	2.14493	2.25958	1.98868	2.87033	6.82384	3.46096	4.59428	3.8713	4.97366	4.81536	9.52315	6.54316	7.02705	6.93787
	Solyc01g066453	-1.48781	0.000519857	0.0077139			3.03639	0.932624	0.650537	0.568811	63.5345	36.6312	44.523	34.9801	2.35741	3.83298	5.55668	66.5184	48.4648	49.521
	Solyc06g009140	-1.48781	0.00346521	0.0329378	AT4G02380	Encodes AtLEA5 (late embryogenesis abundant like protein)	21.5622	6.85722	18.2022	25.2583	1.12162	0.655282	3.60485	2.87249	47.5947	58.7777	43.125	5.83126	7.17044	5.37003
	Solyc02g080110	-1.48827	0.000818986	0.0109034	AT4G21215	transmembrane protein	0.713804	0.138188	0.271806	0.259315	2.47721	1.12509	2.64837	1.86538	1.03267	0.583595	1.50681	2.92504	2.39693	2.03385
	Solyc03g097500	-1.48849	1.22739e-05	0.00036052	AT5G41040	Encodes a feruloyl-CoA transferase required for suberin synthesis	0.418481	0.490263	0.351032	0.20297	1.63769	1.19119	1.71226	1.54502	1.09006	1.1001	1.07501	2.60633	2.73357	2.4772
	Solyc12g055810	-1.49003	1.35239e-13	2.69239e-11	AT5G57480	P-loop containing nucleoside triphosphate hydrolases superfamily protein	7.51973	4.21565	6.59304	6.79841	15.4407	8.34701	10.2644	11.2103	18.108	17.8436	16.4186	15.4579	14.1938	11.8086
	Solyc01g005280	-1.49148	7.02504e-11	8.39141e-09	AT1G14820	Sec14p-like phosphatidylinositol transfer family protein	4.26339	4.3709	4.42247	3.89669	0.559312	0.587189	0.352281	0	11.021	12.7309	11.8808	1.34043	1.78436	1.45683
	Solyc04g078520	-1.49376	7.09404e-07	3.13201e-05	AT1G60060	Serine/threonine-protein kinase WNK (With No Lysine)-like protein	4.33678	1.6656	1.19319	1.55487	22.4835	14.1763	13.2461	13.3788	6.61447	6.11715	6.01175	18.0004	16.0327	16.3665
	Solyc05g032680	-1.4954	3.17598e-09	2.5198e-07	AT2G30650	ATP-dependent caseinolytic (Clp) protease/crotonase family protein	13.4449	11.6714	7.99957	12.021	0	0	0	0	31.8775	25.594	36.3562	0	0	0
	Solyc02g069420	-1.49971	6.22958e-06	0.000200813	AT1G72700	ATPase E1-E2 type family protein / haloacid dehalogenase-like hydrolase family protein	3.41352	2.65918	1.04924	1.60243	12.4791	5.28801	9.66641	7.69768	6.08527	5.44675	6.7327	12.7418	14.1857	15.3882
	Solyc01g106460	-1.50356	5.24675e-18	2.01447e-15	AT4G37850	basic helix-loop-helix (bHLH) DNA-binding superfamily protein	2.48606	2.32052	1.61737	1.85601	0.385712	0.491444	0.164322	0.221155	6.26443	5.96473	5.24029	0.592075	0.329994	0.396076
	Solyc01g105435	-1.50523	0.000191285	0.00348248			2.45831	1.61758	1.06673	1.40599	0.32305	0.371862	0.27042	0.389003	3.38877	4.73663	5.60603	0.200714	0.695892	0.802359
	Solyc03g114710	-1.51055	2.68573e-06	9.80405e-05	AT1G73880	UDP-glucosyl transferase 89B1	4.35687	2.55093	5.8367	5.35263	9.92228	5.80402	5.6369	7.2268	7.94871	12.8372	17.467	7.13747	7.98867	5.32962
	Solyc04g015520	-1.51075	0.00133382	0.0160215	AT2G41870	Remorin family protein	1.55441	1.72424	0.766165	0.747935	2.144	1.16718	0.9016	0.507376	2.73692	2.84699	4.74468	0.509396	0.33003	0.316116
	Solyc03g006010	-1.51485	1.84996e-07	9.631e-06	AT1G17030	hypothetical protein	1.71209	1.03316	1.03577	1.467	9.69667	4.50124	5.36482	5.17422	3.14465	4.19305	3.83777	9.74349	9.99748	10.3955
	Solyc06g063260	-1.51551	0.000241507	0.00418171	AT1G51590	Encodes an alpha-mannosidase I enzyme responsible for N-glycan maturation	0.406013	0.821302	0.708601	0.517369	1.65378	0.729332	1.42067	1.27025	1.99999	1.86619	1.42331	2.00759	2.30343	1.80583
	Solyc08g081385	-1.52034	0.000468104	0.00711828			2.33775	0.249973	0.448731	0.221982	22.1013	12.1344	16.7149	12.9955	2.1595	2.77642	2.50645	17.616	19.1128	19.9184
	Solyc06g069150	-1.52971	1.55524e-05	0.000441151	AT1G13360	hypothetical protein	5.13871	2.67964	4.78332	3.22162	3.4589	3.79152	3.33753	3.81081	6.86976	14.3554	13.1927	4.49952	7.01239	5.33265
	Solyc11g065530	-1.53229	2.89086e-12	4.50408e-10	AT1G51440	Encodes a lipase that hydrolyzes phosphatidylcholine, glycolipids as well as triacylglycerols	43.8647	23.6046	23.2716	28.3911	120.603	125.843	89.3263	103.099	79.8668	86.2615	87.5125	172.981	165.275	158.964
	Solyc12g008840	-1.54491	1.30054e-10	1.47174e-08	AT3G13750	beta-galactosidase, glycosyl hydrolase family 35 The mRNA is cell-to-cell mobile	6.06024	3.31651	3.2443	3.49364	29.8416	16.6173	27.6834	23.4865	10.1103	11.8836	12.7959	25.0949	28.6115	29.5488
	Solyc01g006870	-1.54933	7.64553e-14	1.61163e-11	AT5G06440	polyketide cyclase/dehydrase/lipid transport superfamily protein	13.6507	12.4269	11.7856	13.1183	4.9507	4.57884	3.7127	3.97664	37.94	34.8271	37.5972	8.33144	5.70025	9.63802
	Solyc02g069430	-1.54988	1.88465e-07	9.78791e-06	AT3G13900	Encodes a member of the P4 subfamily of P-type ATPases expressed in the pollen plasma membrane	2.68339	2.1064	1.07939	1.51588	10.6536	4.63426	7.18858	7.19446	6.18332	4.4508	5.32385	11.3051	12.1329	11.273
	Solyc01g107170	-1.55045	1.75186e-07	9.20948e-06	AT3G49930	C2H2 and C2HC zinc fingers superfamily protein	2.69603	1.87506	2.50857	4.01794	1.61386	0.868771	2.23063	1.05138	7.71871	9.84994	6.49568	2.18754	2.78955	2.42681
	Solyc07g007800	-1.554	7.3019e-13	1.24602e-10	AT5G20270	heptahelical transmembrane protein homologous to human adiponectin receptors and progestin receptors protein_coding HEPTAHELICAL TRANSMEMBRANE PROTEIN1 (HHP1) HEPTAHELICAL TRANSMEMBRANE PROTEIN1 (HHP1)	6.38329	4.66066	6.24472	7.85069	0.625683	0.227852	0.411248	0.56149	16.7612	19.4956	18.5286	0.623257	1.27918	1.49889
	Solyc10g054900	-1.55642	0.000135793	0.00261386	AT4G38770	Encodes one of four proline-rich proteins in Arabidopsis which are predicted to localize to the cell wall	4.00712	2.65476	3.33772	4.84386	0.426997	0	0.485243	0.178841	5.28354	11.4207	16.107	0.237853	0.366447	0.381115
	Solyc12g009800	-1.55846	1.32517e-17	4.6709e-15	AT5G34850	Encodes a root-secreted purple acid phosphatase precursor involved in extracellular phosphate-scavenging	29.3564	15.7291	20.4527	18.8221	32.0822	35.621	25.8418	32.2585	57.7923	70.7204	55.0808	26.3614	31.7905	28.6607
	Solyc01g111220	-1.56076	0.000119874	0.00237987	AT4G34880	Amidase family protein	3.67531	0.724539	0.88618	0.85847	6.96343	7.20909	5.5189	6.928	4.64303	4.79223	3.92548	14.2576	14.5119	14.2268
	Solyc10g081570	-1.56258	2.12965e-06	8.06153e-05			16.9177	10.6702	17.0347	12.9889	10.1369	8.76903	9.36263	3.25111	33.9869	30.7086	61.2315	10.928	11.3678	7.61525
	Solyc11g064835	-1.56331	1.50802e-05	0.000430596			1.23979	1.11817	1.15469	1.0559	0	0.128435	0.108229	0.066043	2.35673	2.93148	4.95443	0	0	0.030688
	Solyc07g008360	-1.56886	0.00014053	0.00268103	AT1G51680	encodes an isoform of 4-coumarate:CoA ligase (4CL), which is involved in the last step of the general phenylpropanoid pathway	2.06454	1.05965	1.47003	1.8332	0	0.055285	0.101066	0	3.80716	3.96913	6.41918	0	0.132108	0.040676
	Solyc01g111010	-1.57239	0.00272747	0.0276619	AT4G38840	SAUR-like auxin-responsive protein family	1.73115	1.4329	1.64621	0	0.956572	1.50696	0	0.805521	3.31918	3.5482	4.23552	1.64908	1.29874	1.36719
	Solyc10g083230	-1.57796	0.00199025	0.0217551	AT2G36090	F-box family protein	1.22234	0.594539	0.24124	0.6703	0.115376	0.103144	0	0.089945	2.22647	1.51361	2.49261	0.341365	0.049293	0
	Solyc02g064980	-1.58046	8.28231e-05	0.00176489	AT5G67080	member of MEKK subfamily protein_coding MITOGEN-ACTIVATED PROTEIN KINASE KINASE KINASE 19 (MAPKKK19) (MKK19)	4.56471	2.74505	1.71311	2.96539	1.31912	1.11651	1.36506	0.910266	4.50903	9.92235	12.2844	1.4556	1.96703	1.74827
	Solyc04g080820	-1.58353	5.03339e-05	0.00116871	AT1G75450	This gene used to be called AtCKX6	0.64253	0.412556	0.525665	0.605153	6.60626	6.52111	5.4282	4.68407	1.43304	2.35457	1.13851	11.0416	5.4969	5.65293
	Solyc04g016230	-1.5939	6.31021e-08	3.76878e-06	AT2G36770	UDP-Glycosyltransferase superfamily protein	0.934899	0.333323	0.648558	0.7408	4.29502	5.53568	4.10214	4.53307	1.80457	1.74107	2.63488	4.03417	5.22674	4.9193
	Solyc07g056670	-1.59748	0.00201126	0.0218957	AT1G78440	Encodes a gibberellin 2-oxidase that acts on C19 gibberellins	0.352539	0.090098	0.265852	0.113842	9.94403	5.60876	7.27139	8.33208	0.527036	0.632507	1.15693	5.47706	8.0522	6.6918
	Solyc07g064870	-1.60502	5.05181e-09	3.81119e-07	AT2G32990	glycosyl hydrolase 9B8	3.888	4.04476	4.04688	2.94315	2.67408	1.1149	1.11941	1.44476	11.0207	11.4148	11.2992	2.28725	1.71226	1.81576
	Solyc03g121400	-1.60535	1.08435e-07	6.05576e-06	AT1G51700	Encodes dof zinc finger protein (adof1)	5.59108	2.26685	6.42919	9.22682	10.297	5.29965	7.94797	7.33608	15.3543	19.7607	17.9608	12.7514	11.2174	11.4378
	Solyc10g081970	-1.61313	0.000139422	0.00266938	AT2G35980	Encodes a protein whose sequence is similar to tobacco hairpin-induced gene (HIN1) and Arabidopsis non-race specific disease resistance gene (NDR1)	11.2781	4.75609	11.3095	9.29221	6.37032	2.38977	7.3223	3.35848	17.8342	20.1568	45.5603	7.1461	12.7566	7.5178
	Solyc03g120930	-1.62546	0.000234362	0.00408679	AT1G52140	Avr9/Cf-9 rapidly elicited protein	2.77187	0.60784	3.2877	3.9251	8.3479	3.75558	4.4883	3.67164	6.05543	9.12294	9.50963	6.88395	3.63823	3.76525
	Solyc05g012820	-1.62901	0.00347546	0.0329921	AT3G11810	transmembrane protein	0.918463	0.239035	0.232778	0.550118	6.81134	8.35294	3.94074	3.70931	1.77035	1.03141	2.005	9.35756	8.15411	6.83892
	Solyc01g105450	-1.63193	1.26921e-08	9.06621e-07	AT1G17840	Encodes a plasma membrane-localized ATP-binding cassette transporter, that is required for cutin transport to the extracellular matrix	47.0984	48.6542	19.299	26.2524	0.156857	0	0.147225	0	91.4031	126.584	103.789	0.3757	0.513789	0.668935
	Solyc02g079500	-1.63664	8.59656e-10	8.07138e-08	AT5G05340	Encodes a protein with sequence similarity to peroxidases that is involved in lignin biosynthesis	46.4015	60.0786	46.8482	53.1645	3.54303	2.78434	4.03527	2.91053	182.808	146.035	146.977	3.9366	5.35785	5.04282
	Solyc12g010590	-1.63694	1.58434e-10	1.76502e-08	AT3G49190	O-acyltransferase (WSD1-like) family protein	8.67533	7.34202	5.27343	6.35901	0	0	0.096509	0	18.6311	16.6778	28.1689	0	0	0.159742
	Solyc06g053830	-1.63876	0.000495838	0.00743446	AT3G23050	Transcription regulator acting as repressor of auxin-inducible gene expression	1.92425	2.48752	1.29424	2.16155	0.549803	0	0	0	3.28784	7.80244	6.99414	0.156979	0.208454	0.122141
	Solyc02g086810	-1.64577	5.49669e-08	3.32914e-06	AT1G70420	DNA ligase-like protein, putative (DUF1645)	2.56745	1.55662	2.62029	1.87145	2.89992	1.11829	2.04503	1.47604	6.58366	7.24701	6.30006	1.5349	2.07555	1.917
	Solyc12g005740	-1.64604	2.19263e-09	1.84156e-07			6.91005	4.65466	4.38023	4.69311	3.11395	4.04095	3.65283	4.23891	15.1616	15.4183	17.9128	6.28648	7.38711	8.87942
	Solyc06g050430	-1.64699	0.00232816	0.0245984	AT2G40470	LOB-domain containing protein	1.08549	0.289702	0.429271	0.364832	9.13663	3.52447	6.1608	5.3362	0.813892	1.25916	3.50468	8.81694	7.20768	6.40102
	Solyc09g008560	-1.64969	0.00242256	0.0253837	AT2G36690	Protein belonging to the Fe-dependent 2-oxoglutarate dioxygenase superfamily, catalyzes the stereospecific hydration of GA12 to produce DHGA12, negatively regulates ABA sensitivity during germination, phototrophic establishment and seedling development	1.01381	0.064523	0.219921	0.358112	3.14506	2.82809	1.36799	1.57734	1.3746	2.0368	0.716681	4.10635	3.14119	2.24695
	Solyc05g032710	-1.65861	1.41171e-09	1.25426e-07			10.9261	10.3184	8.73924	12.4689	0	0	0	0	26.8228	27.0601	45.3818	0	0	0
	Solyc02g075620	-1.65969	0.000541831	0.00797393	AT5G19730	Pectin lyase-like superfamily protein	0.891132	1.97312	0.62307	0.676201	0	0.114538	0.144305	0.248096	3.92961	2.45628	3.47824	0	0.383174	0.378398
	Solyc01g008800	-1.67104	0.000113189	0.00226811	AT5G17680	disease resistance protein (TIR-NBS-LRR class)	0.843664	0.934153	0.828922	0.984215	0.690672	0.278464	0.82398	0.153513	2.59291	3.33921	2.58038	2.73054	2.75421	2.77855
	Solyc03g111120	-1.6715	6.63275e-12	9.70141e-10	AT5G03860	Encodes a protein with malate synthase activity	6.75302	5.86471	5.34187	4.62134	14.4329	14.4421	11.5432	11.8028	18.3778	15.5501	19.4194	18.4943	15.2226	16.7511
	Solyc06g066540	-1.69932	0.00309723	0.0303249	AT5G11590	encodes a member of the DREB subfamily A-4 of ERF/AP2 transcription factor family	4.35648	3.84762	2.13285	2.33669	0.23204	0.104747	0.263938	0.268656	12.4102	9.27154	9.1568	0	0	0
	Solyc03g096770	-1.70268	8.13651e-07	3.51998e-05	AT5G24660	response to low sulfur 2	4.50289	5.28546	6.07742	6.81986	0.194945	0.52283	0	0.303951	14.0826	17.4583	23.9737	0.329594	0.166577	0.384673
	Solyc08g075270	-1.72355	0.00243627	0.0254842	AT4G19380	Long-chain fatty alcohol dehydrogenase family protein	0.83541	1.20184	1.68923	1.42711	0	0.137283	0.116835	0.161735	1.99176	2.76398	8.41473	0.526142	0.177274	0.307032
	Solyc08g083060	-1.72365	1.85571e-05	0.000518177	AT4G24120	Member of a small family of oligopeptide transporters similar to the yellow stripe locus of maize (ZmYS1)	7.30104	5.2698	3.73705	4.75007	2.73617	1.45344	0.357252	0.795442	20.5209	17.4848	13.2129	2.35536	1.90838	1.57904
	Solyc01g105710	-1.72632	4.39369e-15	1.09847e-12	AT5G64350	Encodes FK506-binding protein 12 (FKBP12 or FKP12)	255.887	213.836	209.991	233.47	102.426	79.0666	78.0046	84.5582	554.344	580.297	1092.7	93.5557	85.168	81.3609
	Solyc08g080190	-1.72766	1.03346e-05	0.000310776	AT1G12570	Ortholog of maize IPE1 gene which is involved in pollen exine development	18.9154	20.5481	19.2188	23.0442	0	0.671367	0	0.469757	56.118	57.9884	86.2171	0.648255	0.629703	0.501376
	Solyc09g091800	-1.73483	8.88349e-20	4.06391e-17			104.037	110.81	94.4128	111.131	13.543	21.8465	12.3036	19.2456	293.626	355.698	385.724	19.9083	23.5892	19.0156
	Solyc04g071800	-1.75332	0.000112059	0.00225385	AT5G07990	Required for flavonoid 3' hydroxylase activity	3.57175	0.60181	1.20887	1.24632	16.986	12.781	9.58499	9.53526	3.57955	6.34577	6.54232	15.399	22.61	18.8232
	Solyc10g051010	-1.75553	0.00144246	0.0170167	AT2G15980	Tetratricopeptide repeat (TPR)-like superfamily protein	0.521808	0.241053	0.216875	0.26169	0.718966	0.573947	1.43535	0.345246	1.37846	0.383877	1.3967	0.989587	3.07542	0.976545
	Solyc09g065760	-1.75698	2.50235e-14	5.60448e-12	AT3G22970	hypothetical protein (DUF506)	1.57274	1.52361	1.22195	2.04455	1.99225	2.08708	1.96918	2.50246	6.52222	4.55612	4.69581	2.5632	1.94473	2.234
	Solyc01g109180	-1.76181	1.51329e-23	1.30149e-20	AT1G49430	Encodes a long chain acyl-CoA synthetase that catalyzes the synthesis of omega-hydroxy fatty acyl-CoA intermediates in the pathway to cutin synthesis	15.5452	12.7255	12.5703	16.3131	8.11934	6.40631	6.76298	5.69625	48.853	45.1143	49.3128	10.2698	8.46305	7.93765
	Solyc08g075870	-1.76547	3.41318e-27	3.86246e-24	AT4G19120	S-adenosyl-L-methionine-dependent methyltransferases superfamily protein	84.7795	68.0235	83.7439	89.5043	23.895	14.2837	18.2126	19.2281	262.064	297.283	261.935	33.8324	36.626	33.1065
	Solyc02g092580	-1.78147	9.87408e-06	0.00029944	AT4G37530	Peroxidase superfamily protein	1.88819	1.23307	1.80189	2.15773	2.28486	1.06068	1.08105	0.627648	5.34008	6.44962	6.42412	0.889906	0.181039	0.779853
	Solyc07g049430	-1.79178	5.10334e-09	3.8366e-07	AT2G42990	GDSL-motif esterase/acyltransferase/lipase	4.67217	4.76234	2.58817	5.0349	0.655465	0.617251	0.123044	0.283884	16.7495	14.4668	12.4732	0.676027	0.560086	0.429722
	Solyc05g052680	-1.79667	2.6479e-07	1.32094e-05	AT2G39980	HXXXD-type acyl-transferase family protein	0.830012	0.369591	0.383397	0.641172	0.885353	0.962857	0.533213	0.834364	1.85491	1.91122	2.18163	0.813911	1.19372	0.793116
	Solyc03g123430	-1.80629	0.000482938	0.00727656	AT1G72570	Integrase-type DNA-binding superfamily protein	1.41881	0.987315	0.464548	0.630051	0.164501	0.117649	0.148225	0	2.42602	3.11544	3.7278	0.139062	0	0.193489
	Solyc12g009490	-1.807	1.5152e-11	2.09314e-09	AT1G15360	Encodes a member of the ERF (ethylene response factor) subfamily B-6 of ERF/AP2 transcription factor family	61.29	64.4214	46.3029	43.8042	0	0	0	0	151.821	139.538	267.285	0	0.91563	0
	Solyc01g091690	-1.81626	1.18039e-11	1.66971e-09	AT4G00750	S-adenosyl-L-methionine-dependent methyltransferases superfamily protein	9.0965	5.38711	5.42639	6.90062	14.8593	9.57926	9.5439	9.71504	25.3519	21.7265	22.4962	16.3761	18.179	16.3875
	Solyc02g083120	-1.82593	7.80852e-12	1.12678e-09	AT4G35720	DUF241 domain protein, putative (DUF241)	3.82052	1.46191	2.04267	2.36957	2.48778	1.58591	1.18886	2.07174	6.70173	9.90869	9.30786	2.30509	2.12669	2.59212
	Solyc01g110580	-1.828	8.96843e-07	3.8489e-05	AT2G16580	SAUR-like auxin-responsive protein family	2.30973	1.96903	0.609201	1.73535	0.365389	1.18064	0.271673	0.660932	6.61914	7.35133	4.01309	1.23554	1.55498	1.43887
	Solyc03g117720	-1.83311	6.37727e-11	7.69188e-09	AT1G16060	Encodes ADAP, an AP2-domain protein that interacts with ARIA	9.28296	8.47634	6.99949	7.67499	1.80373	0.910759	0.689331	1.04551	19.4216	22.1715	43.7104	1.60193	0.750262	1.27688
	Solyc08g061010	-1.83543	0.00385615	0.0357369	AT2G26690	Major facilitator superfamily protein	4.38417	3.09759	2.12351	2.3833	1.12274	0.402614	0	0.050297	10.3322	12.0541	9.33511	0.136351	0.192954	0.233402
	Solyc10g081300	-1.83768	0.000122056	0.00240543	AT5G04200	Encodes a putative metacaspase	2.97935	1.92648	1.05709	0.299796	13.7897	5.51741	9.22121	7.49707	3.26816	5.17387	8.55027	12.4115	10.3844	12.5181
	Solyc11g073110	-1.84725	0.00285207	0.0286151	AT5G59790	SOK5 is a DUF966 domain containing protein expressed in early embryos	0.554312	0.312641	0.689776	1.09102	1.55861	1.14451	1.8198	1.48217	0.708347	3.59753	2.85604	0.754237	0.908416	1.19419
	Solyc02g077710	-1.84847	5.35918e-12	7.94674e-10	AT1G28400	GATA zinc finger protein	547.294	364.68	395.132	353.393	1141.85	726.18	1032.07	680.49	1184.3	854.359	2352.06	750.802	813.284	776.459
	Solyc07g062900	-1.84921	0.000280935	0.00472644	AT5G53940	Yippee family putative zinc-binding protein	0	0.971081	1.03005	0	1.91487	1.68569	1.36153	1.74143	1.80187	1.97065	1.59676	2.17667	2.70682	2.56089
	Solyc01g066457	-1.85661	0.000308835	0.00508054			3.68075	0.728803	0.887592	0.621097	50.4879	26.7207	30.4566	24.0865	2.96734	3.97678	9.05479	45.314	34.9531	35.826
	Solyc07g005900	-1.85743	2.48341e-15	6.35664e-13	AT3G18430	Calcium-binding EF-hand family protein	8.88467	6.52955	4.99029	9.23679	0.832864	0.879941	0.849444	1.76732	27.9567	29.3473	21.8656	1.82606	1.94092	1.38956
	Solyc11g020720	-1.87561	0.000171222	0.00316276	AT1G29120	Hydrolase-like protein family	0.957205	0.110981	0.432301	0.824866	4.12491	3.2006	2.47993	3.45473	3.1857	2.25818	1.20082	3.18929	3.63077	3.35145
	Solyc01g095550	-1.89749	2.54991e-05	0.000672707	AT1G64300	Protein kinase family protein	0.767036	0.533569	0.341767	0.435356	0.255932	0.154732	0.065843	0.136273	2.38195	1.46359	2.04091	0	0	0
	Solyc05g055400	-1.90463	2.63352e-20	1.28689e-17	AT5G04660	encodes a protein with cytochrome P450 domain protein_coding "CYTOCHROME P450, FAMILY 77, SUBFAMILY A, POLYPEPTIDE 4" (CYP77A4) "CYTOCHROME P450, FAMILY 77, SUBFAMILY A, POLYPEPTIDE 4" (CYP77A4)	129.737	84.4664	86.2272	95.1048	4.0858	2.09253	2.60118	1.83404	351.872	320.004	418.531	4.4056	3.12339	3.30463
	Solyc01g007220	-1.9091	2.20432e-08	1.48574e-06	AT3G52470	Late embryogenesis abundant (LEA) hydroxyproline-rich glycoprotein family	43.1732	12.4825	17.3161	15.3381	84.2569	42.2907	42.5889	34.2051	72.0471	71.3451	99.335	57.7632	61.2376	57.185
	Solyc08g068150	-1.91351	7.74158e-18	2.92021e-15	AT5G25610	responsive to dehydration 22 (RD22) mediated by ABA protein_coding RESPONSIVE TO DESICCATION 22 (RD22) RESPONSIVE TO DESICCATION 22 (RD22)	87.6221	77.3866	60.6603	67.8819	9.98079	10.0118	8.71866	7.90663	287.02	237.706	290.545	10.1677	9.56078	8.33628
	Solyc04g081870	-1.94588	2.02403e-23	1.6738e-20	AT1G20190	member of Alpha-Expansin Gene Family	5.90166	4.45921	4.56596	4.60977	2.27157	2.26442	2.00032	2.08008	15.8244	17.899	22.1282	4.03748	3.95891	4.2662
	Solyc06g059885	-1.94645	0.00375665	0.035042			0.189244	0	0	0.110869	1.60299	1.05157	1.89254	1.50746	0.093322	0.603282	0.313892	1.6047	1.41891	0.984255
	Solyc06g073080	-1.95766	0.00154529	0.0178939	AT5G24530	Encodes a putative 2OG-Fe(II) oxygenase that is defense-associated but required for susceptibility to downy mildew	0.755953	0	0.068202	0	4.20611	5.01835	3.89681	3.70974	0.764156	1.40701	0.497921	4.0482	3.3046	2.34675
	Solyc01g110605	-1.9583	2.14842e-06	8.09714e-05			6.96072	4.34026	1.89107	3.27793	8.65546	3.8559	6.82585	6.33572	20.1457	16.5571	11.3131	9.99112	8.00541	10.9178
	Solyc04g082270	-1.96822	6.69054e-07	2.97833e-05	AT1G76240	DUF241 domain protein (DUF241)	0.786701	0.462786	0.540806	0.628358	0.269423	0.329646	0.364145	0.503268	2.01512	2.32143	2.97042	1.22543	1.56368	0.956947
	Solyc07g049530	-1.98165	1.55264e-17	5.3844e-15	AT1G05010	Encodes 1-aminocyclopropane-1-carboxylate oxidase protein_coding ETHYLENE-FORMING ENZYME (EFE) ETHYLENE-FORMING ENZYME (EFE)	5.20075	3.26252	4.01356	3.89392	13.1789	10.6602	9.01123	9.20361	9.72823	18.4919	19.6468	17.7993	21.8913	19.9881
	Solyc09g091530	-1.9827	7.30569e-08	4.30355e-06	AT5G66430	S-adenosyl-L-methionine-dependent methyltransferases superfamily protein	1.56828	0.885673	1.4977	1.67212	0	0	0	0	6.64157	5.87176	3.95792	0	0	0
	Solyc11g018690	-1.98336	2.02384e-09	1.72677e-07	AT1G71960	Encodes a plasma membrane localized ABC transporter involved in abscisic acid transport and responses	1.39092	0.405159	0.546528	0.758415	6.99	4.81192	4.27036	3.82841	2.91445	3.33612	3.27241	6.10893	6.88655	6.38356
	Solyc01g106340	-1.99238	1.17127e-14	2.82959e-12	AT5G64440	AtFAAH (fatty acid amide hydrolase) modulates endogenous NAEs (N-Acylethanolamines) levels in plants by hydrolyzing NAEs to ethanolamine and their corresponding free fatty acids	4.21917	3.16359	2.54683	3.03835	2.247	2.7827	1.77544	3.06343	14.1201	13.5252	10.5579	3.39971	2.73722	2.96466
	Solyc11g006250	-2.00653	2.23608e-28	3.2052e-25	AT5G33370	GDSL-motif esterase/acyltransferase/lipase	629.149	454.452	400.266	539.193	17.9232	24.2227	15.9428	17.7222	2036.56	1913.35	2041.8	36.1834	28.3671	27.5577
	Solyc12g011410	-2.00785	6.3669e-05	0.00141566			9.1258	8.12407	2.90497	2.76927	7.52963	2.60592	4.33748	3.20065	23.6555	18.8281	29.5544	1.74922	1.48746	2.23056
	Solyc01g095720	-2.01134	4.49868e-09	3.44221e-07	AT3G61680	PLIP1 encodes a plastid localized phospholipase A1 involved in seed oil biosynthesis	2.3521	0.956246	0.794844	0.928352	0.709539	0.653218	0.328546	0.412626	4.82237	4.03618	6.18839	0.818837	0.561279	0.60058
	Solyc05g005865	-2.02584	3.78808e-17	1.27262e-14	AT1G24020	MLP-like protein 423	221.831	132.754	103.483	166.61	2.47075	1.01073	1.84787	1.20656	552.014	607.085	709.52	3.96674	4.07063	4.12146
	Solyc11g072990	-2.03249	3.35706e-14	7.36532e-12	AT1G07720	Encodes KCS3, a member of the 3-ketoacyl-CoA synthase family involved in the biosynthesis of VLCFA (very long chain fatty acids)	6.34286	3.97125	4.23218	3.92794	0.652761	0.432044	0.851245	1.01777	18.3025	18.129	19.6022	0.898957	1.75567	1.59751
	Solyc03g006240	-2.05022	1.524e-18	6.30143e-16	AT5G45910	GDSL-motif esterase/acyltransferase/lipase	8.4957	4.56309	6.39812	7.69298	0.15307	0	0	0.142729	23.458	31.7916	27.9846	0	0.34007	0.040273
	Solyc01g081270	-2.0587	0.000475129	0.00719419	AT2G29420	Encodes glutathione transferase belonging to the tau class of GSTs	1.13553	1.18211	0.672611	0.243258	0	0	0	0	4.31506	3.15863	2.88327	0.14568	0	0.11335
	Solyc12g040640	-2.06466	1.46017e-05	0.00041916	AT3G18080	B-S glucosidase 44	5.73162	4.51888	9.60367	6.45053	0	0	0	0	8.1379	33.8322	40.065	0.070024	0	0.081726
	Solyc02g062710	-2.07598	4.13535e-13	7.28804e-11	AT5G67150	HXXXD-type acyl-transferase family protein	2.69453	2.00496	2.41665	2.74295	1.24701	0.572277	0.955826	1.23465	10.1939	10.3475	10.5622	2.6561	3.09294	3.56995
	Solyc08g079080	-2.07649	1.806e-12	2.8552e-10	AT1G12240	Encodes a vacuolar invertase betaFruct4	4.93473	1.30565	2.12243	2.46253	9.87406	6.54356	5.13048	6.32019	10.1458	13.4622	10.3425	13.1948	15.198	15.5121
	Solyc11g065350	-2.10145	3.06399e-31	8.23486e-28	AT3G21090	ABC-2 type transporter family protein	23.6367	19.9596	15.0104	21.0379	6.81066	6.54761	6.04174	6.60502	86.8509	86.244	79.1149	10.4701	11.1607	10.4297
	Solyc05g014120	-2.10392	0.00016966	0.0031366	AT1G24480	S-adenosyl-L-methionine-dependent methyltransferases superfamily protein	0.914995	0.390029	1.06768	0.485053	7.19635	5.34333	4.51483	3.33265	3.04853	2.31364	4.49044	8.4277	6.10029	5.37314
	Solyc05g043330	-2.10627	3.27414e-13	5.86644e-11	AT2G04570	GDSL-motif esterase/acyltransferase/lipase	54.3768	29.0471	17.9827	28.9297	0.869751	0.546163	0.288122	0.677264	147.517	132.886	130.845	1.42216	0.783478	1.20948
	Solyc08g016620	-2.1075	6.33469e-08	3.77291e-06	AT5G46220	Encodes a protein with alkaline ceramidase activity that is involved in regulation of turgor during pollen tube growth and silique stomatal movement	2.68529	0.920499	1.30367	1.40573	0	0.29476	0	0.320198	7.60517	6.9522	5.79907	0.349266	0.28243	0.324507
	Solyc10g011940	-2.11575	3.82658e-09	3.00262e-07	AT5G44800	Interacts with transcription factors involved in floral meristem identity and affects the expression of key floral regulators	1.34552	0.622861	0.186066	0.408195	7.72018	3.79896	6.12753	5.43741	2.58446	2.36865	3.34794	8.86161	8.87353	8.20579
	Solyc05g014550	-2.16867	0.000241556	0.00418171	AT5G14280	DNA-binding storekeeper-like protein	0.964811	0.849981	0.523637	0.549102	4.77456	1.72986	1.5242	2.17772	1.1277	3.20657	5.5396	4.57296	3.88884	3.69226
	Solyc07g054860	-2.16994	8.54946e-11	1.00449e-08	AT2G20340	Encodes an aromatic aldehyde synthase (AtAAS), which catalyzes the in vitro conversion of phenylalanine and 3,4-dihydroxy-L-phenylalanine to phenylacetaldehyde and dopaldehyde, respectively	10.7769	9.44499	14.0154	12.1713	1.66122	0.739804	0.514244	0.244366	36.7831	56.668	61.6637	2.61233	2.78872	2.44782
	Solyc01g094010	-2.18123	2.21223e-27	2.64251e-24	AT2G45600	alpha/beta-Hydrolases superfamily protein	44.1481	38.8402	35.1152	38.0297	10.4704	7.38539	8.23496	6.67887	143.121	141.987	237.488	9.26263	8.74186	7.61962
	Solyc04g081755	-2.1818	0.000965088	0.0124328			1.42021	0.991296	1.1805	0.772537	0	0.993554	1.64011	1.51021	5.45704	4.48829	4.76359	1.48883	1.82775	1.18393
	Solyc12g098340	-2.1938	0.00364834	0.0341948	AT3G24130	Pectin lyase-like superfamily protein	0.798634	0	0.13967	0	4.30487	3.03877	2.59897	2.41456	1.57652	1.13708	0.58523	3.78588	3.81974	3.92399
	Solyc02g071050	-2.2086	1.16485e-06	4.85378e-05	AT4G18220	Drug/metabolite transporter superfamily protein	1.29146	0.244868	0.550407	0.402784	3.56997	3.41879	2.62691	3.22618	2.12296	2.92824	4.11144	8.98651	15.7173	12.2566
	Solyc08g079860	-2.24086	0.000169655	0.0031366	AT5G67360	Encodes a subtilisin-like serine protease essential for mucilage release from seed coats	0.51077	0.297129	0.610164	0.270535	0.235673	0.185984	0.170989	0.063126	0.91432	2.70791	2.57431	0.258401	0.292639	0.411129
	Solyc01g110590	-2.26091	0.000607791	0.00869873	AT4G34760	SAUR-like auxin-responsive protein family	0.529417	0.338749	0.091633	0.323633	0.262947	0.097946	0.468923	0.524909	2.1112	1.53107	1.89621	0.992348	0.280857	0.733358
	Solyc02g085400	-2.26467	0.000467997	0.00711828	AT2G25737	Sulfite exporter TauE/SafE family protein	3.07792	2.87389	2.09795	2.00893	0.07279	0	0	0	5.26852	13.5374	17.0479	0	0.279893	0.21545
	Solyc08g081620	-2.26686	0.000972628	0.0125075	AT4G09740	glycosyl hydrolase 9B14	1.68678	2.37906	1.50241	0.662336	0.854859	0.174779	0.220201	0.121931	4.35778	8.00598	10.1633	0.425171	0.801219	1.84822
	Solyc01g067295	-2.30234	0.00540462	0.0458945			1.86745	0.669256	1.12356	0.476408	0	0.600478	0	0	1.29542	6.72527	7.93601	0.371122	0.956581	1.10306
	Solyc10g076740	-2.30867	0.000212521	0.0037701	AT3G11210	SGNH hydrolase-type esterase superfamily protein	3.31934	1.68927	0.498966	1.65162	3.27327	3.20573	0.479962	1.41742	12.9913	8.42043	5.24469	12.6676	9.87567	7.75138
	Solyc05g054820	-2.31277	0.00100677	0.0128783	AT2G39380	A member of EXO70 gene family, putative exocyst subunits, conserved in land plants	0.972895	0.350752	0.117109	0.123411	0	0.031295	0	0	2.62649	1.74441	1.58092	0	0.029912	0.04605
	Solyc10g047240	-2.31695	2.13633e-11	2.87083e-09	AT5G12380	annexin 8	11.2546	5.44763	6.25675	6.7399	27.6499	16.1178	18.1485	16.0855	44.7281	31.3174	33.5971	23.8958	24.4402	23.3787
	Solyc01g111270	-2.31981	4.55154e-08	2.82025e-06	AT4G34940	Armadillo repeat protein	0.306651	0.521614	0.510967	0.332051	0.942498	0.278521	0.574605	0.48576	1.38504	2.02245	2.99542	0.546746	0.941928	0.548442
	Solyc02g084860	-2.32963	8.10997e-10	7.70863e-08	AT4G34590	Encodes a basic domain leucine zipper (bZip) transcription factor bZIP11	6.96059	8.01027	4.5627	5.25092	4.82544	3.6851	2.92758	2.33149	33.7625	28.1796	31.1301	9.20797	7.29543	6.24126
	Solyc09g097805	-2.33599	2.63426e-05	0.000689406			1.25278	0.603429	0.5018	0.854587	0	0.359931	0.33788	0	1.97066	5.0995	5.82465	0.425441	0.860072	0.926868
	Solyc09g090980	-2.33747	1.76232e-21	1.08262e-18	AT1G24020	MLP-like protein 423	315.762	184.12	131.052	205.511	5.33272	4.46475	5.09919	4.75246	1159.11	1029.77	914.649	12.4258	12.4387	10.3215
	Solyc11g062350	-2.35059	1.45983e-05	0.00041916	AT1G08500	early nodulin-like protein 18	0.295063	0	0.280889	0.355905	1.27489	0.900717	0.832187	1.09964	1.19949	1.41616	1.41006	1.47298	1.54629	1.32628
	Solyc02g084680	-2.3519	6.75097e-07	2.99902e-05	AT3G51060	A member of SHI gene family	0.623785	0.137201	0.13361	0	9.64608	6.52306	8.13452	6.48698	1.58915	0.554268	2.01398	8.26599	7.91827	8.84093
	Solyc00g289230	-2.35486	0.00129485	0.0156144	AT4G03230	G-type lectin S-receptor-like Serine/Threonine-kinase	0.241111	0	0	0	1.71187	1.24306	1.30886	1.25459	0.458759	0.302896	0.36603	2.18823	2.86395	2.03446
	Solyc03g120320	-2.36273	2.10552e-09	1.78231e-07	AT1G80440	Encodes a member of a family of F-box proteins, called the KISS ME DEADLY (KMD) family, that targets type-B ARR proteins for degradation and is involved in the negative regulation of the cytokinin response	3.11411	1.13389	1.00941	0.674479	33.3237	26.6308	21.5939	23.3386	8.95878	8.01756	6.17739	39.6797	26.0715	28.1276
	Solyc03g007200	-2.3647	9.01127e-10	8.3693e-08	AT5G16990	molecular function has not been defined, was shown involved in oxidative stress tolerance	0.829071	0.153863	0.069364	0.147058	7.85711	7.88572	5.2432	5.80266	2.12883	1.62767	1.2422	13.4058	12.9732	11.1778
	Solyc02g085870	-2.38271	3.22677e-38	1.38758e-34	AT1G68530	Encodes KCS6, a member of the 3-ketoacyl-CoA synthase family involved in the biosynthesis of VLCFA (very long chain fatty acids)	31.2594	21.0545	20.2813	28.1582	0.55013	0.222388	0.500326	0.193931	121.06	123.119	143.551	1.02083	0.940158	1.00465
	Solyc08g076720	-2.40903	5.66591e-20	2.64832e-17	AT4G25960	P-glycoprotein 2	12.1446	7.7497	5.00914	6.13694	3.88327	3.10216	2.93722	3.72533	45.4646	39.0476	36.6138	4.44907	5.02676	4.84388
	Solyc03g078090	-2.42937	6.17683e-10	5.95552e-08	AT5G09760	Plant invertase/pectin methylesterase inhibitor superfamily	0.813328	0.749932	0.406165	0.515215	0.069473	0.093162	0	0.108321	3.6902	4.22558	2.31787	0.088094	0.059364	0.137088
	Solyc03g111550	-2.44262	4.63085e-21	2.62021e-18	AT3G48460	GDSL-motif esterase/acyltransferase/lipase	75.3373	58.4184	52.2745	60.5901	8.30653	6.78833	6.29509	5.76631	295.963	272.833	419.165	10.7838	6.50657	6.93117
	Solyc03g097700	-2.46472	4.41152e-05	0.00105158	AT4G35160	Encodes a cytosolic N-acetylserotonin O-methyltransferase that can convert N-acetylserotonin to melatonin and serotonin to 5-methoxytryptamine in the process of melatonin synthesis	0.813814	0.369544	0.149946	0.303321	1.09183	0.991195	0.886112	0.754738	2.26221	2.91781	2.01578	0.712519	0.579136	0.702452
	Solyc01g095930	-2.46584	0.000582571	0.00841226	AT5G53390	Encodes a member of the bifunctional wax ester synthase/diacylglycerol acyltransferase gene family, WSD11, which is expressed in elongating petals and localized to the plasma membrane	1.37571	0.680209	0.273682	0.1821	0	0	0	0	5.18917	2.42298	2.92621	0.087158	0	0.067372
	Solyc10g075070	-2.48443	2.26212e-05	0.000610262	AT2G38540	Non-specific lipid transfer protein	147.262	62.9665	15.4242	26.2529	1.31649	2.32687	1.75463	1.61218	389.869	383.367	247.608	4.37047	4.33096	3.9634
	Solyc01g099920	-2.48701	1.40617e-11	1.97608e-09	AT3G54040	PAR1 protein	7.2223	4.48466	6.02019	2.79232	13.555	12.5078	11.3288	8.26369	30.3371	29.1748	26.0451	18.1391	15.8377	13.7827
	Solyc10g011950	-2.5015	2.80036e-05	0.000725429			0.555736	0.244468	0.238068	0	5.96733	1.77462	4.05256	3.09798	1.95095	1.76696	2.09854	4.57034	5.83901	5.15911
	Solyc08g062970	-2.51058	8.23062e-07	3.55355e-05	AT4G33040	Encodes a member of the CC-type glutaredoxin (ROXY) family that has been shown to interact with the transcription factor TGA2	5.96166	2.67115	2.54825	2.36205	5.20364	2.85121	1.36268	1.69626	26.1901	17.0626	15.5903	2.61044	0.998622	2.39776
	Solyc06g069850	-2.52232	9.52098e-14	1.93123e-11	AT3G28910	transcription factor myb homologue protein_coding MYB DOMAIN PROTEIN 30 (MYB30) (ATMYB30)	2.92315	1.85008	0.941707	1.53799	4.40981	2.39611	2.41824	2.44549	8.63377	8.13265	14.5097	4.99983	3.13595	3.92157
	Solyc03g114750	-2.52304	2.81536e-10	2.9673e-08	AT2G03810	18S pre-ribosomal assembly protein gar2-like protein	4.14216	2.48402	2.26571	3.11429	0.52457	0	0.142238	0	13.9375	14.7993	22.324	0.446734	0.309893	0.303291
	Solyc03g083710	-2.53008	4.53714e-05	0.00107598	AT4G25250	PMEI4 pectin methyleseterase inhibitor	1.01034	0	0.096496	0.122748	3.11287	1.5431	1.42689	0.989394	2.26901	1.17214	3.00934	4.26851	5.21155	4.90891
	Solyc07g054310	-2.55966	2.23714e-23	1.71789e-20	AT2G20870	cell wall protein precursor	599.512	406.11	455.209	465.635	6.58105	3.2555	4.59798	3.87892	1960.43	2194.54	4206.94	14.8319	13.8831	9.45695
	Solyc08g081220	-2.57352	3.71029e-27	3.98874e-24	AT2G45970	Encodes a member of the CYP86A subfamily of cytochrome p450 genes	36.2133	22.2417	19.7598	26.045	4.42625	2.91233	3.61825	3.64231	162.947	161.272	133.31	6.49846	4.80305	4.96093
	Solyc09g097780	-2.57904	3.21012e-52	6.90207e-48			13.7796	14.0775	12.5145	17.4406	1.76464	0.701136	0.879021	1.22283	68.2617	91.806	94.9231	1.98412	1.42081	1.28713
	Solyc02g069930	-2.59325	6.69192e-05	0.0014727	AT5G14980	alpha/beta-Hydrolases superfamily protein	0.465646	0.303463	0.295519	0.277145	0.623535	0.568577	0.159187	0.44073	3.22129	2.11385	1.63687	3.75653	2.2283	1.06543
	Solyc10g080840	-2.61439	5.57942e-15	1.37889e-12	AT2G23180	member of CYP96A protein_coding "CYTOCHROME P450, FAMILY 96, SUBFAMILY A, POLYPEPTIDE 1" (CYP96A1) "CYTOCHROME P450, FAMILY 96, SUBFAMILY A, POLYPEPTIDE 1" (CYP96A1)	14.0993	7.40724	5.83321	6.30093	1.03287	0.900048	1.10458	0.955678	58.2396	43.4035	49.828	1.29722	1.84017	2.28229
	Solyc01g017600	-2.64368	5.90501e-07	2.65362e-05	AT1G55230	proteinase inhibitor I4, serpin (DUF716)	6.319	6.897	4.73402	2.76248	0.185207	0.915131	0.262036	0.18137	16.9902	29.2208	49.3959	0.511347	1.0735	0.91515
	Solyc07g064180	-2.66299	8.13851e-10	7.70863e-08	AT1G11580	methylesterase PCR A	6.17106	6.32077	3.50597	3.93302	13.645	8.07881	10.7676	8.52829	34.4346	29.8412	29.1095	14.2516	12.4043	12.8953
	Solyc01g111145	-2.66775	8.65821e-13	1.45438e-10			432.244	150.437	166.807	217.583	1021.02	700.126	676.185	693.183	1194.83	982.141	2303.9	786.058	996.228	906.423
	Solyc06g062600	-2.69879	1.61738e-29	2.67502e-26	AT1G72970	Originally identified as a mutation that causes floral organs to fuse together	13.9855	11.256	13.6174	13.3493	19.1309	11.5526	13.7413	14.1687	88.9841	82.1054	80.0341	22.4004	17.6159	15.2771
	Solyc04g070970	-2.71744	1.92811e-06	7.37657e-05	AT5G06530	Encodes ABCG22, an ABC transporter gene	0.83385	0.542353	0.13455	0.455558	0	0	0	0	3.9206	3.07693	2.7837	0	0	0
	Solyc12g044190	-2.73841	1.47212e-29	2.63768e-26	AT4G27190	NB-ARC domain-containing disease resistance protein	0.720616	0.725676	0.472664	0.520463	0.090769	0.102433	0	0.044802	4.13561	4.37716	3.85342	1.87211	1.53846	1.55741
	Solyc08g079880	-2.81232	9.36684e-08	5.35629e-06	AT1G04110	Initially identified as a mutation affecting stomatal development and distribution	0.35312	0.674498	0.924294	0.461219	0.369404	0.24243	0.204891	0.276308	1.88283	5.88232	5.07612	0.225769	0.26873	0.131338
	Solyc12g057020	-2.82154	0.00172298	0.0195286	AT3G53010	carbohydrate esterase, putative (DUF303)	0.39793	0	0	0.209241	1.75373	3.74226	1.5251	1.45846	1.39024	1.36307	0.516391	4.3964	0.984379	1.09926
	Solyc01g105600	-2.83116	4.68978e-06	0.000158392	AT2G14095	hypothetical protein	0.413724	0.365068	0	0	5.70089	3.16221	4.49094	4.09737	1.29274	0.956432	2.54784	6.79744	7.03779	6.69365
	Solyc05g009610	-2.84478	0.000386557	0.00611579	AT1G68620	alpha/beta-Hydrolases superfamily protein	0.236439	0.056132	0.470526	0.208601	0.583087	0.350568	0.154442	0.509514	0.814812	3.19278	2.01161	1.6315	1.37208	0.759464
	Solyc02g036350	-2.86921	1.39413e-07	7.47509e-06	AT1G05010	Encodes 1-aminocyclopropane-1-carboxylate oxidase protein_coding ETHYLENE-FORMING ENZYME (EFE) ETHYLENE-FORMING ENZYME (EFE)	2.83087	1.77456	2.42403	1.61866	1.02284	0.804741	0.476997	0.703946	6.48954	25.3716	15.5232	0.979008	0.731725	1.46887
	Solyc08g077870	-2.91008	6.39774e-07	2.85983e-05			0.629488	0.155101	0.389021	0.191194	2.17854	1.83969	0.755069	0.889358	3.27155	2.5765	2.55467	3.95883	3.10281	2.71928
	Solyc09g014350	-2.93515	4.90486e-22	3.29561e-19	AT2G38110	bifunctional sn-glycerol-3-phosphate 2-O-acyltransferase/phosphatase	52.4705	29.8612	21.7526	32.1659	2.12731	1.69445	2.0945	1.50611	242.808	202.697	318.247	3.30731	2.00888	2.0981
	Solyc05g053020	-2.93815	0.00264754	0.027017	AT5G02140	Pathogenesis-related thaumatin superfamily protein	0.417385	0	0	0	1.13769	0.280918	0.569357	0.491879	1.52936	1.01532	0.254952	3.2181	2.25419	1.70822
	Solyc02g065490	-2.94536	9.03064e-10	8.3693e-08	AT2G23760	Encodes a member of the BEL family of homeodomain proteins	0.196864	0.045734	0.044978	0.143035	0.268361	0.264419	0.421619	0.439384	0.770076	0.773917	1.29864	1.13319	1.84931	2.0665
	Solyc06g006110	-2.95115	0.00359782	0.0338838	AT3G51860	cation exchanger 3	2.66783	1.45196	1.86036	1.55939	0.077224	0.138072	0	0	6.76433	20.259	16.4406	0	0.494896	0.660315
	Solyc01g097470	-2.97708	0.00545485	0.0462327	AT4G14746	neurogenic locus notch-like protein	0.282746	0.823777	0	0	0.122966	0	0	0	1.25678	3.14217	2.75573	0	0	0.073089
	Solyc05g007470	-3.00932	2.76918e-20	1.32311e-17	AT3G28580	P-loop containing nucleoside triphosphate hydrolases superfamily protein	1.96348	1.10183	1.27474	1.39312	0.326381	0.208414	0	0.144683	13.6636	10.3691	11.0762	6.29333	5.11841	3.38555
	Solyc01g099180	-3.05601	6.50505e-13	1.11892e-10	AT1G55020	lipoxygenase, a defense gene conferring resistance Xanthomonas campestris The mRNA is cell-to-cell mobile	0.673312	0.574297	0.829578	0.411163	0.990021	1.12008	1.61646	1.72569	3.17463	5.82356	6.5614	0.953283	1.8709	1.70407
	Solyc08g079890	-3.07673	3.20323e-13	5.86644e-11	AT1G04110	Initially identified as a mutation affecting stomatal development and distribution	0.848132	1.07046	0.899168	0.759295	4.06654	2.23493	3.43149	2.66837	3.43538	8.91973	10.5816	6.10386	6.06592	5.85012
	Solyc06g009770	-3.11444	7.64371e-30	1.49407e-26	AT2G47485	hypothetical protein	24.1156	11.9685	9.92811	12.7436	0.32305	0.874898	0.720578	0.893806	98.617	126.735	151.062	0.436412	1.12582	1.12076
	Solyc03g007940	-3.1476	3.37954e-19	1.48293e-16	AT3G48950	Pectin lyase-like superfamily protein	0.595	0.284974	0.256887	0.336785	1.56174	0.940188	1.7093	1.47359	3.13765	3.99131	2.70361	1.85865	2.65465	2.42854
	Solyc06g068800	-3.16348	4.16456e-19	1.79084e-16	AT1G01630	Sec14p-like phosphatidylinositol transfer family protein	1.0535	0.362836	0.403637	0.49233	6.49995	4.32581	5.42317	3.24695	5.55502	4.22314	5.70173	7.97042	6.31686	5.62068
	Solyc06g061280	-3.17074	0.00346014	0.032909	AT2G23910	NAD(P)-binding Rossmann-fold superfamily protein	0	0	0.11551	0	1.89809	0.787102	0.881133	0.289004	0.247359	0.501596	0.279767	1.36568	0.903725	0.906618
	Solyc06g009810	-3.19158	5.69505e-46	6.12247e-42			2.0812	1.27532	2.58981	2.53158	4.52579	2.9207	3.21282	4.60227	18.0833	19.5258	20.4856	6.59422	7.71888	8.53087
	Solyc07g009380	-3.23547	2.44159e-11	3.26066e-09	AT5G57550	xyloglucan endotransglycosylase-related protein (XTR3) protein_coding XYLOGLUCAN ENDOTRANSGLUCOSYLASE/HYDROLASE 25 (XTH25) XYLOGLUCAN ENDOTRANSGLUCOSYLASE/HYDROLASE 25 (XTH25)	0.674418	0.232687	0	0	11.1984	7.59671	9.08872	8.63652	1.60036	2.10557	3.58572	4.29681	3.9955	3.44247
	Solyc02g083870	-3.24244	2.32728e-08	1.554e-06	AT2G18420	Encodes a Gibberellin-regulated GASA/GAST/Snakin family protein protein_coding	1.6989	0	0.486618	0.616577	2.66041	2.04588	1.04851	1.35185	3.32033	7.63296	10.6253	2.05033	1.48758	1.28915
	Solyc03g020070	-3.24555	1.33298e-08	9.49023e-07			1.1407	0.642408	0.719498	0.787098	0.624683	2.23327	1.91211	1.26046	12.3528	8.32819	5.24594	2.34478	1.10957	2.07484
	Solyc12g005820	-3.24899	0.000451347	0.00692241	AT3G21710	transmembrane protein	0	0	0	0.26214	3.09362	4.27299	3.22864	3.89193	1.09605	0.470771	0.46183	7.23369	8.08999	7.06575
	Solyc10g085500	-3.26724	3.06839e-16	9.03745e-14	AT3G52970	member of CYP76G protein_coding "CYTOCHROME P450, FAMILY 76, SUBFAMILY G, POLYPEPTIDE 1" (CYP76G1) "CYTOCHROME P450, FAMILY 76, SUBFAMILY G, POLYPEPTIDE 1" (CYP76G1)	1.44671	0.827547	0.403601	0.597292	1.44612	1.11376	1.39587	1.12614	7.47292	7.14922	9.64877	1.65909	1.4769	1.53569
	Solyc07g052480	-3.27335	2.84802e-10	2.98709e-08	AT3G21720	Encodes a glyoxylate cycle enzyme isocitrate lyase (ICL) involved in salt tolerance	3.82771	2.31157	3.73347	2.85788	2.13813	1.26856	0.72867	1.24844	16.6773	33.2963	41.4723	0.902631	4.21952	2.90075
	Solyc12g005300	-3.27796	3.84038e-09	3.00262e-07	AT5G43860	Encodes a chlorophyllase, the first enzyme in chlorophyll degradation	2.25081	1.82915	2.01846	1.08632	0	0.191803	0.09666	0.060073	7.83996	18.5391	25.914	0.072548	0.183329	0.479255
	Solyc11g066270	-3.28325	1.09975e-24	1.02808e-21	AT3G44990	Encodes a xyloglucan endotransglycosylase/hydrolase	1.84903	0.428068	0.396194	0.27254	11.9054	7.46948	8.98376	7.62324	7.01974	8.09039	8.44261	17.0641	18.4527	20.8179
	Solyc08g006770	-3.31388	0.00337392	0.0322555	AT2G36690	Protein belonging to the Fe-dependent 2-oxoglutarate dioxygenase superfamily, catalyzes the stereospecific hydration of GA12 to produce DHGA12, negatively regulates ABA sensitivity during germination, phototrophic establishment and seedling development	12.1309	0	0	2.09016	19.4315	16.6805	8.32944	9.96984	39.6249	30.5959	31.2245	8.68881	7.14885	6.92501
	Solyc12g094460	-3.33064	1.07261e-13	2.15535e-11	AT1G76160	SKU5 similar 5	0.392446	0.172636	0.420294	0.284441	0.133349	0	0	0	3.43722	3.33781	3.49794	0.509772	0.229012	0.218628
	Solyc12g005730	-3.34574	4.31927e-11	5.49518e-09	AT1G05280	ERV-F (C)1 provirus ancestral Env polyprotein, putative (DUF604)	0.452267	0.298143	0.193982	0.082252	0.076553	0.138229	0	0.150086	2.90511	2.67702	3.25739	0.200552	0.099091	0.17798
	Solyc09g090970	-3.35662	2.67396e-11	3.54894e-09	AT1G24020	MLP-like protein 423	1.0551	0.782557	0.816204	0.71477	0.022751	0	0.08465	0.070942	13.3706	8.6762	4.48625	0.076927	0.097198	0.046345
	Solyc04g054260	-3.38675	0.00470623	0.0413876	AT4G36220	encodes ferulate 5-hydroxylase (F5H)	0	0	0	0.122141	1.51772	1.09476	1.27324	0.886885	0.24469	0.363456	0.11552	1.3613	2.99857	2.36003
	Solyc03g116510	-3.38856	3.33196e-06	0.000117443			1.8511	1.29639	0.986296	0.250924	6.84915	4.35612	1.97639	1.68422	6.83058	8.63611	24.7005	6.84668	2.25717	1.43652
	Solyc02g076930	-3.49185	7.04035e-08	4.1701e-06	AT2G27430	ARM repeat superfamily protein	0.558173	0.182877	0	0.179456	0.425867	0.265946	0.430754	0	2.51108	2.68514	3.25424	0.108002	0.254728	0.168068
	Solyc02g085590	-3.51622	1.17934e-07	6.55218e-06	AT2G18540	RmlC-like cupins superfamily protein	0.440849	0.319653	0.143887	0	0.343515	0.460896	0.290654	0.089412	2.88645	2.2074	3.16352	0.527554	0.732622	0.451524
	Solyc03g026050	-3.52233	6.39728e-06	0.000205095	AT5G62040	BFT is a member of The FLOWERING LOCUS T (FT)/TERMINAL FLOWER 1 (TFL1) gene family that encodes regulators involved in control of flower development	0.185678	0.381172	0.303609	0	0.188964	0.113361	0.214234	0.188988	3.03597	1.85648	2.93344	0	0.214581	0
	Solyc01g010490	-3.54092	3.00945e-05	0.000767572	AT4G31500	Encodes an oxime-metabolizing enzyme in the biosynthetic pathway of glucosinolates	0.119914	0	0.031469	0	1.49916	0.706386	0.931514	0.523394	0.425488	0.648028	0.454332	1.78061	3.61734	3.04896
	Solyc12g006260	-3.59311	0.000112779	0.00226411			0.669556	0.142806	0.139068	0.176901	0.083138	0.291466	0	0	3.67881	1.96573	6.69249	0	0	0.109368
	Solyc06g009150	-3.60377	6.451e-07	2.87766e-05	AT4G02370	pectinesterase (Protein of unknown function, DUF538)	0.294199	0.447459	0.549317	0.751831	0.141335	0	0.159187	0.302462	2.56611	11.4258	7.31154	0.119478	0.080512	0.555954
	Solyc11g071610	-3.64837	1.86154e-12	2.92153e-10	AT2G27150	Encodes the aldehyde oxidase delta isoform catalyzing the final step in abscisic acid biosynthesis	0.461938	0.220767	0.110395	0.17341	0.037983	0.053937	0.030267	0.027796	4.57264	2.52292	2.19742	0.060579	0.055493	0.052969
	Solyc11g021360	-3.67688	3.24942e-18	1.27029e-15			0.622713	0.460336	0.46655	0.335424	0	0	0	0	5.64412	6.84985	6.76869	3.37479	3.79442	4.28059
	Solyc03g111290	-3.67872	2.60365e-05	0.000683529	AT3G48520	CYP94B3 is a jasmonoyl-isoleucine-12-hydroxylase that catalyzes the formation of 12-OH-JA-Ile from JA-Ile	0.32824	0	0.43228	0.671392	0.137051	0.155355	0.683032	0.19588	0.924508	4.88427	8.28742	0.347573	0.186762	0.731181
	Solyc09g005730	-3.70502	2.33126e-05	0.000625473	AT5G02580	argininosuccinate lyase	1.79675	0	0	0	2.11204	0.412574	0.727713	0.729435	3.79736	7.07042	7.41182	2.01798	1.34078	0.970176
	Solyc12g087980	-3.71363	3.6495e-28	4.90424e-25	AT4G24510	Encodes a component of the fatty acid elongation machinery required for C28 to C30 fatty acid elongation	7.08631	3.42917	1.88482	3.41283	2.95862	2.30981	2.61981	2.9126	41.7198	47.932	64.2929	4.31253	4.96429	4.09521
	Solyc04g080920	-3.73312	0.0047686	0.0418318	AT2G27190	Encodes a root-secreted purple acid phosphatase involved in extracellular phosphate-scavenging	0	0	0	0	1.92572	0.436599	0.77473	1.63892	0.556719	0.286212	0	2.03775	1.18391	2.55808
	Solyc06g035580	-3.77292	1.87121e-14	4.2801e-12	AT5G51950	Glucose-methanol-choline (GMC) oxidoreductase family protein	131.728	64.4003	30.486	46.7718	2.72133	0.793586	1.37457	0.928979	973.946	771.867	973.138	6.04694	4.33721	3.46587
	Solyc08g079230	-3.88719	8.64657e-05	0.00182623	AT2G45180	Bifunctional inhibitor/lipid-transfer protein/seed storage 2S albumin superfamily protein	0.416886	0.069862	0.362843	0.117086	0	0.121199	0	0	2.03966	1.3336	11.6597	0.269664	0.532887	0.107007
	Solyc06g074260	-3.94507	1.42601e-15	3.83257e-13	AT2G27385	Pollen Ole e 1 allergen and extensin family protein	97.5596	68.0961	16.2083	27.3916	13.217	8.68183	10.8567	9.32041	811.378	610.56	921.149	9.13063	11.5273	8.25542
	Solyc01g049880	-3.97768	1.52891e-12	2.45321e-10			0.093444	0.215825	0.145863	0.304005	0	0	0	0	3.91694	4.64438	3.1233	3.41549	3.22013	2.96062
	Solyc07g017950	-3.99908	0.00184977	0.0206393	AT1G67090	Encodes a member of the Rubisco small subunit (RBCS) multigene family: RBCS1A (At1g67090), RBCS1B (At5g38430), RBCS2B (At5g38420), and RBCS3B (At5g38410)	2.4945	0.667808	0.60275	1.62032	0	2.39215	0	0.203394	19.8711	18.4831	26.4854	0.886562	0.389863	0
	Solyc00g145170	-4.02877	1.44341e-09	1.27715e-07			0.186709	0.826893	0.352043	0.582556	0.203202	0.667484	0.172775	0.424655	11.4143	6.8219	7.50664	0.872004	0.111622	0.420063
	Solyc02g088270	-4.0303	2.8545e-05	0.000735024	AT5G39530	hypothetical protein (DUF1997)	0	0	0.043236	0	1.72079	0.837775	0.674338	0.913477	0.123147	0.320039	0.3121	1.21782	1.7869	1.53407
	Solyc11g071620	-4.05492	2.01648e-13	3.83684e-11	AT2G27150	Encodes the aldehyde oxidase delta isoform catalyzing the final step in abscisic acid biosynthesis	1.89513	1.34344	0.469141	0.628695	0.490153	0.348663	0.149603	0.148087	23.3002	16.326	13.8471	0.214937	0.095883	0.158279
	Solyc08g079200	-4.16763	1.47023e-11	2.05268e-09	AT4G12510	Encodes a member of the AZI family of lipid transfer proteins	1.63391	4.92401	3.65121	1.23831	0.332552	0.941436	0.187279	0	24.7575	35.3016	97.1887	2.03815	5.14694	2.78138
	Solyc03g111300	-4.18448	4.71685e-07	2.19043e-05	AT3G48520	CYP94B3 is a jasmonoyl-isoleucine-12-hydroxylase that catalyzes the formation of 12-OH-JA-Ile from JA-Ile	0.229289	0	0.185424	0.187449	0.045963	0.034241	0.04314	0.053747	0.567772	3.79635	4.77135	0	0.078549	0.171313
	Solyc01g073745	-4.20928	0.00251394	0.0261077			0.351317	0.26866	0.172027	0.638764	0.176578	6.50007	6.28899	0.416389	11.1085	11.0062	0.501818	5.12394	22.238	0.173589
	Solyc12g099430	-4.21277	1.20096e-07	6.65514e-06	AT4G15960	alpha/beta-Hydrolases superfamily protein	2.26857	1.16873	0.107029	0.566989	4.02311	2.9295	1.25268	1.67325	25.1008	17.4944	13.9733	3.67661	2.99966	3.41147
	Solyc06g073140	-4.21832	0.00461354	0.04099	AT5G67550	transmembrane protein	0	0.037877	0	0	0.77208	0.236892	0.42859	2.25496	0	0	0.906399	3.43319	4.59785	2.79778
	Solyc03g020060	-4.22189	9.90151e-16	2.76484e-13			6.44033	4.43434	2.55652	3.22639	0.436976	0.457792	0.153804	0.372598	104.546	62.7258	64.9139	1.45893	0.98015	0.573433
	Solyc03g117800	-4.33928	4.12765e-09	3.18095e-07	AT5G57800	encodes a transmembrane protein with similarity to the sterol desaturase family at the N-terminus and to the short-chain dehydrogenase/reductase family at the C-terminus	0.460038	0.087027	0	0	0.553342	0.38322	0.399454	0.651327	3.71248	2.75215	2.08322	0.790677	0.71263	0.762227
	Solyc03g026000	-4.4678	0.000183	0.00334297			0.165379	0	0	0.160213	0	0.446969	0	0.528289	2.69581	1.13553	3.60548	0.509207	1.08492	0.839984
	Solyc12g038800	-4.61752	1.31425e-20	6.72804e-18			0.553541	0.315922	0.585986	0.566236	0.446008	0.442767	0.477001	0.273102	14.6017	14.5979	13.6469	4.14118	2.55785	3.69685
	Solyc07g052960	-4.642	3.82812e-09	3.00262e-07	AT3G49950	GRAS family transcription factor	0	0	0.089003	0.169825	0.266041	0.237836	0.239717	0.165109	1.38056	2.17299	2.67896	0.31486	0.545589	0.996437
	Solyc10g017970	-4.81145	0.00561134	0.0472024	AT3G12500	encodes a basic chitinase involved in ethylene/jasmonic acid mediated signalling pathway during systemic acquired resistance based on expression analyses	0.135707	0	0	0	0.741427	13.7146	1.30993	0.895343	0.058585	6.37359	4.7396	2.10767	15.0528	1.02555
	Solyc08g079540	-5.01767	0.000636478	0.00901509			0.029702	0.038118	0	0	0.029895	0.037786	0.061255	0.005276	0.01183	6.26033	0.01199	0.019246	0.032566	0.1006
	Solyc07g055560	-5.26319	5.40652e-06	0.000180506	AT3G14690	putative cytochrome P450 The mRNA is cell-to-cell mobile	0	0	0	0	0.140457	0.702364	0.306651	0.680616	0.172384	0.338689	0.169598	2.34159	2.46758	3.46966
	Solyc07g049440	-5.29249	0.000123806	0.002431	AT2G04570	GDSL-motif esterase/acyltransferase/lipase	0.980953	0.765643	0.186034	0	0	0.119779	0	0	22.1064	20.3837	15.305	0.339792	0	0
	Solyc03g020050	-5.43627	1.02474e-09	9.29658e-08			0.186258	0.725454	0.141849	0.18044	0	0	0	0	23.7145	13.6194	10.462	0	0	0
	Solyc03g005280	-5.44558	5.92066e-09	4.40485e-07	AT1G11910	Encodes an aspartic proteinase that forms a heterodimer and is stable over a broad pH range (ph 3-8)	0	0.215454	0.239787	0	0	0	0	0	2.52671	6.72325	6.80032	0	0	0.117861
	Solyc00g272810	-5.47832	1.11414e-20	5.84273e-18	AT2G39020	Although this locus shares considerable sequence similarity with the adjacent NATA1 gene (At2g39030), they appear to encode genes with different functions	0.590243	0.080255	0.078154	0	0.373778	0.250613	0	0.072848	10.4783	7.792	12.0631	0.7729	0.728016	0.717068
	Solyc09g089740	-5.59481	5.83735e-07	2.63848e-05	AT1G06620	encodes a protein whose sequence is similar to a 2-oxoglutarate-dependent dioxygenase The mRNA is cell-to-cell mobile	0	0	0	0	0.320338	0.262546	0	0	0.825096	0.802062	0.664903	3.16752	2.35202	1.74231
	Solyc06g059840	-5.64014	4.23951e-12	6.48386e-10	AT1G21400	Thiamin diphosphate-binding fold (THDP-binding) superfamily protein	0.155278	0	0	0	4.5412	6.721	4.42495	3.94898	2.56783	2.99341	2.21926	5.32057	3.40993	2.79948
	Solyc08g074705	-5.86732	0.000478932	0.00722456			0	0	0	0	0.736284	0	0	0	0	4.98144	1.99728	2.21579	0.894213	2.08799
	Solyc04g077860	-6.21433	3.43761e-22	2.46373e-19	AT3G03990	Encodes an alpha/beta hydrolase essential for strigolactone signaling	0.290888	0.111238	0.111986	0.094968	0.133021	0.239401	0.24642	0.311786	24.1969	10.4267	7.5132	0.376559	0.150306	0.381636
	Solyc08g023340	-6.33847	1.05581e-36	3.78348e-33			0.040196	0	0.030613	0.145644	0.018301	0.13746	0.164898	0.056788	5.34191	4.74378	5.19801	4.92177	3.33604	4.73276
	Solyc08g062930	-6.39754	1.87715e-08	1.29361e-06	AT5G57010	calmodulin-binding family protein	0	0	0	0	0.157677	0	0.175596	0.272961	1.0528	0.694112	0.436314	3.21695	4.93489	4.73157
	Solyc09g089730	-6.83183	3.76535e-10	3.85518e-08	AT1G06620	encodes a protein whose sequence is similar to a 2-oxoglutarate-dependent dioxygenase The mRNA is cell-to-cell mobile	0.102678	0.092927	0	0	0.233088	1.10557	0	0	9.68565	7.23989	5.24636	5.6216	5.05182	5.0529
	Solyc11g007390	-8.30083	8.84507e-14	1.81122e-11	AT5G49690	UDP-Glycosyltransferase superfamily protein	0	0	0	0	0	0	0	0	5.2105	5.67851	11.2727	0.295615	0.307411	0.642288
	Solyc05g024230	-8.6069	2.10994e-16	6.38956e-14	AT4G23750	encodes a member of the ERF (ethylene response factor) subfamily B-5 of ERF/AP2 transcription factor family	0	0	0	0	0	0	0	0	7.14399	8.47753	7.25383	5.56906	4.49656	3.90953
	Solyc06g017860	-8.91642	1.74236e-10	1.92116e-08	AT3G45010	serine carboxypeptidase-like 48	0	0	0	0	0.272296	0.938935	0.087626	0.392447	7.57157	2.03741	3.31938	1.51008	0.498585	0.100839
	Solyc00g005287	-20.1713	2.44081e-07	1.23585e-05			0	0	0	0	7.27266	5.06506	0	1.59065	0	0	29.5341	0	3.90678	2.7752
	Solyc07g063475	-22.7421	6.20578e-06	0.000200346			0	0	0	0	0	0	0	0	0	0	24.7277	0	95.0958	84.591
7 DPA seed	Solyc08g067885	24.3794	1.49723e-06	0.000241837			26.1632	0	0	0	34.5567	30.1548	0	0	0	29.2503	0	0	0	0
	Solyc04g015585	23.1423	4.94521e-06	0.000634677			107.129	0	0	0	0	0	0	135.716	0	138.817	124.753	0	0	0
	Solyc04g081800	8.18132	1.38372e-06	0.000226994	AT1G75880	SGNH hydrolase-type esterase superfamily protein	0	0	0.409188	0.286177	3.57739	2.946	1.0506	1.36365	0.411147	0	0.103376	0	0	0
	Solyc07g055220	7.82894	1.01835e-10	7.63689e-08	AT5G46680	Pentatricopeptide repeat (PPR-like) superfamily protein	1.3555	2.31373	1.33131	1.93487	1.73956	2.24757	1.40949	2.37454	1.55774	1.3694	1.59111	0	0	0
	Solyc08g006860	7.80428	6.22946e-06	0.000774001	AT4G37070	Patatin-related phospholipase A	0.178221	3.43558	13.7505	9.38852	0	0.741953	5.76517	2.01799	0.131311	0.290131	0.147544	0	0	0
	Solyc07g039530	6.45542	0.000512814	0.020828	AT3G47560	alpha/beta-Hydrolases superfamily protein	2.52148	0	3.198	1.84445	2.0412	2.61297	0	1.72773	0	2.12117	2.57005	0	0	0
	Solyc05g014700	6.27527	4.04006e-07	8.56901e-05	AT1G67600	Acid phosphatase/vanadium-dependent haloperoxidase-related protein	3.24689	3.93433	2.49744	2.61251	0.698776	1.09865	0.825755	0.822613	0.315326	0.348358	0.118102	0	0	0
	Solyc05g051750	6.03626	2.60675e-06	0.000382773			29.0173	42.4927	40.2862	28.7103	2.13243	0.961708	0.643236	0	39.8917	29.2129	46.0639	0	0	0
	Solyc02g061770	5.56859	0.000211087	0.0117883	AT3G12500	encodes a basic chitinase involved in ethylene/jasmonic acid mediated signalling pathway during systemic acquired resistance based on expression analyses	0.171469	0.329982	0.745384	0.249168	0.466873	1.81456	3.83437	4.68982	0	0	0.314216	0.131989	0	0
	Solyc04g074990	5.54595	4.83421e-05	0.00402812	AT4G24660	homeobox protein 22	3.09457	4.95225	2.13051	2.14618	0.675852	0.809426	0.710388	0.17491	0	0	0	0	0	0
	Solyc09g008670	5.20424	4.41284e-07	9.17746e-05	AT3G10050	first enzyme in the biosynthetic pathway of isoleucine protein_coding L-O-METHYLTHREONINE RESISTANT 1 (OMR1) L-O-METHYLTHREONINE RESISTANT 1 (OMR1)	9.47326	19.0621	97.4293	58.0162	24.9276	155.149	626.13	339.031	2.24603	1.57205	2.09765	5.89686	5.3687	13.3532
	Solyc01g095550	4.91486	0.000135134	0.00873091	AT1G64300	Protein kinase family protein	0.767036	0.533569	0.341767	0.435356	0.255932	0.154732	0.065843	0.136273	2.38195	1.46359	2.04091	0	0	0
	Solyc07g064600	4.32557	5.04029e-09	2.11672e-06	AT3G20390	Encodes a plastidial RidA (Reactive Intermediate Deaminase A) homolog that hydrolyzes the enamines/imines formed by Thr dehydratase from Ser or Thr	21.4532	160.754	128.256	91.6251	3.22874	6.81626	39.0259	15.6046	3.60173	5.42425	6.37175	1.20736	0.607383	0.662573
	Solyc11g010340	4.05094	5.16856e-08	1.61984e-05	AT1G72210	basic helix-loop-helix (bHLH) DNA-binding superfamily protein	15.9748	14.3249	10.4714	8.28274	1.9264	2.37015	0.937114	0.891369	2.55525	2.46639	3.50598	0	0	0.205474
	Solyc11g022590	4.03196	2.04091e-09	9.31633e-07	AT1G73260	Encodes a trypsin inhibitor involved in modulating programmed cell death in plant-pathogen interactions	208.897	1294.05	1793.05	1486.9	26.8062	96.2781	282.671	161.833	133.244	123.132	81.6168	11.8388	5.93134	9.55469
	Solyc08g078900	3.95764	7.57526e-06	0.000914168	AT4G12480	Encodes a putative lipid transfer protein, vernalization-responsive and cold-induced	16.7104	13.4464	4.61558	3.74675	9.50923	8.8547	2.21322	1.56422	2.90524	0.75201	1.14591	0.455732	0.084499	0.214015
	Solyc03g114940	3.93246	1.61503e-14	8.47812e-11	AT1G13710	Encodes the cytochrome P450 CYP78A5 monooxygenase	30.531	7.86494	4.6042	6.05988	390.149	258.325	242.38	277.427	3.09696	2.16711	3.24046	20.8291	20.1517	18.2102
	Solyc08g062920	3.34303	0.0005765	0.0225426	AT1G56070	encodes a translation elongation factor 2-like protein that is involved in cold-induced translation	7.74118	6.20395	7.11985	20.7702	128.384	6.27231	159.724	6.49204	8.63124	74.6993	4.76026	7.7398	7.86617	7.31933
	Solyc10g076720	3.1603	0.00103206	0.0329912			3.54556	2.00307	1.49765	1.34163	3.13851	5.21568	2.43214	3.6433	1.52617	0	0	0	0	1.17897
	Solyc03g058910	3.07474	3.97816e-06	0.00053206	AT1G14420	Pectate lyase family protein	1.49991	1.36261	1.65317	1.50072	0.949852	0.631753	0.318374	0.604923	0.849994	0.867749	0.896515	0	0.060384	0.116203
	Solyc03g006540	2.99697	0.00103836	0.0331361	AT2G01755	hypothetical protein	3.32749	5.8322	2.92969	3.10875	3.27453	6.64356	3.69314	4.19471	5.07266	2.00787	1.8159	0.95395	0	0.669332
	Solyc08g082120	2.96155	5.31148e-05	0.00432289			61.5252	19.8048	8.02445	7.29755	62.9536	18.1954	8.15663	7.06123	14.1375	5.45574	7.11291	4.88115	1.9671	2.46848
	Solyc07g007860	2.94714	0.000499242	0.0204748	AT2G10940	Bifunctional inhibitor/lipid-transfer protein/seed storage 2S albumin superfamily protein	14.8023	8.23001	5.57071	4.66307	4.87105	4.32896	0.366474	1.26829	2.9738	2.88902	4.24981	0.687643	0.139014	0.107007
	Solyc04g025040	2.82575	0.000490003	0.0201536			29.2143	16.3479	3.74275	4.44979	18.1553	8.33427	2.24525	1.47273	11.7822	4.13605	4.00612	1.87417	0.729108	0.493841
	Solyc01g057840	2.77595	0.00132461	0.038802	AT5G49930	zinc knuckle (CCHC-type) family protein	0.767158	0.909764	0.939075	0.552476	5.26973	0.104209	0.788431	3.75018	1.57322	1.08923	0.532685	0.133604	0.169566	0.737469
	Solyc12g006570	2.77482	7.94637e-06	0.000926988	AT5G23960	Encodes a sesquiterpene synthase involved in generating all of the group A sesquiterpenes found in the Arabidopsis floral volatile blend	68.6425	187.603	199.3	171.524	22.6577	59.671	228.281	154.857	14.6841	11.1719	18.9561	14.8289	10.4365	28.5131
	Solyc11g006230	2.71228	7.81677e-08	2.27968e-05	AT5G28640	Encodes a protein with similarity to mammalian transcriptional coactivator that is involved in cell proliferation during leaf and flower development	92.8831	180.795	90.6383	85.3937	2.98646	5.22701	1.4072	1.52401	4.58765	3.35791	1.96501	0.797341	0.20895	0.275729
	Solyc10g007830	2.67024	7.31416e-11	6.14331e-08	AT2G42800	receptor like protein 29	31.9606	30.3948	28.5176	28.678	4.04367	4.36391	2.69997	2.78019	12.3461	12.3768	26.6199	0.474676	0.785131	0.368016
	Solyc03g112200	2.65158	0.000502865	0.0205832			11.015	4.58566	1.62098	2.2941	10.105	4.1118	1.06125	0.681739	2.76772	2.7335	3.01959	0.948238	0.306713	0.60297
	Solyc01g008510	2.54388	0.00135166	0.0393229	AT1G51400	Photosystem II 5 kD protein	5.98613	18.2726	5.26859	3.64377	13.1568	29.4698	15.8175	14.0652	11.5906	2.60934	2.13467	4.23303	2.93633	2.28038
	Solyc02g083490	2.39089	0.00165125	0.044797	AT5G42180	Peroxidase superfamily protein	3.39469	1.99426	2.20347	2.26094	0.812153	1.06157	0.424106	0.730033	1.68381	2.72873	2.82806	0	0	0.412785
	Solyc01g096410	2.39027	3.22668e-10	1.99276e-07	AT3G07960	Encodes phosphatidylinositol-4-phosphate 5-kinase 6 (PIP5K6)	6.18947	11.1334	7.56585	7.73133	1.24766	1.19558	0.905987	1.20333	4.23395	3.78551	5.34754	0.243127	0.277639	0.13884
	Solyc04g007780	2.36516	0.00110923	0.0346085	AT1G70890	MLP-like protein 43	19.601	5.69475	2.31023	3.12285	13.7178	4.24859	2.24162	1.6944	4.95486	4.38976	4.42694	1.96787	0.590069	0.512243
	Solyc04g076950	2.33311	5.26029e-07	0.000104203	AT1G58340	Encodes a plant MATE (multidrug and toxic compound extrusion) transporter that is localized to the Golgi complex and small organelles and is involved in determining the rate of organ initiation	2.03405	0.94067	0.888457	1.55559	2.3671	1.29871	1.43075	2.24091	1.54752	1.30156	1.43672	0.231615	0.557393	0.305521
	Solyc01g088000	2.28837	0.00153266	0.0424575	AT3G60910	S-adenosyl-L-methionine-dependent methyltransferases superfamily protein	21.3475	3.64006	14.9484	18.0026	13.8665	11.0952	15.1127	21.4488	1.93359	1.84515	11.5637	3.53806	2.52485	3.70389
	Solyc02g085110	2.2696	0.000272845	0.013863	AT5G03260	LAC11 is a putative laccase, a member of laccase family of genes (17 members in Arabidopsis)	1.16564	1.31158	0.863192	1.07281	0.801406	0.519605	0.170207	0.143575	0.853009	0.784352	1.30891	0.13642	0.059598	0.03808
	Solyc07g007980	2.25252	6.26276e-13	1.46117e-09	AT5G15080	Protein kinase superfamily protein	23.6496	22.5921	23.1607	24.2044	5.08159	3.87956	2.4746	2.07166	12.4459	11.6891	12.9241	0.945936	0.461904	0.736506
	Solyc08g076970	2.24192	8.22075e-12	9.58996e-09	AT4G17830	NAOD encodes a functional acetylornithine deacetylase	286.695	700.447	895.779	711.24	8.97932	16.8535	13.1268	9.56484	175.522	192.977	155.384	3.41268	2.53674	2.02561
	Solyc03g006490	2.23521	1.13196e-07	3.04728e-05	AT4G27450	aluminum induced protein with YGL and LRDR motifs	11.9693	13.2692	15.1585	6.36294	4.0793	10.2105	20.4849	11.9207	4.30803	4.61265	6.19301	2.27626	2.70039	2.72937
	Solyc04g011340	2.21164	0.00145291	0.041049	AT2G39510	Encodes a plasma membrane-localized amino acid transporter likely involved in amino acid export in the developing seed	6.33035	0.299754	1.78651	1.29417	10.9231	2.88768	2.20158	1.66589	2.40468	2.2894	3.06951	0.737614	1.07963	1.02496
	Solyc12g013700	2.19952	7.93776e-06	0.000926988	AT4G27450	aluminum induced protein with YGL and LRDR motifs	1.95388	4.15983	4.57126	1.14766	3.2538	5.97392	8.10247	3.57198	1.23749	2.14904	3.73263	1.31268	1.07008	1.13392
	Solyc05g049990	2.15568	1.80267e-09	8.60282e-07	AT1G01490	Heavy metal transport/detoxification superfamily protein	38.0335	47.6102	42.9476	34.447	8.37361	11.9831	12.3469	5.95101	25.8686	21.4323	48.9097	1.9254	2.49407	2.14015
	Solyc06g060760	2.14336	3.20658e-07	7.23998e-05	AT5G47450	Tonoplast intrinsic protein, transports ammonium (NH3) and methylammonium across the tonoplast membrane, gene expression shows diurnal regulation and is upregulated by ammonium (NH3)	10.2419	4.33616	4.05884	2.6452	33.6374	34.0801	19.9106	24.5108	1.48965	1.52709	0.76642	8.26587	5.37407	5.99936
	Solyc12g011010	2.13395	8.68916e-09	3.3788e-06	AT2G42840	Encodes a putative extracellular proline-rich protein is exclusively expressed in the L1 layer of vegetative, inflorescence and floral meristems and the protoderm of organ primordia	127.231	230.472	201.839	201.566	6.66535	6.25155	5.2756	4.15611	53.7706	85.6367	148.7	1.7422	1.10675	1.08832
	Solyc08g075230	2.12939	5.01702e-06	0.000635434	AT5G45320	late embryogenesis abundant protein	3.30343	5.16111	7.9201	6.03302	3.46923	4.20297	8.10351	5.94936	2.66381	2.08031	4.7464	1.09813	0.959579	1.69419
	Solyc12g006380	2.12301	6.03147e-05	0.00470813	AT1G06620	encodes a protein whose sequence is similar to a 2-oxoglutarate-dependent dioxygenase The mRNA is cell-to-cell mobile	4.57273	6.67605	3.66613	2.51239	1.47822	2.2002	1.22256	1.38469	2.7368	2.67196	3.2231	0.709047	0.126478	0.226531
	Solyc01g105890	2.1042	0.000192271	0.0110309	AT3G25810	Terpenoid cyclases/Protein prenyltransferases superfamily protein	105.851	198.156	121.502	124.504	1.81844	3.97296	9.48869	3.67227	36.6406	34.839	41.1786	0.710856	0.814222	1.91569
	Solyc09g083440	2.07075	3.54862e-05	0.00310475	AT2G38870	Predicted to encode a PR (pathogenesis-related) peptide that belongs to the PR-6 proteinase inhibitor family	37.6239	151.723	98.9483	82.3599	14.1605	45.1358	70.7913	63.2691	39.9219	26.0708	14.5113	14.1458	8.05239	14.1201
	Solyc02g065060	2.06012	1.18412e-07	3.14735e-05	AT3G50560	NAD(P)-binding Rossmann-fold superfamily protein	10.4574	12.0487	11.9555	9.246	0.765541	1.58228	1.31741	1.18745	12.2539	12.8395	11.7497	0.306195	0.241249	0.291821
	Solyc06g051800	2.04833	0.00153211	0.0424575	AT2G39700	putative expansin	2.14186	1.77525	1.46822	0.963817	1.35988	1.16443	0.450027	0.629146	0.496863	0.852091	0.962325	0.340276	0.172398	0.099529
	Solyc02g089130	2.03382	4.89213e-06	0.000634104	AT5G15630	Encodes a member of the COBRA family, similar to phytochelatin synthetase	2.12408	2.03126	1.06254	1.55727	2.24123	1.16561	1.57911	0.830386	1.27233	0.797883	1.10286	0.386625	0.260534	0.333592
	Solyc10g084120	2.01577	8.21139e-06	0.000952612	AT3G53420	a member of the plasma membrane intrinsic protein subfamily PIP2	1.93094	0.741667	1.44582	0.871182	1.74827	2.2579	4.57901	2.47536	1.04787	0.938547	1.59229	0.594864	0.450721	0.911305
	Solyc12g008800	1.9951	5.08516e-06	0.00063939	AT5G56840	myb-like transcription factor family protein	24.6352	51.5612	36.8824	42.4978	1.68975	2.22611	1.90751	1.69219	26.5779	18.5344	19.1243	0.191964	0.830368	0.410747
	Solyc12g008650	1.97324	4.41434e-07	9.17746e-05	AT4G26260	Encodes a myo-inositol oxygenase, which is the first enzyme in the inositol route to ascorbate (L&#8208	38.4635	25.2325	52.0039	36.1701	48.472	40.8774	64.1434	46.0511	11.2377	10.7397	15.5566	13.4922	12.2348	13.8594
	Solyc08g083360	1.94523	3.37792e-05	0.00299281	AT3G16250	encodes a novel subunit of the chloroplast NAD(P)H dehydrogenase complex, involved in cyclic electron flow around photosystem I to produce ATP	17.2561	43.3945	25.0465	22.6894	20.0395	24.8135	45.5268	27.3257	19.5336	8.18612	8.69027	9.26076	5.72167	8.8477
	Solyc05g010080	1.91851	0.00138785	0.0398807			2.22465	2.4234	1.77394	1.70399	1.96838	0.708199	0.357056	0.247139	2.64131	1.75849	4.66181	0.251932	0.225735	0.161496
	Solyc11g040340	1.91443	3.36383e-05	0.00299281	AT1G71380	cellulase 3	2.90996	2.91487	2.36697	1.73518	1.81827	1.26851	0.548731	0.897974	0.984366	1.01588	1.24571	0.150032	0.226734	0.437758
	Solyc06g083860	1.90143	1.25816e-11	1.39047e-08	AT2G31160	LIGHT-DEPENDENT SHORT HYPOCOTYLS-like protein (DUF640)	20.8556	15.2725	13.5629	12.0617	6.28428	6.06276	6.76071	5.99089	9.4732	9.27724	13.4789	1.22121	2.14655	1.81947
	Solyc01g087790	1.85279	1.59996e-07	3.90651e-05	AT5G67090	Encodes a subtilisin-like serine protease with in vitro protease activity	3.8736	6.35684	5.19207	4.7061	1.36326	1.63647	0.85009	1.07996	2.59266	2.17651	1.47678	0.387393	0.326528	0.30735
	Solyc12g040800	1.83836	0.000199832	0.0113407	AT1G48590	Calcium-dependent lipid-binding (CaLB domain) family protein	2.85868	1.62026	1.01438	1.35194	6.54618	6.90845	2.64394	2.86032	1.37973	0.771695	1.0453	1.37718	1.70296	1.01185
	Solyc12g019480	1.83729	0.000782213	0.0275124	AT3G25500	Poly-L-proline-containing (PLP) protein that form part of the signal-transduction cascade that leads to rearrangement of the actin cytoskeleton	9.16894	9.59778	5.70429	5.53138	1.06457	1.52306	0.371147	0.347963	1.54139	3.4815	4.65315	0.290193	0.175983	0.238553
	Solyc05g051870	1.80108	0.000420912	0.0181113	AT4G08685	Encodes a protein, expressed in leaves, with similarity to pollen allergens	8.62261	7.55702	5.84196	8.3583	2.62292	3.00089	0.512818	1.33907	5.85862	6.68027	5.28033	0.692812	0	0.838536
	Solyc05g008895	1.80106	0.0013357	0.0389543			13.5471	17.4518	20.2462	16.1823	4.10521	7.85469	2.6269	1.52111	11.0361	11.9447	11.1692	0.889624	1.14178	1.47342
	Solyc11g068890	1.79672	0.000951417	0.0311589	AT3G44220	Late embryogenesis abundant (LEA) hydroxyproline-rich glycoprotein family	2.36364	4.27602	3.30407	2.74057	3.32763	2.18017	2.05947	1.74317	0.862226	0.988355	2.49003	0.178492	0.55028	1.06937
	Solyc07g065900	1.78876	0.00182519	0.0477276	AT4G26530	Aldolase superfamily protein	2.82649	6.39255	2.76351	2.31158	4.19519	6.69998	3.28366	4.34075	6.14891	2.02418	1.28874	1.45972	1.26754	1.39659
	Solyc01g081190	1.76561	4.61699e-11	4.21511e-08	AT1G64850	Calcium-binding EF hand family protein	19.5558	11.029	18.8446	17.6942	30.5501	35.3467	26.5911	18.7515	16.1452	15.7572	15.8193	10.4572	7.8432	7.14533
	Solyc08g005800	1.75567	0.000252663	0.0131976	AT4G19420	Pectinacetylesterase family protein	107.557	102.248	89.4695	83.238	4.79923	3.38898	0.492343	1.0632	73.2295	54.9308	57.5026	0.644919	0.910315	0.604859
	Solyc05g055290	1.75225	1.61576e-05	0.00163114	AT2G36290	alpha/beta-Hydrolases superfamily protein	1.90117	1.67293	2.02089	1.39968	1.77273	1.44956	0.533536	0.720477	1.33323	1.33955	1.15291	0.364828	0.375858	0.28932
	Solyc09g091600	1.73513	1.50085e-07	3.79696e-05	AT1G04770	SDI2 is a member of a small family of TPR proteins in Arabidopsis	11.1008	15.7802	14.765	16.0133	2.08711	3.9233	3.51392	4.66742	8.84515	11.4536	9.14453	1.7529	0.681986	0.896266
	Solyc07g061800	1.73145	0.00101237	0.0326038	AT1G17100	SOUL heme-binding family protein	96.4066	342.477	387.293	317.677	79.5626	138.206	261.305	204.552	52.0917	17.4388	24.2741	53.9074	45.183	62.9202
	Solyc10g080880	1.72631	0.000248102	0.0131434	AT1G73590	Encodes an auxin efflux carrier involved in shoot and root development	4.42778	3.68281	3.12754	3.86201	2.23017	1.04929	0.640304	0.913134	2.62812	3.02104	1.45241	0.338868	0.330203	0.416529
	Solyc06g064510	1.70912	3.8627e-10	2.27124e-07	AT4G35160	Encodes a cytosolic N-acetylserotonin O-methyltransferase that can convert N-acetylserotonin to melatonin and serotonin to 5-methoxytryptamine in the process of melatonin synthesis	2.48258	2.78269	2.72452	3.22224	3.16637	3.67729	3.46954	4.62861	1.16061	1.3957	1.03409	1.43435	0.915609	1.20197
	Solyc03g005450	1.70827	0.000175202	0.0104514	AT4G24010	encodes a protein similar to cellulose synthase protein_coding CELLULOSE SYNTHASE LIKE G1 (CSLG1) ARABIDOPSIS THALIANA CELLULOSE SYNTHASE LIKE G1 (ATCSLG1)	4.3298	2.94786	1.73118	1.85747	2.78933	1.52104	0.624225	0.748973	1.88386	2.11631	2.04679	0.586102	0.482212	0.263477
	Solyc02g090310	1.6869	4.38166e-10	2.48665e-07	AT1G51700	Encodes dof zinc finger protein (adof1)	4.31227	5.47295	3.03498	3.47025	9.90095	8.56272	6.46746	6.73991	0.952377	1.36716	0.564118	2.81484	2.08893	2.54996
	Solyc10g084430	1.68585	0.00112962	0.0350641	AT5G02750	Encodes an E3 ligase, SHOOT GRAVITROPISM9	6.29172	16.2925	10.7395	9.66757	3.28976	5.74625	4.29152	4.67325	7.91334	4.075	8.55947	1.44401	1.7553	1.11063
	Solyc04g080010	1.68253	6.81232e-10	3.57613e-07	AT4G01070	the glycosyltransferase (UGT72B1) is involved in metabolizing xenobiotica (chloroaniline and chlorophenole)	12.3348	6.13717	12.8078	8.65611	20.4547	17.1345	35.3502	24.6661	5.33065	5.28367	7.79494	6.87724	8.57091	8.26917
	Solyc11g005820	1.67312	0.000974231	0.0316181	AT5G64620	Plant cell wall (CWI) and vacuolar invertases (VI) play important roles in carbohydrate metabolism, stress responses and sugar signaling	55.9661	41.1102	30.9143	32.8586	7.60749	8.87424	2.39508	2.00163	17.7936	10.3726	27.8912	2.15087	1.31517	1.51626
	Solyc11g065930	1.65558	5.52263e-09	2.27381e-06	AT4G34890	Encodes a xanthine dehydrogenase, involved in purine catabolism	84.6082	206.827	166.531	153.788	17.8119	25.5584	33.1991	28.2337	46.2909	42.2932	41.0673	8.10648	8.25199	9.6841
	Solyc09g072820	1.62561	8.55422e-05	0.00621527	AT5G44030	Encodes a cellulose synthase involved in secondary cell wall biosynthesis	1.85155	2.41848	1.79425	1.80447	0.809345	0.745722	0.276121	0.256944	1.13121	1.21233	1.12889	0.247158	0.09683	0.161373
	Solyc10g047643	1.62102	0.00189774	0.0489543			1.16751	3.60563	1.25568	1.49891	1.65009	2.05469	3.05537	5.4379	1.47048	0.938674	1.49168	0.871066	1.20179	0.999649
	Solyc03g119210	1.61472	0.00110423	0.0345071	AT3G18280	Bifunctional inhibitor/lipid-transfer protein/seed storage 2S albumin superfamily protein	16.7842	15.9821	28.6894	15.5473	19.2361	8.0586	9.99353	3.5229	16.9392	20.1163	34.1175	4.31855	2.04757	3.51839
	Solyc10g055200	1.57431	0.00163842	0.0445066	AT2G21100	Disease resistance-responsive (dirigent-like protein) family protein	5.09425	4.11672	5.5532	4.29644	3.58815	2.89876	1.69288	2.35056	3.3212	5.38169	6.41106	0.682389	0.49546	1.37149
	Solyc02g080080	1.5719	0.000732714	0.0263751	AT4G21410	Encodes a cysteine-rich receptor-like protein kinase	1.51971	1.46378	1.10007	1.0897	0.700341	0.582864	0.414348	0.587299	0.934264	0.912054	1.34294	0.205646	0.099603	0.240011
	Solyc03g096460	1.55579	1.3914e-05	0.00143218	AT4G39730	PLAT1 domain stress protein family member	5.11942	7.38813	9.96872	6.0783	6.47332	7.11621	14.6137	11.4524	8.09754	6.15484	5.7435	3.39581	3.20395	3.88169
	Solyc03g063730	1.53495	0.000967653	0.0314532	AT1G33110	MATE efflux family protein	0.40942	0.117056	0.254806	0.145004	1.3282	2.80124	1.90158	2.54539	0.091541	0.173367	0.102858	0.460869	0.75586	1.07269
	Solyc02g094400	1.48282	1.01538e-08	3.74054e-06	AT3G02040	Encodes a member of the glycerophosphodiester phosphodiesterase (GDPD) family	32.151	37.9623	36.9087	36.2431	10.9903	15.697	26.6432	19.8845	26.9704	18.4202	17.618	8.39931	5.73649	6.441
	Solyc08g066490	1.46047	0.000301002	0.014733	AT2G25790	Leucine-rich receptor-like protein kinase family protein	3.38434	4.1297	3.74695	3.9581	1.13467	0.564939	0.234451	0.338728	3.24872	3.87238	3.88482	0.223959	0.145528	0.236491
	Solyc10g083210	1.4388	0.00101696	0.0326515	AT5G06250	Transcription repressor involved in regulation of inflorescence architecture	3.5845	5.03124	3.35346	3.02516	0.681673	1.70803	0.769555	0.970584	2.75411	3.93132	4.80382	0.476212	0.309442	0.370528
	Solyc11g069890	1.43274	0.000848099	0.029045	AT2G27990	Encodes a BEL1-like homeobox gene that functions together with PNY in meristem maintenance by regulating the allocation process during vegetative and reproductive development	7.22668	3.60379	2.78665	2.79643	2.43623	2.47832	2.33265	2.18567	0.879489	1.08364	1.32686	0.631961	1.07357	0.974937
	Solyc01g107890	1.42047	6.75144e-07	0.000127718	AT2G23360	filament-like protein (DUF869)	41.3947	50.016	42.6961	42.1543	2.40419	2.18991	0.937931	1.2056	21.2294	28.7728	34.2533	0.658901	0.751164	0.547437
	Solyc05g054190	1.42041	0.000734257	0.0263751	AT2G35760	Uncharacterized protein family (UPF0497)	3.94296	6.29214	5.61681	6.23295	4.84778	3.81695	3.63629	4.73905	1.01381	2.07603	0.622463	1.10391	3.01435	0.870648
	Solyc09g084450	1.41921	0.000912405	0.0302665	AT2G38870	Predicted to encode a PR (pathogenesis-related) peptide that belongs to the PR-6 proteinase inhibitor family	1129.76	2758.48	4662.75	3664.77	409.717	774.417	1993.23	1338.17	1324.95	1083.65	1176.68	473.352	396.842	464.927
	Solyc03g111690	1.40714	3.24989e-06	0.000448955	AT4G24780	Encodes a pectate lyase involved in response to nematodes	13.644	16.8425	19.5951	19.5274	3.36191	3.04036	1.15577	1.87934	18.6199	22.3963	25.991	1.13133	0.817647	0.802487
	Solyc01g010180	1.40242	2.77603e-08	9.10798e-06			103.615	109.598	93.8507	86.6972	5.24942	5.45895	4.28895	3.75189	89.0703	87.7415	83.809	1.52039	1.76527	2.0601
	Solyc05g012110	1.39701	0.000165516	0.0100739	AT1G13700	Encodes a cytosolic 6-phosphogluconolactonase (PGL) thought to be involved in the oxidative pentose-phosphate pathway (OPPP)	6.87632	10.6424	6.07381	4.90431	2.79271	5.12078	5.08607	3.01757	5.31843	3.65049	4.92551	1.28319	2.07603	1.35536
	Solyc02g094190	1.38996	4.17358e-09	1.78851e-06	AT3G01930	Major facilitator superfamily protein	12.382	15.0107	11.6864	12.8849	2.19643	3.2351	1.85251	2.43153	6.09437	5.66625	4.0781	1.11497	0.937784	0.851418
	Solyc09g083090	1.38916	1.71412e-12	2.99943e-09	AT3G23000	Encodes a serine/threonine protein kinase with similarities to CBL-interacting protein kinases, SNF1 and SOS2	36.422	21.3266	23.978	23.2263	32.403	25.957	22.5297	20.7386	20.7845	16.5978	21.1652	9.29457	10.5403	10.1554
	Solyc08g076400	1.38568	0.000149095	0.00940151	AT1G32240	Encodes a member of the KANADI family of putative transcription factors	17.5345	20.5391	15.8932	16.804	2.6197	1.3979	0.906801	0.891273	10.3788	11.7247	16.7124	0.672873	0.614824	0.445942
	Solyc02g079360	1.3789	0.000214953	0.0118778	AT4G05150	Octicosapeptide/Phox/Bem1p family protein	4.62485	5.71667	3.1827	2.71675	3.18586	1.89471	1.91165	1.42014	2.26979	1.12661	2.53083	0.783099	0.737819	0.884888
	Solyc07g006380	1.37501	0.00011858	0.00787954	AT2G31957	Encodes a member of a family of small,secreted, cysteine rich protein with sequence similarity to the PCP (pollen coat protein) gene family	5247.76	13563.8	8893.14	8351.87	243.472	885.93	583.834	383.696	6588.55	4576.27	3730.11	232.909	181.383	220.147
	Solyc07g008570	1.37186	0.00049045	0.0201536	AT5G50400	purple acid phosphatase 27	55.1001	237.959	112.142	93.628	3.88529	4.84801	4.61858	3.84123	32.2505	16.8254	12.9761	1.82424	1.57154	1.75557
	Solyc12g014310	1.35929	1.20304e-06	0.000200488	AT1G78780	pathogenesis-related family protein	2.60656	5.22119	3.86245	3.43734	4.52089	6.03747	7.67808	6.09977	4.74984	3.8491	4.98871	2.21941	2.75631	2.42443
	Solyc01g091040	1.34382	0.00130536	0.0383357	AT3G60720	Encodes a plasmodesmal protein that may be involved in the intercellular movement of molecules through the plasmodesmata	5.25019	2.58494	2.76807	2.83278	5.10664	2.59032	1.35515	1.90762	2.57693	3.56756	3.90178	1.2962	1.15747	0.866199
	Solyc04g078900	1.32394	3.89393e-10	2.27124e-07	AT3G19270	Encodes a protein with ABA 8'-hydroxylase activity, involved in ABA catabolism	14.7615	14.9804	17.0524	18.1543	9.40159	11.143	8.67862	8.14973	15.8978	13.1552	14.7235	5.75551	3.2599	2.66833
	Solyc10g008410	1.31747	4.77992e-07	9.84008e-05	AT4G03510	RMA1 encodes a novel 28 kDa protein with a RING finger motif and a C-terminal membrane-anchoring domain that is involved in the secretory pathway	209.234	386.659	347.706	291.564	25.4518	38.6208	58.2481	36.4642	109.753	103.961	148.278	16.2616	14.5539	18.7791
	Solyc07g006560	1.30356	0.000204737	0.0115566	AT1G26820	Encodes ribonuclease RNS3	1103.23	2730.96	3080.3	2832.09	227.002	450.228	738.744	660.985	652.045	599.906	505.295	245.536	183.652	234.085
	Solyc04g079020	1.30314	3.58732e-06	0.000489133	AT1G53000	Encodes a mitochondrial-localized CMP-KDO (3-deoxy-D-manno-octulosonate) synthetase	7.80837	7.96281	7.02595	7.16137	10.1613	5.89532	8.49134	7.75927	4.12344	2.73655	3.40683	5.16299	2.0256	2.96974
	Solyc07g007750	1.29724	1.57227e-09	7.67778e-07	AT2G02130	Predicted to encode a PR (pathogenesis-related) protein	2955.25	3366.96	3647.99	3703.05	974.476	1596.32	1452.72	1484.08	1949.31	1744.32	1035.7	536.107	547.521	669.073
	Solyc01g096370	1.29383	0.000375695	0.0167137	AT4G00870	bHLH14 interacts with JAZ proteins, and functions redundantly with bHLH3, bHLH13 and bHLH17 to negatively regulate jasmonate responses	5.5994	8.81652	11.9926	10.7085	9.04358	7.20075	9.41756	7.19822	1.2118	2.3428	2.09273	2.75122	3.83316	3.78671
	Solyc02g089540	1.28797	1.85942e-06	0.000293565	AT5G15840	Encodes a protein showing similarities to zinc finger transcription factors, involved in regulation of flowering under long days	5.29564	6.70893	6.49183	5.85348	7.90147	11.9517	16.0148	13.1234	4.36411	3.16842	4.02	5.43963	4.9132	5.35893
	Solyc03g116590	1.28776	0.000139106	0.00895994	AT5G62200	Embryo-specific protein 3, (ATS3)	285.979	600.473	737.048	681.08	156.043	257.737	507.643	418.956	257.761	266.101	298.257	129.12	122.963	180.097
	Solyc10g086570	1.28497	4.85142e-12	7.27643e-09	AT5G02160	Zinc-finger domain containing protein involved in abiotic stress response	15.1553	11.5453	15.1758	12.9422	38.5374	52.2591	46.4452	38.8632	13.5438	12.1618	9.63216	15.6758	22.4827	18.2081
	Solyc01g090760	1.28459	0.000979166	0.0317292	AT3G60530	Encodes a member of the GATA factor family of zinc finger transcription factors	10.6173	10.8804	9.84047	8.74858	2.99709	3.04175	1.71349	1.85548	9.30958	13.8753	20.195	1.0569	1.28425	0.737203
	Solyc02g090680	1.27943	8.95734e-09	3.41975e-06	AT1G49620	Kip-related protein (KRP) gene, encodes CDK (cyclin-dependent kinase) inhibitor (CKI), negative regulator of cell division	23.1169	33.0423	23.176	19.3084	5.99957	7.29527	6.64333	5.27388	13.1018	10.802	13.2517	2.47703	2.54455	2.95918
	Solyc01g087820	1.27736	0.00128404	0.0379752	AT5G67090	Encodes a subtilisin-like serine protease with in vitro protease activity	10.2289	10.9151	7.70882	6.46665	2.1898	2.39453	0.781107	1.1095	3.0967	2.68769	2.70109	1.16821	0.420963	0.495612
	Solyc07g009380	1.27541	3.49494e-05	0.00307058	AT5G57550	xyloglucan endotransglycosylase-related protein (XTR3) protein_coding XYLOGLUCAN ENDOTRANSGLUCOSYLASE/HYDROLASE 25 (XTH25) XYLOGLUCAN ENDOTRANSGLUCOSYLASE/HYDROLASE 25 (XTH25)	0.674418	0.232687	0	0	11.1984	7.59671	9.08872	8.63652	1.60036	2.10557	3.58572	4.29681	3.9955	3.44247
	Solyc08g065940	1.27335	4.957e-06	0.000634677	AT2G19810	Encodes Oxidation-related Zinc Finger 1 (OZF1), a plasma membrane protein involved in oxidative stress	44.8935	55.089	36.4008	31.3492	10.516	23.7021	15.9983	15.7845	16.8183	13.4483	10.4967	7.06111	6.52479	7.72094
	Solyc03g123630	1.26371	6.45628e-08	1.96943e-05	AT3G14310	encodes a pectin methylesterase, targeted by a cellulose binding protein (CBP) from the parasitic nematode Heterodera schachtii during parasitism	221.923	233.707	243.373	208.444	58.3794	35.3883	28.0451	27.6221	171.503	174.019	225.693	18.55	15.4654	13.9551
	Solyc02g065280	1.26247	0.000343225	0.0159802	AT2G23620	Encodes a protein shown to have carboxylesterase activity, methyl salicylate esterase activity, methyl jasmonate esterase activity, and methyl IAA esterase activity in vitro	22.439	32.1171	39.9562	42.1759	2.96086	5.03231	9.61335	8.32134	18.4586	26.1034	20.9046	2.01579	3.20665	3.21474
	Solyc05g009170	1.25283	0.000851293	0.029045	AT1G68360	Encodes a nuclear localized member of the C2H2 family of TFIIIA transcription factors	19.1351	32.6912	29.5546	23.97	9.51129	4.45711	7.92258	7.20877	7.61158	9.67021	20.4817	4.36073	1.83215	3.13419
	Solyc06g051350	1.24576	0.00137166	0.0396219	AT3G55990	Encodes ESK1 (Eskimo1)	6.57658	6.11077	3.55933	3.53823	3.05085	1.77378	1.11774	0.789774	2.90079	2.55782	3.23832	0.737699	0.799004	0.627212
	Solyc11g066950	1.23827	0.000374434	0.0166929	AT5G22580	Stress responsive A/B Barrel Domain-containing protein	108.498	75.9617	57.1627	65.5833	71.6001	60.3406	21.8979	33.0142	50.5032	41.1769	24.5658	26.3584	17.0124	17.4837
	Solyc05g053010	1.23349	2.75125e-06	0.000395691	AT3G55550	Concanavalin A-like lectin protein kinase family protein	10.0571	4.19228	6.44394	6.86306	27.4755	33.051	20.3219	26.5901	3.54267	4.67857	3.3343	7.51836	15.4031	12.556
	Solyc10g085225	1.22721	0.00195998	0.0499502			101.954	205.917	303.432	267.755	37.6077	59.6759	149.956	107.795	81.2021	85.3431	95.4173	30.4013	35.2207	53.8746
	Solyc04g076300	1.22569	0.000174887	0.0104514	AT1G58200	A member of MscS-like gene family, structurally very similar to MSL2, comprising of an N-terminal chloroplast transit peptide, five trans-membrane helices and a C-terminal cytoplasmic domain	7.22579	7.98938	8.95341	6.96313	3.31423	2.83062	3.8804	3.22372	8.01821	5.81059	13.9502	1.36315	1.42418	1.54192
	Solyc07g005840	1.22298	0.00101017	0.0325831	AT5G17420	Encodes a xylem-specific cellulose synthase that is phosphorylated on one or more serine residues (on either S185 or one of S180 or S181)	2.20926	3.33718	2.01654	2.13191	1.07411	0.905484	0.411173	0.426275	1.09677	1.50638	1.25735	0.375505	0.327231	0.239858
	Solyc03g081260	1.22029	3.70981e-06	0.000501521	AT1G32960	Subtilase family protein	9.33034	7.43326	7.21039	6.08641	10.8026	6.81352	4.12083	5.21941	5.49623	5.83922	7.0505	3.06903	2.8567	2.95314
	Solyc01g087740	1.21109	2.35115e-10	1.49604e-07	AT5G67090	Encodes a subtilisin-like serine protease with in vitro protease activity	1.94464	1.78736	1.86676	1.41215	4.61369	4.07771	4.5615	3.81046	0.710098	0.669972	1.41788	1.97152	1.59106	2.05422
	Solyc05g050500	1.2108	8.00152e-05	0.0058953	AT4G09650	Encodes the chloroplast ATPase delta-subunit	31.7725	42.1211	36.4089	29.236	55.2952	64.6712	55.7772	45.0172	35.0216	17.6986	36.8216	28.0722	24.8621	21.4048
	Solyc06g008580	1.20866	0.000559369	0.0220368	AT5G43700	Auxin inducible protein similar to transcription factors	28.6696	23.3644	21.6711	23.736	5.40106	4.60324	4.60133	3.18234	22.0615	28.5623	34.8704	1.10686	2.74769	1.99686
	Solyc08g080570	1.20216	0.000156756	0.00982555	AT1G12780	Encodes a UDP-glucose epimerase that catalyzes the interconversion of the sugar nucleotides UDP-glucose UDP-galactose via a UDP-4-keto-hexose intermediate	23.9517	40.1368	50.3117	44.8059	15.1727	24.8045	48.2715	42.2958	18.4536	15.8671	15.4212	13.9434	13.324	17.3907
	Solyc08g014130	1.188	1.33167e-07	3.4794e-05	AT1G74040	Encodes an active Arabidopsis isopropylmalate synthase IPMS2	32.964	28.1607	16.0872	19.1402	13.4639	13.8821	9.10135	9.46541	14.8805	10.4422	10.0792	5.71233	4.77924	5.10047
	Solyc02g066920	1.1855	0.00121697	0.0367684	AT5G39210	Encodes a protein of the chloroplastic NAD(P)H dehydrogenase complex (NDH Complex) involved in respiration, photosystem I (PSI) cyclic electron transport and CO2 uptake	10.0931	16.3605	11.6591	8.35246	11.1063	13.5433	12.33	8.15344	11.7356	5.29195	7.23365	5.55524	5.38546	4.42705
	Solyc03g097820	1.18511	0.000632025	0.0239553	AT5G50915	basic helix-loop-helix (bHLH) DNA-binding superfamily protein	4.32355	5.77254	4.8401	3.36177	2.07521	2.34682	1.2867	1.17938	1.57654	2.85377	3.15277	1.07245	0.602309	0.648359
	Solyc02g089650	1.1827	0.00115171	0.0354079	AT1G61600	DUF1262 family protein (DUF1262)	1.24808	1.50318	2.80719	2.08303	0.758259	0.698223	1.41407	1.0515	2.78065	2.98217	3.73872	0.420656	0.364059	0.513414
	Solyc06g060620	1.18246	1.08231e-07	2.95147e-05	AT1G12110	Encodes NRT1	48.1202	57.817	45.6464	46.0315	12.2225	18.0796	13.5233	13.4425	52.7323	44.6794	39.7637	6.00181	6.33616	7.30714
	Solyc04g015030	1.17966	0.00092276	0.0305136	AT5G50740	Heavy metal transport/detoxification superfamily protein	42.0074	71.1174	58.8922	48.7623	9.46471	6.76727	8.05735	3.79937	23.6307	31.1293	58.2675	3.72131	3.36013	2.55374
	Solyc03g117590	1.1728	3.66545e-07	8.1018e-05	AT1G80920	A nuclear encoded soluble protein found in the chloroplast stroma	7.02517	8.45887	9.35261	8.13161	2.94937	3.07003	3.99907	2.70173	12.2585	10.6433	13.9608	1.5726	1.41206	1.36231
	Solyc05g013870	1.16987	0.00156943	0.0431348	AT3G01680	Encodes a protein localized to phloem filaments that is required for phloem filament formation	15.976	10.4529	9.77503	8.97995	7.65788	3.98835	2.08363	2.28549	8.17759	9.16886	10.2404	2.14696	1.4842	1.81673
	Solyc12g037930	1.15722	9.46826e-07	0.000168487			16.3841	12.7202	10.7099	11.382	12.7627	14.7252	9.36877	9.54968	7.94379	9.58812	8.01262	7.74884	3.88	4.5238
	Solyc12g044330	1.15343	0.000759088	0.0270617	AT3G16240	Delta tonoplast intrinsic protein, functions as a water channel and ammonium (NH3) transporter	208.143	237.557	134.724	175.138	123.546	240.313	141.775	174.079	135.512	83.0934	47.1438	97.3927	67.8251	73.6129
	Solyc08g077530	1.15032	5.4436e-07	0.000105864	AT4G17090	Encodes a beta-amylase targeted to the chloroplast	21.6709	27.0054	27.9052	24.1447	10.318	17.5804	21.9934	18.5424	16.5234	15.6948	17.6087	9.08421	6.95312	8.10046
	Solyc01g101120	1.14482	0.000458061	0.019314	AT1G09460	Carbohydrate-binding X8 domain superfamily protein	7.5728	4.78213	3.48407	4.03176	7.84101	5.97924	5.72268	4.25355	3.88294	3.84391	8.19004	2.30245	3.31573	2.70427
	Solyc04g014730	1.1384	1.29816e-06	0.000214635	AT1G12050	Encodes a fumarylacetoacetase that converts fumarylacetoacetate to acetoacetate and fumarate and is likely to be involved in tyrosine catabolism	6.19132	8.39715	7.39192	6.27397	7.11477	9.11481	11.7412	11.8395	2.37813	2.15508	2.82059	5.1421	4.05454	4.96568
	Solyc09g018440	1.13677	0.000568281	0.0223052	AT5G01580	thiol reductase in OAS metabolism protein_coding OAS HIGH ACCUMULATION 1 (OSH1) OAS HIGH ACCUMULATION 1 (OSH1)	16.5927	21.9699	13.4822	10.5281	6.00044	5.92368	4.16331	2.78959	11.2332	9.28767	13.7561	2.13515	1.97939	2.42177
	Solyc11g072500	1.13082	0.00035017	0.0161601	AT5G60200	Encodes a Dof-type transcription factor	12.2842	9.73609	10.1475	6.94566	9.11198	6.45725	4.82899	4.19395	6.5168	5.64415	11.3645	2.58929	2.45708	3.5796
	Solyc03g078800	1.11224	0.000241395	0.012865	AT1G22400	UDP-Glycosyltransferase superfamily protein	5.79879	9.27669	9.215	6.47578	4.00751	4.07667	5.54082	4.61838	4.71176	4.54822	8.44477	1.62306	2.51591	2.42288
	Solyc04g054740	1.10838	3.90262e-11	3.72487e-08	AT5G10170	myo-inositol-1-phosphate synthase isoform 3	129.074	92.094	109.156	112.753	54.6279	82.6018	68.6103	86.9351	73.5087	84.2456	58.4592	32.6484	34.7493	38.6995
	Solyc02g062690	1.1061	0.000485293	0.0200594	AT2G18300	basic helix-loop-helix (bHLH) DNA-binding superfamily protein	4.1561	4.29056	4.02424	4.28559	5.12039	8.26683	4.84144	4.18543	4.5047	3.01238	5.74386	3.24297	2.2127	2.57121
	Solyc04g056390	1.09792	0.000603705	0.0232172	AT3G02780	Encodes a protein with isopentenyl diphosphate:dimethylallyl diphosphate isomerase activity	163.873	183.644	311.28	263.462	192.678	250.575	601.867	457.034	124.301	115.182	135.934	151.858	161.071	239.345
	Solyc09g007770	1.09692	2.06192e-06	0.000320712	AT3G53420	a member of the plasma membrane intrinsic protein subfamily PIP2	125.742	115.021	100.708	115.495	71.1705	113.999	95.8974	119.801	70.4438	35.6783	33.5088	52.4219	42.6011	51.549
	Solyc05g055870	1.09188	6.91137e-08	2.07321e-05	AT2G02240	F-box family protein	14.8241	12.0625	18.2312	15.347	36.2862	42.5996	66.4518	52.9033	16.2366	13.382	16.8658	20.306	23.7545	28.5926
	Solyc02g090350	1.09173	2.81004e-05	0.00261085	AT2G45550	member of CYP76C protein_coding "CYTOCHROME P450, FAMILY 76, SUBFAMILY C, POLYPEPTIDE 4" (CYP76C4) "CYTOCHROME P450, FAMILY 76, SUBFAMILY C, POLYPEPTIDE 4" (CYP76C4)	39.9794	91.3999	96.2492	81.9999	19.3459	23.8614	25.2021	22.7426	24.7356	25.3384	29.6441	11.0584	10.9258	11.3988
	Solyc04g080940	1.08583	0.00110433	0.0345071	AT1G75500	An Arabidopsis thaliana homolog of Medicago truncatula NODULIN21 (MtN21)	34.1664	21.1736	22.3533	20.8753	25.7386	20.8512	7.70146	9.42729	20.5677	24.9399	18.3362	9.67324	7.05307	6.3587
	Solyc04g077510	1.08029	0.000159945	0.00984903	AT2G22840	Growth regulating factor encoding transcription activator	15.7766	35.1601	18.759	18.1317	6.33462	4.23623	6.17047	4.29269	1.77617	2.2208	2.74079	3.07996	2.59783	2.04638
	Solyc05g010270	1.08025	0.000590379	0.022957	AT5G38790	hypothetical protein	6.26792	6.78545	4.33347	2.21684	23.0724	13.2168	19.1557	10.7714	3.60424	3.08429	4.44918	9.17161	9.05871	5.97572
	Solyc02g087010	1.0726	0.000554919	0.0219852	AT1G70280	NHL domain-containing protein	6.11665	3.85247	3.44054	3.57188	5.8009	3.53017	1.95974	2.8403	2.85981	3.15218	4.46751	1.43535	1.60594	2.10545
	Solyc11g020960	1.06815	0.000108316	0.00753117			115.116	159.308	128.203	104.985	129.309	196.257	344.396	267.735	78.8597	66.0282	68.22	91.8809	120.988	138.684
	Solyc06g005070	1.0547	0.00113051	0.0350641	AT1G68570	NPF3	0.665687	0.453799	0.290139	0.391057	2.40889	2.89266	2.02661	2.15053	0.169149	0.053391	0	1.5049	0.829671	1.19366
	Solyc09g007760	1.05456	9.02642e-07	0.000161997	AT3G53420	a member of the plasma membrane intrinsic protein subfamily PIP2	209.489	219.044	185.92	196.438	109.316	173.328	132.444	166.65	105.794	78.4168	54.2314	75.4849	65.8229	77.5333
	Solyc03g121295	1.05207	5.44497e-07	0.000105864			16.3436	11.2513	8.82421	8.75604	16.7275	17.0409	15.0514	20.3777	9.97674	11.0151	9.95853	6.58835	9.01919	10.2646
	Solyc08g007130	1.04838	9.31872e-06	0.00104639	AT4G17090	Encodes a beta-amylase targeted to the chloroplast	10.256	12.469	11.2707	10.0411	11.4625	16.192	15.7318	12.6143	4.93401	3.42129	4.86451	7.72795	7.04619	6.40748
	Solyc01g098770	1.04391	0.000363173	0.0164707	AT1G03220	Eukaryotic aspartyl protease family protein	1.08236	0.272266	1.06055	0.785862	6.0657	6.18856	8.76653	7.02406	0.793227	0.482305	0.797469	2.98027	3.87468	3.70556
	Solyc10g075160	1.03233	0.00188139	0.0486519	AT1G60950	encodes a major leaf ferredoxin protein_coding (FED A) (FED A)	316.981	590.877	642.021	555.934	263.118	553.779	640.093	680.206	337.836	221.29	148.869	248.799	266.913	305.623
	Solyc09g083100	1.02619	7.84394e-09	3.10768e-06	AT3G23000	Encodes a serine/threonine protein kinase with similarities to CBL-interacting protein kinases, SNF1 and SOS2	22.3247	16.8049	18.1135	16.9787	17.3284	14.3504	11.537	11.3356	17.4956	15.9884	16.7046	6.91459	6.81943	6.95127
	Solyc11g019910	1.02057	0.00170522	0.0456019	AT4G25250	PMEI4 pectin methyleseterase inhibitor	63.0942	34.8862	45.1869	36.8003	191.831	141.957	218.935	121.302	15.0789	13.1163	21.1374	81.3521	90.0084	86.7719
	Solyc03g083960	1.01502	3.66158e-05	0.00319028	AT5G51460	homologous to the C-terminal part of microbial trehalose-6-phosphate phosphatases protein_coding (ATTPPA) TREHALOSE-6-PHOSPHATE PHOSPHATASE A (TPPA)	17.9176	7.71966	16.934	16.2423	38.0875	41.797	58.9237	52.2164	7.54685	7.07879	8.14722	23.9354	24.8963	25.1124
	Solyc01g111880	1.01117	3.7453e-05	0.00323637	AT4G38470	Serine/threonine kinase that phosphorylate transit peptides of chloroplast and mitochondria targeted pre-proteins	4.99853	5.83352	8.99009	8.00384	4.93006	6.41249	8.76082	6.3581	3.67444	3.75147	4.85156	3.20064	3.07545	3.93096
	Solyc10g009080	1.00876	1.04171e-05	0.00113926	AT2G33810	Encodes a member of the SPL (squamosa-promoter binding protein-like)gene family, a novel gene family encoding DNA binding proteins and putative transcription factors	29.0259	37.2805	29.2701	32.4265	14.1846	11.9096	5.49896	7.31701	27.2133	25.9643	24.1759	5.37584	4.92907	4.66319
	Solyc02g077950	1.00632	2.42397e-07	5.71894e-05	AT1G28310	Dof-type zinc finger DNA-binding family protein	3.49857	3.00099	3.29564	3.5517	6.15887	5.68713	6.12237	4.73853	2.30625	2.49708	2.67493	2.30481	3.41143	3.02015
	Solyc04g064620	-1.00259	4.8585e-07	9.90473e-05	AT1G21460	Nodulin MtN3 family protein	57.1032	49.015	37.9557	37.1816	6.86641	4.76815	4.78182	6.19119	59.6206	49.1786	37.856	12.7557	11.3457	11.289
	Solyc11g066270	-1.01531	2.6646e-05	0.00248672	AT3G44990	Encodes a xyloglucan endotransglycosylase/hydrolase	1.84903	0.428068	0.396194	0.27254	11.9054	7.46948	8.98376	7.62324	7.01974	8.09039	8.44261	17.0641	18.4527	20.8179
	Solyc07g043550	-1.01807	0.000440622	0.0187291	AT1G30620	encodes a type-II membrane protein that catalyzes 4-epimerization of UDP-D-Xylose to UDP-L-Arabinose in vitro, the nucleotide sugar used by glycosyltransferases in the arabinosylation of cell wall polysaccharides and wall-resident proteoglycans	0.820833	1.60036	1.17032	0.858493	1.78196	1.58594	1.68276	1.25051	0.919702	0.766179	0.219597	3.57556	3.46164	2.84397
	Solyc08g079080	-1.02557	0.000325704	0.0156727	AT1G12240	Encodes a vacuolar invertase betaFruct4	4.93473	1.30565	2.12243	2.46253	9.87406	6.54356	5.13048	6.32019	10.1458	13.4622	10.3425	13.1948	15.198	15.5121
	Solyc12g019410	-1.02865	0.00173264	0.0459369	AT2G31800	Integrin-linked protein kinase family	1.46905	1.26188	1.93261	1.99049	0.701946	0.552244	0.717604	0.61547	1.94437	2.82661	3.31252	1.31237	1.55466	1.28818
	Solyc09g015770	-1.12518	0.00106996	0.0337342	AT3G56400	Member of WRKY Transcription Factor	44.1068	34.0309	54.0363	58.7371	2.86216	2.44016	5.32112	4.10032	68.1081	77.9762	75.7478	5.12912	12.0795	8.02064
	Solyc12g038430	-1.1321	0.000714942	0.0258834	AT5G65930	encodes a novel member of the kinesin superfamily of motor proteins	1.24097	0.475321	1.21861	1.36186	1.89969	1.01201	1.13763	1.16202	1.81356	2.36206	2.09117	2.70507	3.32618	2.8769
	Solyc08g083210	-1.14386	0.000434707	0.0185906	AT4G02290	glycosyl hydrolase 9B13	1.67809	0.511871	0.654283	0.534108	21.1299	13.9762	15.9069	15.1222	1.55109	1.04926	1.1148	36.594	37.8399	38.8305
	Solyc05g009270	-1.17273	0.00019088	0.0110107	AT1G68530	Encodes KCS6, a member of the 3-ketoacyl-CoA synthase family involved in the biosynthesis of VLCFA (very long chain fatty acids)	109.159	111.289	95.9363	111.863	0.552325	0.691535	0.207636	0.541049	159.175	165.462	259.058	1.15322	1.47887	1.13885
	Solyc05g053550	-1.18195	0.00124823	0.0372307	AT5G13930	Encodes chalcone synthase (CHS), a key enzyme involved in the biosynthesis of flavonoids	403.72	414.743	450.849	438.237	2.78663	1.30476	1.84527	1.37235	718.495	493.867	501.832	5.90826	4.47671	2.51913
	Solyc09g090980	-1.19153	1.81793e-05	0.00178378	AT1G24020	MLP-like protein 423	315.762	184.12	131.052	205.511	5.33272	4.46475	5.09919	4.75246	1159.11	1029.77	914.649	12.4258	12.4387	10.3215
	Solyc02g090870	-1.19897	3.08904e-06	0.00042956	AT3G50340	hypothetical protein	3.74657	4.52727	4.56703	3.97289	4.85762	2.94787	2.35578	4.16434	2.1923	3.69474	2.63603	6.95534	9.32067	9.34503
	Solyc03g120790	-1.23245	1.17424e-05	0.00125331	AT1G15260	LOW protein: ATP-dependent RNA helicase-like protein	4.39384	4.12771	2.98774	4.6661	2.11869	2.34906	1.70017	1.57656	10.0081	8.25739	10.5315	5.73983	4.91722	3.97275
	Solyc07g007800	-1.24074	0.000367947	0.0166026	AT5G20270	heptahelical transmembrane protein homologous to human adiponectin receptors and progestin receptors protein_coding HEPTAHELICAL TRANSMEMBRANE PROTEIN1 (HHP1) HEPTAHELICAL TRANSMEMBRANE PROTEIN1 (HHP1)	6.38329	4.66066	6.24472	7.85069	0.625683	0.227852	0.411248	0.56149	16.7612	19.4956	18.5286	0.623257	1.27918	1.49889
	Solyc05g005865	-1.26889	5.80298e-06	0.000725303	AT1G24020	MLP-like protein 423	221.831	132.754	103.483	166.61	2.47075	1.01073	1.84787	1.20656	552.014	607.085	709.52	3.96674	4.07063	4.12146
	Solyc08g075240	-1.28742	2.27315e-06	0.000345881	AT4G19380	Long-chain fatty alcohol dehydrogenase family protein	12.2181	15.369	14.6048	15.9395	0.77145	0.564331	0.898484	0.55159	20.9095	26.7613	34.6599	1.51207	1.72396	2.03915
	Solyc02g036290	-1.29301	0.000896737	0.0300138	AT4G04320	malonyl-CoA decarboxylase family protein	0.884606	1.40547	1.00542	1.08177	0.863016	0.317311	0.451323	0.283937	0.946768	1.56223	0.749678	1.1467	1.39952	1.1563
	Solyc09g065850	-1.33914	0.00157593	0.0432002	AT5G43700	Auxin inducible protein similar to transcription factors	15.2765	15.7331	17.6268	22.0153	1.23231	1.19621	3.0897	2.54354	22.5261	24.5137	14.6176	4.12766	7.04072	4.88964
	Solyc02g089160	-1.37312	5.70802e-05	0.00454004	AT5G38970	Encodes a polypeptide involved in the C-6 oxidation of brassinosteroids	4.09218	8.84286	5.5076	5.66281	3.04039	1.5096	0.74218	1.00293	4.6436	3.37203	3.10457	5.02068	3.59516	3.97289
	Solyc07g054310	-1.37371	4.4505e-05	0.00373807	AT2G20870	cell wall protein precursor	599.512	406.11	455.209	465.635	6.58105	3.2555	4.59798	3.87892	1960.43	2194.54	4206.94	14.8319	13.8831	9.45695
	Solyc12g098500	-1.3749	5.25644e-12	7.35832e-09	AT4G13940	Encodes a S-adenosyl-L-homocysteine hydrolase required for DNA methylation-dependent gene silencing	10.9997	17.6725	14.1657	14.4776	3.16124	3.47746	3.1122	4.10371	42.1065	40.5459	31.199	10.3659	8.09916	9.7694
	Solyc10g083940	-1.38241	0.000128809	0.0084091	AT2G39210	Major facilitator superfamily protein	2.63444	4.31526	1.71724	1.65108	0.665866	1.81578	0.875255	0.966927	4.61347	6.84949	4.39343	2.01585	3.68726	3.23518
	Solyc03g114800	-1.40193	6.31104e-14	2.20865e-10	AT1G18590	encodes a desulfoglucosinolate sulfotransferase, involved in the final step of glucosinolate core structure biosynthesis	76.4353	59.1202	58.0826	62.2678	49.924	34.31	35.7685	33.9411	103.509	82.8527	132.756	98.0289	107.642	109.405
	Solyc02g085870	-1.42347	7.57292e-05	0.00563133	AT1G68530	Encodes KCS6, a member of the 3-ketoacyl-CoA synthase family involved in the biosynthesis of VLCFA (very long chain fatty acids)	31.2594	21.0545	20.2813	28.1582	0.55013	0.222388	0.500326	0.193931	121.06	123.119	143.551	1.02083	0.940158	1.00465
	Solyc04g071165	-1.43785	0.00177778	0.0468402			1.25683	0.494705	0	0.625802	2.05509	1.52889	1.63868	1.92721	0.561835	0.498805	0	4.40416	6.27265	4.54381
	Solyc08g080040	-1.45672	0.000236672	0.0127101	AT4G22880	encodes leucoanthocyanidin dioxygenase, which is involved in proanthocyanin biosynthesis	0	0.088886	0	0	1.1841	0.797324	1.23462	0.846379	0	0	0	3.17107	3.54345	2.10293
	Solyc10g081980	-1.47899	4.13375e-06	0.000545914	AT5G06320	encodes a protein whose sequence is similar to tobacco hairpin-induced gene (HIN1) and Arabidopsis non-race specific disease resistance gene (NDR1)	19.3009	8.07664	15.3951	22.7727	7.1275	4.41186	5.84943	7.28893	30.02	37.47	33.8212	15.0776	21.8843	16.8791
	Solyc12g094650	-1.49022	0.000279271	0.0140965	AT5G45540	transmembrane protein, putative (DUF594)	1.82302	2.31549	2.42029	2.70883	0.143166	0.28838	0.091692	0.095666	2.49136	3.99141	3.27367	0.585811	0.364604	0.470575
	Solyc06g073920	-1.51401	3.93794e-07	8.43763e-05	AT1G08465	Member of the YABBY family of Arabidopsis proteins involved in the abaxial cell fate specification in lateral organs protein_coding YABBY2 (YAB2) YABBY2 (YAB2)	95.6259	103.414	98.0511	99.1783	0.471978	0.155451	0.418584	0.289726	134.295	139.228	153.732	0.990666	1.11773	0.906004
	Solyc10g006660	-1.52517	0.000639343	0.024059	AT4G27280	EF-hand Ca2 + -binding protein, which is a Ca2+-dependent transducer of auxin-regulated gene expression and interacts with ICR1	37.5303	17.8966	39.5456	50.6751	3.55493	5.03961	11.6404	11.8869	77.2132	86.8886	36.3591	19.1957	32.1235	21.9276
	Solyc07g065570	-1.53573	0.000162188	0.00990008	AT5G47670	Encodes LEC1-Like (L1L), closely related to LEC1 (Leafy Cotyledon1)	0.700185	0	0.322155	0.153675	4.65451	4.67993	4.97171	5.82467	0.603647	0.670866	0.241291	9.64038	20.2091	15.7427
	Solyc04g082270	-1.54722	0.000645604	0.0242079	AT1G76240	DUF241 domain protein (DUF241)	0.786701	0.462786	0.540806	0.628358	0.269423	0.329646	0.364145	0.503268	2.01512	2.32143	2.97042	1.22543	1.56368	0.956947
	Solyc01g010490	-1.55964	0.000128952	0.0084091	AT4G31500	Encodes an oxime-metabolizing enzyme in the biosynthetic pathway of glucosinolates	0.119914	0	0.031469	0	1.49916	0.706386	0.931514	0.523394	0.425488	0.648028	0.454332	1.78061	3.61734	3.04896
	Solyc02g062710	-1.56281	3.01636e-06	0.00042225	AT5G67150	HXXXD-type acyl-transferase family protein	2.69453	2.00496	2.41665	2.74295	1.24701	0.572277	0.955826	1.23465	10.1939	10.3475	10.5622	2.6561	3.09294	3.56995
	Solyc04g078340	-1.59444	0.000839805	0.028956	AT5G10600	member of CYP81K protein_coding "CYTOCHROME P450, FAMILY 81, SUBFAMILY K, POLYPEPTIDE 2" (CYP81K2) "CYTOCHROME P450, FAMILY 81, SUBFAMILY K, POLYPEPTIDE 2" (CYP81K2)	0.249718	0.058587	0.057053	0	0.890148	1.18679	0.498658	0.58446	0.090436	0.144617	0.171602	1.86851	2.56988	3.02381
	Solyc01g107780	-1.59852	0.000464517	0.019547	AT4G34131	UDP-glucosyl transferase 73B3	1.73008	0.119192	0.502008	0.450329	11.4943	7.77404	7.46113	6.94489	1.89342	1.75751	1.30693	25.2858	30.0712	23.7808
	Solyc06g035580	-1.61508	0.00171131	0.0456029	AT5G51950	Glucose-methanol-choline (GMC) oxidoreductase family protein	131.728	64.4003	30.486	46.7718	2.72133	0.793586	1.37457	0.928979	973.946	771.867	973.138	6.04694	4.33721	3.46587
	Solyc06g066830	-1.63654	0.000339034	0.0158907	AT1G52820	2-oxoglutarate (2OG) and Fe(II)-dependent oxygenase superfamily protein	0	0	0	0	0.862243	0.933562	0.552909	0.490206	0	0	0	2.95697	1.96285	2.13275
	Solyc08g078910	-1.66232	2.55825e-07	5.9031e-05	AT4G12510	Encodes a member of the AZI family of lipid transfer proteins	3.79231	5.46702	2.01999	2.50747	32.4322	16.1591	16.526	10.6189	1.73872	0.720676	0.68953	71.4028	55.4602	58.0158
	Solyc07g054860	-1.67878	3.1661e-05	0.0028411	AT2G20340	Encodes an aromatic aldehyde synthase (AtAAS), which catalyzes the in vitro conversion of phenylalanine and 3,4-dihydroxy-L-phenylalanine to phenylacetaldehyde and dopaldehyde, respectively	10.7769	9.44499	14.0154	12.1713	1.66122	0.739804	0.514244	0.244366	36.7831	56.668	61.6637	2.61233	2.78872	2.44782
	Solyc12g005400	-1.75116	5.02343e-06	0.000635434	AT5G54250	member of Cyclic nucleotide gated channel family, downstream component of the signaling pathways leading to HR resistance	9.69465	13.4891	10.394	10.8824	0.561987	1.06549	0.370203	0.38084	9.46464	20.0999	17.0627	2.0064	1.99327	2.38268
	Solyc07g008590	-1.75705	0.000764735	0.0271248	AT2G34930	disease resistance family protein / LRR family protein	1.15453	1.11296	0.748962	0.957906	0.171681	0.057981	0.0487	0.067416	2.68426	2.16796	1.69338	0.425718	0.369464	0.284119
	Solyc06g008450	-1.77021	7.89537e-06	0.000926988	AT3G46710	NB-ARC domain-containing disease resistance protein	1.04684	1.04524	0.695381	0.950303	0.050972	0.084993	0.045621	0.082482	0.990442	1.11819	1.40966	0.257731	0.269206	0.248776
	Solyc01g005270	-1.80183	7.73866e-13	1.62496e-09	AT1G14820	Sec14p-like phosphatidylinositol transfer family protein	5.39707	5.36217	5.04273	5.19271	0.718454	0.972967	1.89417	2.08456	8.6393	9.87586	8.44374	5.24185	5.89231	4.9825
	Solyc02g071050	-1.87445	2.59092e-06	0.000382773	AT4G18220	Drug/metabolite transporter superfamily protein	1.29146	0.244868	0.550407	0.402784	3.56997	3.41879	2.62691	3.22618	2.12296	2.92824	4.11144	8.98651	15.7173	12.2566
	Solyc01g005280	-1.88166	0.000109621	0.00756416	AT1G14820	Sec14p-like phosphatidylinositol transfer family protein	4.26339	4.3709	4.42247	3.89669	0.559312	0.587189	0.352281	0	11.021	12.7309	11.8808	1.34043	1.78436	1.45683
	Solyc05g046020	-1.9067	0.000532997	0.0213585	AT1G05260	Encodes a cold-inducible cationic peroxidase that is involved in the stress response	0	0	0.088037	0	0.763141	0.211728	0.474227	0.960985	0	0.244593	0.158876	1.88914	3.1207	2.36384
	Solyc02g092530	-1.92433	1.72954e-10	1.17151e-07	AT4G37560	Indole-3-acetamide (IAM) hydrolase gene required for the auxin effects of IAM	14.718	14.4211	10.9854	8.36037	2.88042	3.51128	1.17125	1.28278	14.8474	14.7805	15.0144	6.75131	9.57281	9.80675
	Solyc01g108680	-1.94083	3.47056e-08	1.10416e-05	AT2G23610	Encodes a protein shown to have carboxylesterase activity, methyl IAA esterase activity, and methyl jasmonate esterase activity in vitro	0.057844	0	0	0	0.684727	0.258517	0.533338	0.653366	0	0.044665	0	2.57465	1.9781	1.98798
	Solyc01g111230	-2.12367	0.000380621	0.0168613	AT2G21100	Disease resistance-responsive (dirigent-like protein) family protein	0.154013	0	0	0.300595	0.730067	0.368739	0.590001	0.65597	0.659333	0.194123	0.105835	2.13393	2.69623	3.69511
	Solyc02g065490	-2.15368	2.40647e-09	1.07513e-06	AT2G23760	Encodes a member of the BEL family of homeodomain proteins	0.196864	0.045734	0.044978	0.143035	0.268361	0.264419	0.421619	0.439384	0.770076	0.773917	1.29864	1.13319	1.84931	2.0665
	Solyc05g009010	-2.17434	0.000120919	0.00800962	AT1G25390	Protein kinase superfamily protein	1.71316	1.09846	1.57885	1.41988	0.149264	0.28127	0.08406	0.41412	2.10726	3.89531	4.32325	1.19006	1.46301	1.15697
	Solyc02g069930	-2.18738	0.000558262	0.0220346	AT5G14980	alpha/beta-Hydrolases superfamily protein	0.465646	0.303463	0.295519	0.277145	0.623535	0.568577	0.159187	0.44073	3.22129	2.11385	1.63687	3.75653	2.2283	1.06543
	Solyc10g076740	-2.18742	0.000415886	0.0179318	AT3G11210	SGNH hydrolase-type esterase superfamily protein	3.31934	1.68927	0.498966	1.65162	3.27327	3.20573	0.479962	1.41742	12.9913	8.42043	5.24469	12.6676	9.87567	7.75138
	Solyc07g055560	-2.4333	7.60381e-07	0.000140057	AT3G14690	putative cytochrome P450 The mRNA is cell-to-cell mobile	0	0	0	0	0.140457	0.702364	0.306651	0.680616	0.172384	0.338689	0.169598	2.34159	2.46758	3.46966
	Solyc01g008800	-2.44655	3.25695e-08	1.05215e-05	AT5G17680	disease resistance protein (TIR-NBS-LRR class)	0.843664	0.934153	0.828922	0.984215	0.690672	0.278464	0.82398	0.153513	2.59291	3.33921	2.58038	2.73054	2.75421	2.77855
	Solyc04g009860	-2.58935	1.24402e-10	9.00758e-08	AT1G06620	encodes a protein whose sequence is similar to a 2-oxoglutarate-dependent dioxygenase The mRNA is cell-to-cell mobile	3.52644	5.60628	4.42249	4.57138	0.921585	0.159461	0	0.504472	4.88581	7.6162	5.24399	2.82076	2.65468	2.75978
	Solyc01g105450	-2.66554	6.32917e-06	0.000777192	AT1G17840	Encodes a plasma membrane-localized ATP-binding cassette transporter, that is required for cutin transport to the extracellular matrix	47.0984	48.6542	19.299	26.2524	0.156857	0	0.147225	0	91.4031	126.584	103.789	0.3757	0.513789	0.668935
	Solyc12g038800	-2.78629	7.40375e-07	0.000137579			0.553541	0.315922	0.585986	0.566236	0.446008	0.442767	0.477001	0.273102	14.6017	14.5979	13.6469	4.14118	2.55785	3.69685
	Solyc08g079200	-2.82951	0.000406103	0.017648	AT4G12510	Encodes a member of the AZI family of lipid transfer proteins	1.63391	4.92401	3.65121	1.23831	0.332552	0.941436	0.187279	0	24.7575	35.3016	97.1887	2.03815	5.14694	2.78138
	Solyc12g094460	-3.22578	0.000675377	0.0249237	AT1G76160	SKU5 similar 5	0.392446	0.172636	0.420294	0.284441	0.133349	0	0	0	3.43722	3.33781	3.49794	0.509772	0.229012	0.218628
	Solyc08g075560	-3.36038	0.000471874	0.0196986			5.59335	5.43489	3.90065	5.03649	0	0	0	2.53051	15.7313	13.6988	10.9162	10.4358	8.70389	8.10609
	Solyc03g120830	-3.64602	8.74474e-05	0.00630115	AT1G52155	transmembrane protein	0.030144	0	0	0	0	0.171671	0.232199	0.125764	0.111148	0.034489	0	1.69001	2.01025	2.02016
	Solyc08g067340	-3.84035	0.000835543	0.0288612	AT1G80840	Pathogen-induced transcription factor	15.2651	12.7608	25.5372	24.6947	0	0	0	0	32.8044	40.17	38.5713	0	0.455935	0.350961
	Solyc09g089730	-3.87393	9.24689e-06	0.00104475	AT1G06620	encodes a protein whose sequence is similar to a 2-oxoglutarate-dependent dioxygenase The mRNA is cell-to-cell mobile	0.102678	0.092927	0	0	0.233088	1.10557	0	0	9.68565	7.23989	5.24636	5.6216	5.05182	5.0529
	Solyc09g089740	-3.95984	2.22728e-08	7.54331e-06	AT1G06620	encodes a protein whose sequence is similar to a 2-oxoglutarate-dependent dioxygenase The mRNA is cell-to-cell mobile	0	0	0	0	0.320338	0.262546	0	0	0.825096	0.802062	0.664903	3.16752	2.35202	1.74231
	Solyc11g007390	-4.20372	0.000362319	0.0164675	AT5G49690	UDP-Glycosyltransferase superfamily protein	0	0	0	0	0	0	0	0	5.2105	5.67851	11.2727	0.295615	0.307411	0.642288
	Solyc12g044190	-4.42498	2.85309e-21	2.99546e-17	AT4G27190	NB-ARC domain-containing disease resistance protein	0.720616	0.725676	0.472664	0.520463	0.090769	0.102433	0	0.044802	4.13561	4.37716	3.85342	1.87211	1.53846	1.55741
	Solyc08g062930	-4.5799	7.87154e-14	2.36124e-10	AT5G57010	calmodulin-binding family protein	0	0	0	0	0.157677	0	0.175596	0.272961	1.0528	0.694112	0.436314	3.21695	4.93489	4.73157
	Solyc05g007470	-4.64223	1.69711e-19	1.18786e-15	AT3G28580	P-loop containing nucleoside triphosphate hydrolases superfamily protein	1.96348	1.10183	1.27474	1.39312	0.326381	0.208414	0	0.144683	13.6636	10.3691	11.0762	6.29333	5.11841	3.38555
	Solyc08g023340	-5.37285	1.72686e-34	3.62606e-30			0.040196	0	0.030613	0.145644	0.018301	0.13746	0.164898	0.056788	5.34191	4.74378	5.19801	4.92177	3.33604	4.73276
	Solyc06g075520	-5.61928	0.000104445	0.0073595	AT1G75270	dehydroascorbate reductase 2	0	1.31751	0	0	0	0.078832	0	0	3.42074	3.3467	2.00735	1.41854	1.53444	1.58997
	Solyc01g049880	-7.2302	1.58371e-11	1.66274e-08			0.093444	0.215825	0.145863	0.304005	0	0	0	0	3.91694	4.64438	3.1233	3.41549	3.22013	2.96062
	Solyc11g021360	-7.54654	1.08885e-12	2.07851e-09			0.622713	0.460336	0.46655	0.335424	0	0	0	0	5.64412	6.84985	6.76869	3.37479	3.79442	4.28059
	Solyc05g024230	-7.6953	2.27607e-13	5.97411e-10	AT4G23750	encodes a member of the ERF (ethylene response factor) subfamily B-5 of ERF/AP2 transcription factor family	0	0	0	0	0	0	0	0	7.14399	8.47753	7.25383	5.56906	4.49656	3.90953
	Solyc07g007770	-8.07441	4.77417e-14	2.00496e-10			1.27688	1.02195	0.912308	0.949352	0	0	0	0	2.13337	2.24103	4.19795	1.3762	2.02739	2.51401
	Solyc07g063475	-33.6699	2.21803e-11	2.21782e-08			0	0	0	0	0	0	0	0	0	0	24.7277	0	95.0958	84.591

## Sheet: Dataset S4
Dataset S4 Co-expression genes in the 11 modules identified in fw3.2(ys) using WGCNA
GeneID	Module	kME	Arabidopsis ortholog ID	Arabidopsis gene annotation
Solyc00g174340	greenyellow	0.984999	AT4G33720	CAP (Cysteine-rich secretory proteins, Antigen 5, and Pathogenesis-related 1 protein) superfamily protein
Solyc01g010060	greenyellow	0.939516
Solyc01g079940	greenyellow	0.947849	AT1G03220	Eukaryotic aspartyl protease family protein
Solyc01g097240	greenyellow	0.988689	AT3G04720	Encodes a protein similar to the antifungal chitin-binding protein hevein from rubber tree latex
Solyc01g103650	greenyellow	0.82281	AT1G34340	alpha/beta-Hydrolases superfamily protein
Solyc01g112000	greenyellow	0.845146	AT3G45970	member of EXPANSIN-LIKE
Solyc02g077370	greenyellow	0.965296	AT3G23240	encodes a member of the ERF (ethylene response factor) subfamily B-3 of ERF/AP2 transcription factor family (ERF1)
Solyc02g093860	greenyellow	0.95528	AT5G40780	Encodes LHT1 (lysine histidine transporter), a high-affinity transporter for cellular amino acid uptake in both root epidermis and leaf mesophyll
Solyc03g031750	greenyellow	0.680358	AT4G05000	Vacuolar protein sorting-associated protein VPS28 family protein
Solyc03g115930	greenyellow	0.95382	AT5G39670	Calmodulin like protein involved in negative regulation of pattern triggered immunity
Solyc04g009440	greenyellow	0.805325	AT1G01720	Belongs to a large family of putative transcriptional activators with NAC domain
Solyc04g016470	greenyellow	0.905091	AT3G57260	beta 1,3-glucanase protein_coding PATHOGENESIS-RELATED PROTEIN 2 (PR2) PATHOGENESIS-RELATED PROTEIN 2 (PR-2)
Solyc04g048900	greenyellow	0.97601	AT1G08450	Encodes one of three Arabidopsis calreticulins
Solyc04g072070	greenyellow	0.981414	AT5G64810	member of WRKY Transcription Factor
Solyc04g081710	greenyellow	0.916995
Solyc05g041910	greenyellow	0.905374	AT5G47530	Auxin-responsive family protein
Solyc06g011490	greenyellow	0.961897
Solyc06g034370	greenyellow	0.984036	AT5G62350	Plant invertase/pectin methylesterase inhibitor superfamily protein
Solyc06g036330	greenyellow	0.746307	AT5G52810	SAR-DEFICIENT4 (SARD4) alias ORNITHINE CYCLODEAMINASE/m-CRYSTALLIN (ORNCD1) is involved in the biosynthesis of pipecolic acid
Solyc06g053630	greenyellow	0.687885	AT2G39840	Encodes the catalytic subunit of a Type 1 phosphoprotein Ser/Thr phosphatase, expressed in roots, shoots and flowers
Solyc07g017540	greenyellow	0.791612	AT5G20850	Encodes a homolog of yeast RAD51
Solyc07g025110	greenyellow	0.714473
Solyc07g049530	greenyellow	0.976164	AT1G05010	Encodes 1-aminocyclopropane-1-carboxylate oxidase protein_coding ETHYLENE-FORMING ENZYME (EFE) ETHYLENE-FORMING ENZYME (EFE)
Solyc07g049550	greenyellow	0.885804	AT1G05010	Encodes 1-aminocyclopropane-1-carboxylate oxidase protein_coding ETHYLENE-FORMING ENZYME (EFE) ETHYLENE-FORMING ENZYME (EFE)
Solyc07g049660	greenyellow	0.896365	AT5G17540	HXXXD-type acyl-transferase family protein
Solyc07g055990	greenyellow	0.964527	AT3G23730	xyloglucan endotransglucosylase/hydrolase 16
Solyc07g062480	greenyellow	0.95087	AT1G78830	Curculin-like (mannose-binding) lectin family protein
Solyc08g005015	greenyellow	0.96528
Solyc08g078510	greenyellow	0.856688	AT5G13200	Encodes a protein with unknown function that is involved in hormone mediated regulation of seed germination/dormancy
Solyc09g005780	greenyellow	0.773813
Solyc09g011570	greenyellow	0.85542	AT2G29420	Encodes glutathione transferase belonging to the tau class of GSTs
Solyc09g066500	greenyellow	0.921694
Solyc09g083210	greenyellow	0.840254	AT2G33580	Encodes a putative LysM-containing receptor-like kinase
Solyc09g090990	greenyellow	0.927276	AT1G24020	MLP-like protein 423
Solyc10g007650	greenyellow	0.70253	AT5G41010	Non-catalytic subunit common to nuclear DNA-dependent RNA polymerases II, IV and V
Solyc10g017970	greenyellow	0.98406	AT3G12500	encodes a basic chitinase involved in ethylene/jasmonic acid mediated signalling pathway during systemic acquired resistance based on expression analyses
Solyc10g017980	greenyellow	0.981541	AT3G12500	encodes a basic chitinase involved in ethylene/jasmonic acid mediated signalling pathway during systemic acquired resistance based on expression analyses
Solyc10g051390	greenyellow	0.844027	AT2G21660	Encodes a small glycine-rich RNA binding protein that is part of a negative-feedback loop through which AtGRP7 regulates the circadian oscillations of its own transcript
Solyc10g055200	greenyellow	0.894428	AT2G21100	Disease resistance-responsive (dirigent-like protein) family protein
Solyc10g079930	greenyellow	0.958464	AT4G34131	UDP-glucosyl transferase 73B3
Solyc11g017270	greenyellow	0.841964	AT1G34420	leucine-rich repeat transmembrane protein kinase family protein
Solyc11g063510	greenyellow	0.843985
Solyc12g007050	greenyellow	0.976197
Solyc00g005050	red	0.795233	AT5G11680	classical AGP protein
Solyc00g007270	red	0.927351	AT3G55620	Translation initiation factor IF6
Solyc00g085070	red	-0.877129	AT4G37760	squalene epoxidase 3
Solyc00g170210	red	0.836939
Solyc01g005130	red	0.915776	AT1G66140	Encodes a zinc finger protein containing only a single zinc finger
Solyc01g006990	red	0.727466	AT1G23780	F-box family protein
Solyc01g007920	red	0.874982	AT5G23230	nicotinamidase 2
Solyc01g008000	red	0.908823	AT1G10630	A member of ARF GTPase family
Solyc01g008070	red	0.874468	AT5G47860	Gut esterase (DUF1350)
Solyc01g009010	red	-0.849484	AT2G26930	Encodes a 4-(cytidine 5'-phospho)-2-C-methyl-D-erithritol kinase
Solyc01g009020	red	0.84095	AT3G12490	Encodes a protein with cysteine proteinase inhibitor activity
Solyc01g009170	red	0.912785	AT3G20770	Encodes EIN3 (ethylene-insensitive3), a nuclear transcription factor that initiates downstream transcriptional cascades for ethylene responses
Solyc01g009780	red	0.87109	AT5G13190	Encodes a plasma membrane localized LITAF domain protein that interacts with LSD1 and acts as a negative regulation of hypersensitive cell death
Solyc01g011340	red	0.696966	AT1G10430	Encodes one of the isoforms of the catalytic subunit of protein phosphatase 2A: AT1G59830/PP2A-1, AT1G10430/PP2A-2, At2g42500/PP2A-3, At3g58500/PP2A-4 [Plant Molecular Biology (1993) 21:475-485 and (1994) 26:523-528
Solyc01g016410	red	0.874239	AT5G59550	Encodes an ABA- and drought-induced RING-DUF1117 gene whose mutation results in hyposensitive phenotypes toward ABA in terms of germination rate and stomatal closure and markedly reduced tolerance to drought stress relative to wild-type plants
Solyc01g049680	red	-0.719176	AT2G32080	similar to the conserved animal nuclear protein PUR alpha which was implicated in the control of gene transcription and DNA replication protein_coding PURIN-RICH ALPHA 1 (PUR ALPHA-1) PURIN-RICH ALPHA 1 (PUR ALPHA-1)
Solyc01g059830	red	0.844283	AT4G16210	enoyl-CoA hydratase/isomerase A
Solyc01g059870	red	-0.875254	AT2G18790	Red/far-red photoreceptor involved in the regulation of de-etiolation
Solyc01g060140	red	-0.667722	AT4G16150	CATMA5 is a transcriptional activator
Solyc01g066940	red	0.878469	AT4G15780	member of VAMP72 Gene Family protein_coding VESICLE-ASSOCIATED MEMBRANE PROTEIN 724 (VAMP724) VESICLE-ASSOCIATED MEMBRANE PROTEIN 724 (VAMP724)
Solyc01g067100	red	0.860778	AT4G02570	Encodes a cullin that is a component of SCF ubiquitin ligase complexes involved in mediating responses to auxin and jasmonic acid
Solyc01g067730	red	0.890008	AT4G25050	encodes an acyl carrier protein predominantly expressed in leaves
Solyc01g067750	red	-0.855994	AT3G06350	Encodes a bi-functional dehydroquinate-shikimate dehydrogenase enzyme that catalyzes two steps in the chorismate biosynthesis pathway
Solyc01g073940	red	0.881569	AT3G12130	KHZ1 is a CCCH zinc-finger and KH domain protein belonging to the VII subfamily
Solyc01g081450	red	0.91975
Solyc01g086957	red	0.762778
Solyc01g087020	red	0.888144
Solyc01g087550	red	0.823148	AT5G09680	Encodes RLF (Reduced Lateral root Formation)
Solyc01g087620	red	0.858493
Solyc01g088370	red	-0.583407	AT5G25780	member of eIF3b - eukaryotic initiation factor 3b protein_coding EUKARYOTIC TRANSLATION INITIATION FACTOR 3B-2 (EIF3B-2) EUKARYOTIC TRANSLATION INITIATION FACTOR 3B-2 (EIF3B-2)
Solyc01g088710	red	0.85198	AT1G02170	Encodes a type I metacaspase
Solyc01g091890	red	0.848052	AT3G61113	Ubiquitin related modifier 1
Solyc01g094520	red	0.755649	AT3G61350	Encodes an SKP1 interacting partner (SKIP4)
Solyc01g094770	red	0.916663	AT2G45980	Encodes an Atg8-interacting protein that is partially associated with the ER during favorable growth conditions and becomes mainly associated with a spherical compartment that dynamically moves along the ER network
Solyc01g096130	red	0.964065	AT1G01230	ORM1 is an ER localized orosomucoid-like protein involved in sphingolipid homeostasis
Solyc01g096430	red	0.668094	AT3G27890	Encodes NAD(P)H:quinone reductase which is an FMN binding protein that catalyzes the reduction of quinone substrates to hydroquinones
Solyc01g096435	red	0.85169
Solyc01g096570	red	0.838991	AT3G15140	ERI (At3g15140) encodes a protein of 337 amino acids of the ribonuclease H-like superfamily
Solyc01g096780	red	-0.817871	AT5G04990	Encodes a member of the Sad1/UNC-84 (SUN)-domain proteins: AtSUN1(At5g04990), AtSUN2(AT3G10730)
Solyc01g097350	red	0.922521	AT5G28830	calcium-binding EF hand family protein
Solyc01g097510	red	0.771681	AT2G38760	Annexins are calcium binding proteins that are localized in the cytoplasm
Solyc01g099290	red	0.816276	AT4G02570	Encodes a cullin that is a component of SCF ubiquitin ligase complexes involved in mediating responses to auxin and jasmonic acid
Solyc01g099400	red	0.927704	AT3G62770	Required for autophagosome formation during nutrient deprivation and senescence, promotes pexophagy during seedling development
Solyc01g099770	red	0.891861	AT3G16640	Encodes a protein homologous to translationally controlled tumor protein (TCTP) from Drosophila
Solyc01g099920	red	0.852362	AT3G54040	PAR1 protein
Solyc01g100360	red	0.872494	AT3G16950	encodes a plastid lipoamide dehydrogenase, subunit of the pyruvate dehydrogenase complex which provides acetyl-CoA for de novo fatty acid biosynthesis
Solyc01g100370	red	0.874823	AT3G62550	Adenine nucleotide alpha hydrolases-like superfamily protein
Solyc01g102800	red	-0.831282	AT3G02760	Class II aaRS and biotin synthetases superfamily protein
Solyc01g103185	red	0.630881
Solyc01g103400	red	0.738057	AT1G09645	transmembrane protein
Solyc01g103940	red	0.648717	AT1G60940	encodes a member of SNF1-related protein kinases (SnRK2) whose activity is activated by ionic (salt) and non-ionic (mannitol) osmotic stress
Solyc01g104000	red	0.798673	AT1G36370	Encodes a nuclear localised protein MSA1 (MORE SULPHUR ACCUMULATION1)
Solyc01g104470	red	0.877087	AT1G25260	Ribosomal protein L10 family protein
Solyc01g104860	red	0.842162	AT4G25980	peroxidase superfamily protein
Solyc01g105165	red	-0.843568
Solyc01g105280	red	0.756995	AT1G34750	Protein phosphatase 2C family protein
Solyc01g107210	red	0.801691	AT2G14850	transcriptional regulator of RNA polII, SAGA, subunit
Solyc01g107990	red	0.934793	AT1G49740	PLC-like phosphodiesterases superfamily protein
Solyc01g108120	red	0.942432	AT3G19184	AP2/B3-like transcriptional factor family protein
Solyc01g108500	red	0.924261	AT3G19130	RBP47B, is a component of the stress granule proteome and interacts with 2',3'-cAMP
Solyc01g109300	red	-0.783029	AT4G34350	Arabidopsis ISPH is involved in the plastid nonmevalonate pathway of isoprenoid biosynthesis
Solyc01g109770	red	0.609937	AT2G21600	Key player of retrieval of ER membrane proteins The mRNA is cell-to-cell mobile
Solyc01g111380	red	0.862599	AT2G16700	Encodes actin depolymerizing factor 5 (ADF5)
Solyc02g032970	red	-0.85864	AT3G04340	Functions in maintaining the cellular redox balance and regulates photorespiratory metabolism
Solyc02g036450	red	0.90181	AT5G45130	small GTP binding protein The mRNA is cell-to-cell mobile
Solyc02g062970	red	0.935537	AT4G36760	Arabidopsis aminopeptidase P1 The mRNA is cell-to-cell mobile
Solyc02g063542	red	-0.879123
Solyc02g063546	red	-0.886853
Solyc02g067390	red	0.767215	AT1G14340	ACD11 binding partner, negatively regulates ROS-mediated defense response
Solyc02g067420	red	0.918498	AT2G02760	ubiquitin conjugating enzyme UBC2
Solyc02g067530	red	0.876249	AT3G28480	Oxoglutarate/iron-dependent oxygenase
Solyc02g067690	red	0.908392	AT2G16890	UDP-Glycosyltransferase superfamily protein
Solyc02g068690	red	0.81359	AT2G35100	Putative glycosyltransferase, similar to other CAZy Family 47 proteins
Solyc02g068750	red	-0.800139	AT4G22720	Actin-like ATPase superfamily protein
Solyc02g069150	red	0.900785	AT1G04750	Encodes vesicle-associated membrane protein 7B (VAMP7B, or VAMP721)
Solyc02g070630	red	0.900275	AT1G17080	Ribosomal protein L18ae family
Solyc02g070870	red	-0.770449	AT1G23465	Mitochondrial ATP-independent protease protein_coding (ATIMP1B) (ATIMP1B)
Solyc02g071750	red	0.829486	AT4G18930	RNA ligase/cyclic nucleotide phosphodiesterase family protein
Solyc02g072160	red	-0.844974	AT4G18810	NAD(P)-binding Rossmann-fold superfamily protein
Solyc02g078320	red	-0.735426	AT4G27470	Encodes a RING finger E3 ubiquitin ligase
Solyc02g078470	red	0.87891
Solyc02g080150	red	-0.861779	AT3G11290	Myb/SANT-like DNA-binding domain protein
Solyc02g080270	red	0.881089	AT4G05000	Vacuolar protein sorting-associated protein VPS28 family protein
Solyc02g080560	red	0.843998
Solyc02g081810	red	-0.67574	AT3G57150	Encodes a putative pseudouridine synthase (NAP57)
Solyc02g082060	red	0.726654	AT4G25680	PPPDE putative thiol peptidase family protein
Solyc02g082150	red	0.878982	AT4G20190	hypothetical protein
Solyc02g083460	red	0.771164	AT2G17760	Eukaryotic aspartyl protease family protein
Solyc02g084280	red	0.817652
Solyc02g084760	red	0.84583	AT5G42990	ubiquitin-conjugating enzyme 18
Solyc02g085000	red	0.833485	AT3G50910	netrin receptor DCC
Solyc02g086930	red	0.894457	AT3G01470	Encodes a homeodomain leucine zipper class I (HD-Zip I) transcriptional activator involved in leaf and hypocotyl development
Solyc02g086970	red	0.827446	AT1G23800	Encodes a mitochondrial aldehyde dehydrogenase
Solyc02g087750	red	0.959858	AT2G02760	ubiquitin conjugating enzyme UBC2
Solyc02g088720	red	-0.781935	AT4G00830	Encodes a heterogeneous nuclear ribonucleoprotein (hnRNP-Q) that is involved in the plant innate immune response and may function as a suppressor of cell-autonomous immunity
Solyc02g090070	red	-0.873178	AT5G66560	Phototropic-responsive NPH3 family protein
Solyc02g090840	red	0.955215	AT4G33985	membrane insertase, putative (DUF1685)
Solyc02g091100	red	0.876688	AT5G17380	Thiamine pyrophosphate dependent pyruvate decarboxylase family protein
Solyc02g091670	red	0.907577	AT5G09620	Octicosapeptide/Phox/Bem1p family protein
Solyc02g092260	red	-0.870328	AT2G22910	N-acetyl-l-glutamate synthase 1
Solyc02g093080	red	0.841232	AT3G50210	2-oxoglutarate (2OG) and Fe(II)-dependent oxygenase superfamily protein
Solyc02g093450	red	0.679318	AT3G27520	cryptic loci regulator
Solyc02g094140	red	-0.779528	AT3G27080	Component of the TOM complex involved in transport of nuclear-encoded mitochondrial proteins protein_coding TRANSLOCASE OF OUTER MEMBRANE 20 KDA SUBUNIT 3 (TOM20-3) TRANSLOCASE OF OUTER MEMBRANE 20 KDA SUBUNIT 3 (TOM20-3)
Solyc02g094200	red	0.714883	AT1G27970	Encodes an ortholog of yeast NTF2, a nuclear envelop transport protein that functions as the nuclear import receptor for RanGDP, an essential player in nucleocytoplasmic transport
Solyc03g007280	red	-0.748672	AT5G37380	Chaperone DnaJ-domain superfamily protein
Solyc03g007660	red	0.762029	AT5G52840	NADH-ubiquinone oxidoreductase-like protein
Solyc03g019850	red	0.922809	AT5G40440	Encodes a mitogen-activated protein kinase kinase
Solyc03g025550	red	0.908589	AT4G33410	SIGNAL PEPTIDE PEPTIDASE-LIKE 1
Solyc03g031620	red	-0.761646	AT4G21990	Encodes a protein disulfide isomerase-like (PDIL) protein, a member of a multigene family within the thioredoxin (TRX) superfamily
Solyc03g062940	red	0.923509	AT1G29260	Encodes the peroxisomal targeting signal type 2 receptor that facilitates peroxisomal protein translocation
Solyc03g063110	red	0.944439	AT2G43710	Encodes a stearoyl-ACP desaturase, involved in fatty acid desaturation
Solyc03g063290	red	0.697844	AT5G19630	alpha/beta-Hydrolases superfamily protein
Solyc03g064030	red	0.944613	AT3G12150	alpha/beta hydrolase family protein
Solyc03g078350	red	0.828088	AT1G49170	hypothetical protein
Solyc03g078380	red	0.940415	AT5G13810	Glutaredoxin family protein
Solyc03g081220	red	0.846043	AT5G24460	RING-H2 zinc finger protein
Solyc03g082440	red	0.927142	AT5G42090	Lung seven transmembrane receptor family protein
Solyc03g093200	red	0.95954	AT5G51400	PLAC8 family protein
Solyc03g096080	red	0.813204	AT2G40110	Yippee family putative zinc-binding protein
Solyc03g097020	red	-0.738423	AT5G16930	AAA-type ATPase family protein
Solyc03g097140	red	0.762766	AT5G16800	Acyl-CoA N-acyltransferases (NAT) superfamily protein
Solyc03g097180	red	0.927603	AT1G65020	plasma protein
Solyc03g097200	red	0.906637	AT1G65000	F-box only protein
Solyc03g097310	red	0.816244	AT1G64890	Major facilitator superfamily protein
Solyc03g111010	red	0.85404	AT3G04120	encodes cytosolic GADPH (C subunit) involved in the glycolytic pathway but also interacts with H2O2 potentially placing it in a signalling cascade induced by ROS
Solyc03g111160	red	0.90389	AT3G52180	Encodes a plant-specific glucan phosphatase that contains a noncatalytic carbohydrate-binding module as well as a dual specificity protein phosphatase domain
Solyc03g111170	red	0.835491	AT5G63380	Encodes a peroxisomal protein involved in the activation of fatty acids through esterification with CoA
Solyc03g111320	red	0.719857	AT5G50380	A member of EXO70 gene family, putative exocyst subunits, conserved in land plants
Solyc03g111830	red	0.902709	AT5G50240	L-isoaspartyl methyltransferase 2 (PIMT2)gene, alternatively spliced
Solyc03g112150	red	-0.8232	AT4G20360	Nuclear transcribed, plastid localized EF-Tu translation elongation factor
Solyc03g115490	red	-0.753242	AT5G61220	LYR family of Fe/S cluster biogenesis protein
Solyc03g115630	red	0.748239	AT3G27740	Encodes carbamoyl phosphate synthetase (CPS) small subunit (carA), also named as VEN6
Solyc03g115760	red	0.757246	AT5G39510	Encodes a member of SNARE gene family
Solyc03g115870	red	-0.881451	AT5G61440	Encodes a member of the thioredoxin family protein
Solyc03g116110	red	0.908772	AT1G74640	alpha/beta-Hydrolases superfamily protein
Solyc03g117810	red	0.830948	AT1G67940	member of NAP subfamily The mRNA is cell-to-cell mobile
Solyc03g118720	red	0.878992	AT3G17980	Calcium-dependent lipid-binding (CaLB domain) family protein
Solyc03g120490	red	0.880714	AT3G16200	DNA-directed RNA polymerase subunit beta
Solyc03g120720	red	0.684394	AT3G16110	Encodes a protein disulfide isomerase-like (PDIL) protein, a member of a multigene family within the thioredoxin (TRX) superfamily
Solyc03g120930	red	0.68412	AT1G52140	Avr9/Cf-9 rapidly elicited protein
Solyc04g005180	red	-0.803078	AT1G68890	Homologous to the four eubacterial men genes involved in menanoquinone biosynthesis
Solyc04g007767	red	0.869066
Solyc04g007860	red	0.769093	AT2G01600	ENTH/ANTH/VHS superfamily protein
Solyc04g008340	red	0.877749	AT1G68100	member of IAA-alanine resistance protein 1 protein_coding IAA-ALANINE RESISTANT 1 (IAR1) IAA-ALANINE RESISTANT 1 (IAR1)
Solyc04g009190	red	0.841465	AT5G11680	classical AGP protein
Solyc04g009230	red	0.882017	AT5G08290	Encodes Dim1 homolog
Solyc04g011620	red	0.937323	AT3G55520	FKBP-like peptidyl-prolyl cis-trans isomerase family protein
Solyc04g014540	red	0.907293	AT1G66140	Encodes a zinc finger protein containing only a single zinc finger
Solyc04g024340	red	0.777518	AT1G24350	Acid phosphatase/vanadium-dependent haloperoxidase-related protein
Solyc04g024940	red	0.743809	AT3G26000	RIPF1 is an F-Box E3 ligase that interacts with the ABA receptor RCAR3 and appears to be responsible for facilitating its turnover
Solyc04g045650	red	0.877195	AT1G67410	Exostosin family protein
Solyc04g051340	red	0.798279	AT1G43130	like COV 2
Solyc04g051850	red	0.844407	AT1G56200	Encodes a chloroplast localized protein that is essential for chloroplast development
Solyc04g054430	red	0.861592
Solyc04g054710	red	-0.918146	AT2G22250	Encodes a prokaryotic-type plastidic aspartate aminotransferase with glutamate/aspartate-prephenate aminotransferase (PAT) activity
Solyc04g056350	red	0.697852	AT3G02790	zinc finger (C2H2 type) family protein
Solyc04g056390	red	-0.774132	AT3G02780	Encodes a protein with isopentenyl diphosphate:dimethylallyl diphosphate isomerase activity
Solyc04g063360	red	-0.777766	AT5G64580	Strong interaction with TIC inner envelope protein translocon which consists of Tic20/Tic56/Tic100/Tic214(Ycf1)(DOI:10
Solyc04g071005	red	0.635883
Solyc04g074230	red	0.81573	AT1G34760	Encodes a 14-3-3 protein
Solyc04g078070	red	0.952072	AT2G23090	Uncharacterized protein family SERF
Solyc04g078250	red	0.883039	AT1G47240	Encodes a member of the NRAMP2 gene family of metal ion transporters that is required for root growth at low Mn conditions
Solyc04g078400	red	0.821808	AT4G37280	MRG family protein
Solyc04g078750	red	0.733448	AT1G45688	CC1 is a plant specific gene that interacts with with the cellulose synthase complex and microtubules
Solyc04g079960	red	0.767646	AT4G36810	Encodes a protein with geranylgeranyl pyrophosphate synthase activity involved in isoprenoid biosynthesis
Solyc04g079970	red	0.938765	AT4G36800	RUB1 conjugating enzyme that conjugates CUL1 and is involved in auxin response and embryogenesis
Solyc04g080290	red	-0.920877	AT1G75170	Sec14p-like phosphatidylinositol transfer family protein
Solyc04g081910	red	0.775745	AT1G76040	member of Calcium Dependent Protein Kinase protein_coding CALCIUM-DEPENDENT PROTEIN KINASE 29 (CPK29) CALCIUM-DEPENDENT PROTEIN KINASE 29 (CPK29)
Solyc05g005490	red	0.726303	AT1G70410	Encodes a putative beta-carbonic anhydrase betaCA4
Solyc05g005510	red	0.785941	AT1G23750	Nucleic acid-binding, OB-fold-like protein
Solyc05g005700	red	0.968651	AT1G23800	Encodes a mitochondrial aldehyde dehydrogenase
Solyc05g005780	red	0.795055	AT1G60070	Adaptor protein complex AP-1, gamma subunit
Solyc05g008480	red	-0.868057	AT1G66740	Located on the SSL2 region of Arabidopsis thaliana, which is homeologous to the Brassica S locus for self incompatibility
Solyc05g009530	red	0.76515	AT3G25860	Encodes the dihydrolipoamide S-acetyltransferase subunit of the plastid Pyruvate Dehydrogenase Complex (E2)
Solyc05g010670	red	-0.753233	AT2G04030	Encodes a chloroplast-targeted 90-kDa heat shock protein located in the stroma involved in red-light mediated deetiolation response and crucial for protein import into the chloroplast stroma
Solyc05g011980	red	0.910642
Solyc05g012400	red	0.631202	AT1G26470	chromatin modification-like protein
Solyc05g012640	red	-0.803341	AT1G69360	T-box transcription factor, putative (DUF863)
Solyc05g013510	red	-0.923601	AT3G26570	low affinity phosphate transporter protein_coding PHOSPHATE TRANSPORTER 2
Solyc05g018610	red	0.858272	AT3G57340	DnaJ heat shock amino-terminal domain protein (DUF1977)
Solyc05g023800	red	0.68681	AT5G55190	A member of RAN GTPase gene family
Solyc05g024240	red	-0.603899	AT5G43280	Encodes the peroxisomal delta 3,5-delta2,4-dienoyl-CoA isomerase, a enzyme involved in degradation of unsaturated fatty acids
Solyc05g041360	red	-0.56379	ATCG00040	Encodes a maturase located in the trnK intron in the chloroplast genome
Solyc05g041860	red	0.693485	AT2G04845	Acyl-CoA N-acyltransferases (NAT) superfamily protein
Solyc05g051040	red	0.680775	AT4G11680	Zinc finger, C3HC4 type (RING finger) family protein
Solyc05g051570	red	0.939906	AT5G10260	RAB GTPase homolog H1E
Solyc05g052020	red	0.892081	AT5G51180	alpha/beta-Hydrolases superfamily protein
Solyc05g052210	red	0.887909	AT3G51580	transmembrane protein
Solyc05g052720	red	0.953171	AT5G05710	Pleckstrin homology (PH) domain superfamily protein
Solyc05g053040	red	0.899161	AT3G55530	Encodes an intracellular membrane localized protein with E3 ligase activity, found in the ER with the C-terminus facing the cytoplasm
Solyc05g053250	red	0.92335	AT3G54826	Zim17-type zinc finger protein
Solyc05g053470	red	-0.776968	AT3G23990	mitochondrial chaperonin HSP
Solyc05g053590	red	0.748491	AT1G15520	ABC transporter family involved in ABA transport and resistance to lead
Solyc05g053880	red	-0.724172	AT2G43110	U3 containing 90S pre-ribosomal complex subunit
Solyc05g054310	red	-0.722528	AT1G04170	protein synthesis initiation factor eIF2 gamma The mRNA is cell-to-cell mobile
Solyc05g054730	red	0.637434	AT2G39450	Encodes a Golgi-localized manganese transporter that is involved in Mn tolerance
Solyc05g055160	red	0.895435	AT3G44110	homologous to the co-chaperon DNAJ protein from E coli protein_coding (J3) (J3)
Solyc05g055770	red	0.775093	AT5G36230	ARM repeat superfamily protein
Solyc05g056030	red	0.791617	AT2G39220	PATATIN-like protein 6
Solyc05g056240	red	0.628698	AT1G65290	Encodes a member of the mitochondrial acyl carrier protein (ACP) family
Solyc06g005360	red	0.877577	AT5G59880	Encodes actin depolymerizing factor 3 (ADF3)
Solyc06g007510	red	0.882299	AT5G53300	Encodes a ubiquitin conjugating enzyme
Solyc06g007630	red	0.588537	AT3G07480	2Fe-2S ferredoxin-like superfamily protein
Solyc06g007700	red	0.548073	AT3G07560	Encodes peroxin 13 (PEX13) involved in protein transport into peroxisomes, for example, peroxisomal import of nitric oxide synthase
Solyc06g008210	red	-0.85727	AT1G04020	Encodes a protein containing two tandem BRCA1 C-Terminal (BRCT) domains, which function in phosphorylation-dependent protein-protein interactions
Solyc06g008340	red	0.660711	AT1G03900	member of NAP family, an heterogeneous subfamily of the ATP-binding Cassette (ABC) superfamily of membrane transporters
Solyc06g010060	red	0.829865	AT5G60460	Preprotein translocase Sec, Sec61-beta subunit protein
Solyc06g048510	red	0.882307	AT3G56440	yeast autophagy 18 D-like protein
Solyc06g049060	red	0.674999	AT3G10915.5
Solyc06g051650	red	0.807895	AT2G29960	encodes a cyclophilin protein that exhibits peptidylprolyl cis/trans-isomerase and protein refolding activities that were sensitive to cyclosporin A
Solyc06g053180	red	0.86778	AT5G53560	Encodes a cytochrome b5 isoform that can be reduced by AtCBR, a cytochrome b5 reductase
Solyc06g053710	red	0.842071	AT3G04580	Ethylene receptor, subfamily 2
Solyc06g053715	red	0.743062
Solyc06g054420	red	0.92535	AT3G06170	Serinc-domain containing serine and sphingolipid biosynthesis protein
Solyc06g054510	red	0.921967	AT4G25050	encodes an acyl carrier protein predominantly expressed in leaves
Solyc06g054530	red	0.906234	AT2G39080	NAD(P)-binding Rossmann-fold superfamily protein
Solyc06g059740	red	0.904988	AT1G77120	Catalyzes the reduction of acetaldehyde using NADH as reductant
Solyc06g060460	red	0.892302	AT1G21370	transmembrane protein
Solyc06g065210	red	-0.731371	AT4G09510	CINV2 appears to function as a neutral invertase based on the phenotype of a cinv1(AT1G35580)/cinv2 double mutant
Solyc06g066760	red	0.962637	AT2G35680	Encodes a phosphatidylglycerophosphate (PGP) phosphatase involved in the synthesis of plastidial Phosphatidylglycerol (PG) in conjunction with PGPP1 and PTPMT2 in root
Solyc06g068130	red	0.803858	AT5G20190	Tetratricopeptide repeat (TPR)-like superfamily protein
Solyc06g069180	red	0.938639	AT3G25800	one of three genes encoding the protein phosphatase 2A regulatory subunit protein_coding PROTEIN PHOSPHATASE 2A SUBUNIT A2 (PP2AA2) (PDF1)
Solyc06g071010	red	-0.549772	AT1G18850	PCP2 encodes a novel plant specific protein that is co-expressed with components of pre-rRNA processing complex
Solyc06g071230	red	0.903344	AT1G19000	Homeodomain-like superfamily protein
Solyc06g071320	red	-0.851352	AT5G50090	D-ribose-binding periplasmic protein
Solyc06g071440	red	0.855852	AT2G36330	Uncharacterized protein family (UPF0497)
Solyc06g074210	red	0.927071	AT1G08370	Encodes DCP1 involved in mRNA decapping
Solyc06g075110	red	0.789871	AT2G28310	trimethylguanosine synthase (DUF707)
Solyc06g076880	red	0.9326	AT5G58800	Quinone reductase family protein
Solyc06g076890	red	0.806163	AT2G29700	Encodes a protein containing one PH (pleckstrin homology) domain with a short N-terminal extension The mRNA is cell-to-cell mobile
Solyc06g076960	red	0.894922	AT2G40080	Encodes a novel nuclear 111 amino-acid phytochrome-regulated component of a negative feedback loop involving the circadian clock central oscillator components CCA1 and LHY
Solyc06g083380	red	0.631156	AT4G13050	Acyl-ACP thioesterase
Solyc06g083830	red	0.840316	AT4G14340	Phosphorylates serine or threonine residues that are near and C-terminal to acidic side chains on a variety of target proteins
Solyc07g005200	red	0.922486	AT5G58060	member of YKT6 Gene Family protein_coding (YKT61) (YKT61)
Solyc07g005430	red	0.912231	AT1G68680	SH3/FCH domain protein
Solyc07g005530	red	0.691676	AT5G57990	Encodes a ubiquitin-specific protease
Solyc07g005750	red	0.882846	AT5G57900	F-box protein, interacts with SKP1/ASK1 subunit of SCF ubiquitin ligase in a glucose-dependent manner protein_coding SKP1 INTERACTING PARTNER 1 (SKIP1) SKP1 INTERACTING PARTNER 1 (SKIP1)
Solyc07g006400	red	0.909434	AT4G30370	RING/U-box superfamily protein
Solyc07g009490	red	0.925146	AT2G38670	Encodes a mitochondrial ethanolamine-phosphate cytidylyltransferase, involved in phosphatidylethanolamine (PE) biosynthesis
Solyc07g017770	red	-0.750996	AT2G18950	Encodes homogentisate phytyltransferase involved in tocopherol biosynthesis
Solyc07g017950	red	0.841921	AT1G67090	Encodes a member of the Rubisco small subunit (RBCS) multigene family: RBCS1A (At1g67090), RBCS1B (At5g38430), RBCS2B (At5g38420), and RBCS3B (At5g38410)
Solyc07g021540	red	0.967146	AT1G28200	VirF-interacting protein FIP1 protein_coding FH INTERACTING PROTEIN 1 (FIP1) FH INTERACTING PROTEIN 1 (FIP1)
Solyc07g043450	red	-0.770359
Solyc07g043480	red	-0.927296	AT3G50740	UGT72E1 is an UDPG:coniferyl alcohol glucosyltransferase which specifically glucosylates sinapyl- and coniferyl aldehydes
Solyc07g056110	red	0.811371	AT1G55730	member of Low affinity calcium antiporter CAX2 family protein_coding CATION EXCHANGER 5 (CAX5) CATION EXCHANGER 5 (CAX5)
Solyc07g061930	red	0.716822
Solyc07g062570	red	0.93032	AT1G16890	UBC36/UBC13B encodes a protein that may play a role in DNA damage responses and error-free post-replicative DNA repair
Solyc07g062970	red	0.939369	AT3G15260	Protein phosphatase 2C family protein
Solyc07g063010	red	0.886566	AT3G15290	3-hydroxyacyl-CoA dehydrogenase family protein
Solyc07g063050	red	0.902515	AT4G13530	transmembrane protein
Solyc07g064150	red	0.906656	AT1G54290	Translation initiation factor SUI1 family protein
Solyc07g065380	red	0.873734	AT1G55910	member of Putative zinc transporter ZIP2 - like family protein_coding ZINC TRANSPORTER 11 PRECURSOR (ZIP11) ZINC TRANSPORTER 11 PRECURSOR (ZIP11)
Solyc07g065640	red	0.932164	AT2G04410	RPM1-interacting protein 4 (RIN4) family protein
Solyc07g065820	red	0.89283	AT5G55990	Encodes a member of the Arabidopsis CBL (Calcineurin B-like Calcium Sensor) protein family
Solyc08g005230	red	0.910648	AT1G27000	GRIP/coiled-coil protein, putative (DUF1664)
Solyc08g006620	red	0.818466	AT2G24860	DnaJ/Hsp40 cysteine-rich domain superfamily protein
Solyc08g008290	red	0.927072
Solyc08g015860	red	0.911228	AT3G59920	RAB GDP DISSOCIATION INHIBITOR 2 The mRNA is cell-to-cell mobile
Solyc08g016190	red	0.963599	AT1G53560	Ribosomal protein L18ae family
Solyc08g022060	red	0.729699
Solyc08g022120	red	0.781813	AT4G18400	hypothetical protein
Solyc08g029170	red	0.680351	AT2G25300	Encodes a hydroxyproline O-galactosyltransferase
Solyc08g036600	red	-0.649377	AT3G56900	Encodes ALADIN, a component of the nuclear pore complex
Solyc08g060920	red	0.928233	AT5G20150	Expression is upregulated in the shoot of cax1/cax3 mutant
Solyc08g063090	red	0.741202	AT2G46210	Fatty acid/sphingolipid desaturase
Solyc08g065160	red	0.921192	AT1G26665	Mediator complex, subunit Med10
Solyc08g065890	red	0.941017	AT5G11710	EPSIN1 plays an important role in the vacuolar trafficking of soluble proteins at the trans-Golgi network via its interaction with gamma-ADR, VTI11, VSR1, and clathrin
Solyc08g065900	red	0.917945	AT4G29160	SNF7 family protein
Solyc08g066100	red	0.94401	AT4G26270	phosphofructokinase 3
Solyc08g066110	red	0.934032	AT5G56600	Encodes profilin3, a low-molecular weight, actin monomer-binding protein that regulates the organization of actin cytoskeleton
Solyc08g066160	red	0.924907	AT5G25940	early nodulin-like protein
Solyc08g067770	red	0.745247	AT4G32600	C3H4 type zinc finger protein
Solyc08g067885	red	0.589453
Solyc08g067890	red	-0.676178	AT2G25670	hypothetical protein
Solyc08g068070	red	0.909763	AT4G32690	Encodes a hemoglobin (Hb) with a central domain similar to the 'truncated Hbs of bacteria, protozoa and fungi
Solyc08g068300	red	0.819296	AT5G11500	coiled-coil protein
Solyc08g068330	red	0.941402	AT5G11520	Encodes the chloroplastic isozyme of aspartate aminotransferase
Solyc08g068370	red	0.728686	AT4G32760	ENTH/VHS/GAT family protein
Solyc08g075210	red	-0.924736	AT3G30280	HXXXD-type acyl-transferase family protein
Solyc08g075380	red	0.766652	AT5G45360	Encodes a F-box subunit of the SCF E3 ubiquitin ligase complex that mediates the degradation of 14-3-3 proteins
Solyc08g075540	red	0.827289	AT3G22370	Encodes AOX1a, an isoform of alternative oxidase that is expressed in rosettes, flowers, and root
Solyc08g075960	red	0.953615	AT5G45550	Encodes a gene product involved in both sporogenesis and gametogenesis and is required for the normal progression of megasporogenesis and microsporogenesis
Solyc08g076290	red	-0.899584	AT1G32080	Encodes a plant LrgAB/CidAB protein localized to the chloroplast envelope that is involved in chloroplast development, carbon partitioning, ABA/drought response, and leaf senescence
Solyc08g076460	red	0.747763	AT1G32210	Encodes protein involved in suppression of apoptosis
Solyc08g076730	red	0.959273	AT4G17940	Tetratricopeptide repeat (TPR)-like superfamily protein
Solyc08g077100	red	0.915421	AT2G35330	RING/U-box superfamily protein
Solyc08g077870	red	0.874668
Solyc08g077920	red	0.89784	AT5G03290	Encodes a catalytic subunit of the mitochondrially-localized NAD+- dependent isocitrate dehydrogenase
Solyc08g078000	red	0.934124	AT5G47180	Plant VAMP (vesicle-associated membrane protein) family protein
Solyc08g078240	red	0.872082	AT1G11760	Required for expression of CBF-controlled cold-responsive genes
Solyc08g078480	red	0.844857	AT4G16695	transmembrane protein
Solyc08g079610	red	0.898886	AT1G12400	Nucleotide excision repair, TFIIH, subunit TTDA
Solyc08g081750	red	-0.798009	AT5G60750	Encodes a chloroplast endoproteinase, SNOWY COTYLEDON4 (SCO4), required for photosynthetic acclimation to higher light intensities
Solyc08g082590	red	-0.770282	AT1G64500	A member of a protein family found in plants and animals that contain conserved C-terminal glutaredoxin-like and putative zinc-binding cysteine-rich domains
Solyc08g083360	red	-0.904551	AT3G16250	encodes a novel subunit of the chloroplast NAD(P)H dehydrogenase complex, involved in cyclic electron flow around photosystem I to produce ATP
Solyc09g005590	red	0.711877	AT5G58640	Selenoprotein, Rdx type
Solyc09g005920	red	0.857622	AT5G18520	Encodes a candidate G-protein Coupled Receptor that is involved in the regulation of root growth by bacterial N-acyl-homoserine lactones (AHLs) and plays a role in mediating interactions between plants and microbes
Solyc09g005960	red	0.878806	AT3G53490	valine-tRNA ligase
Solyc09g007150	red	-0.921336	AT5G02790	Glutathione S-transferase family protein
Solyc09g008340	red	0.845025	AT5G03460	transmembrane protein
Solyc09g010030	red	-0.882314	AT3G06040	Ribosomal protein L12/ ATP-dependent Clp protease adaptor protein ClpS family protein
Solyc09g010300	red	0.837209	AT1G08370	Encodes DCP1 involved in mRNA decapping
Solyc09g010350	red	0.917985	AT5G59830	DNA-binding protein
Solyc09g010880	red	0.893405	AT2G29050	RHOMBOID-like 1
Solyc09g011880	red	0.858846	AT2G38000	chaperone protein dnaJ-like protein
Solyc09g011920	red	0.911845	AT3G54110	Member of Uncoupling protein PUMP2 family
Solyc09g013080	red	0.824949	AT2G38040	encodes the carboxyltransferase alpha subunit of acetyl-CoA carboxylase, involved in de novo fatty acid biosynthesis protein_coding ACETYL CO-ENZYME A CARBOXYLASE CARBOXYLTRANSFERASE ALPHA SUBUNIT (CAC3) ACETYL CO-ENZYME A CARBOXYLASE CARBOXYLTRANSFERASE ALPHA SUBUNIT (CAC3)
Solyc09g013090	red	-0.831126	AT2G38025	Cysteine proteinases superfamily protein
Solyc09g014500	red	0.899523	AT2G40110	Yippee family putative zinc-binding protein
Solyc09g015155	red	0.872439
Solyc09g061620	red	0.81316	AT2G32670	member of Synaptobrevin -like protein family protein_coding VESICLE-ASSOCIATED MEMBRANE PROTEIN 725 (VAMP725) VESICLE-ASSOCIATED MEMBRANE PROTEIN 725 (ATVAMP725)
Solyc09g065950	red	0.781004	AT3G05520	Encodes a capping protein that acts as a phosphatidic acid biosensor and key transducer of fluxes in membrane signaling phospholipids into changes in actin cytoskeleton dynamics
Solyc09g066490	red	0.900218	AT1G03900	member of NAP family, an heterogeneous subfamily of the ATP-binding Cassette (ABC) superfamily of membrane transporters
Solyc09g072590	red	0.950002	AT2G31200	Encodes actin depolymerizing factor 6 (ADF6)
Solyc09g072600	red	0.922972	AT2G31200	Encodes actin depolymerizing factor 6 (ADF6)
Solyc09g074560	red	0.826043	AT2G47890	B-box type zinc finger protein with CCT domain-containing protein
Solyc09g075230	red	-0.91976	AT1G02816	pectinesterase (Protein of unknown function, DUF538)
Solyc09g075260	red	-0.910016	AT1G02816	pectinesterase (Protein of unknown function, DUF538)
Solyc09g082680	red	0.888621	AT1G04200	dyggve-melchior-clausen syndrome protein
Solyc09g083080	red	-0.588033	AT3G05060	SAR DNA-binding protein, putative, strong similarity to SAR DNA-binding protein-1 (Pisum sativum) GI:3132696
Solyc09g083090	red	0.576082	AT3G23000	Encodes a serine/threonine protein kinase with similarities to CBL-interacting protein kinases, SNF1 and SOS2
Solyc09g083410	red	0.922059	AT5G43600	Encodes a protein with ureidoglycolate amidohydrolase activity in vitro
Solyc09g090160	red	0.89778	AT3G23280	Encodes a ubiquitin ligase that is a novel player in ethylene signaling involved in negatively regulating apical hook curvature, with alternative splicing controlling dual targeting to the nuclear and cytoplasmic compartments
Solyc09g090190	red	0.774244	AT1G04430	S-adenosyl-L-methionine-dependent methyltransferases superfamily protein
Solyc09g090200	red	0.755344	AT4G14350	AGC (cAMP-dependent, cGMP-dependent and protein kinase C) kinase family protein
Solyc09g090580	red	0.84209	AT5G35620	Cap-binding protein, binds to the 5' cap structure of nuclear-encoded mRNAs
Solyc09g090700	red	-0.840453	AT1G79440	Encodes a mitochondrial succinic semialdehyde dehydrogenase (SSADH)
Solyc09g090770	red	0.674396
Solyc09g090820	red	0.600465	AT1G04555	transmembrane protein
Solyc09g091790	red	0.881508	AT3G24800	Contains two ring finger domains and one ZZ domain
Solyc09g098170	red	0.867401	AT1G05810	Rab GTPase-like A5A protein
Solyc09g098310	red	0.879951
Solyc10g005370	red	0.921063	AT4G21210	Encodes a PPDK regulatory protein that has both protein kinase and protein phosphatase activities towards PPDK (pyruvate orthophosphate dikinase)
Solyc10g006050	red	0.916053	AT3G07810	RNA-binding (RRM/RBD/RNP motifs) family protein
Solyc10g006240	red	0.775187	AT4G26860	Putative pyridoxal phosphate-dependent enzyme, YBL036C type
Solyc10g006650	red	0.943729	AT5G54500	Encodes a flavin mononucleotide-binding flavodoxin-like quinone reductase that is a primary auxin-response gene
Solyc10g008390	red	0.887998	AT4G03520	Encodes a redox activated co-chaperone, chloroplast localized thioredoxin, similar to prokaryotic types
Solyc10g008640	red	0.735493	AT2G20900	diacylglycerol kinase 5
Solyc10g008870	red	0.92366	AT5G46030	transcription elongation factor-like protein
Solyc10g009180	red	0.911288	AT1G61250	Encodes a putative secretory carrier membrane protein (SC3)
Solyc10g024410	red	0.948906	AT2G44530	Phosphoribosyltransferase family protein
Solyc10g047630	red	0.903264	AT5G64370	PYD3 encodes a beta-ureidopropionase which, when expressed in E
Solyc10g050990	red	0.893418
Solyc10g054660	red	0.644458
Solyc10g074500	red	0.763978	AT4G35260	Encodes a regulatory subunit of the mitochondrially-localized NAD+- dependent isocitrate dehydrogenase
Solyc10g074540	red	0.853545	AT2G17230	EXORDIUM like 5
Solyc10g074880	red	0.919057	AT3G08640	alphavirus core family protein (DUF3411)
Solyc10g076740	red	0.932136	AT3G11210	SGNH hydrolase-type esterase superfamily protein
Solyc10g076930	red	0.864869	AT3G56820	RmlC-type cupin
Solyc10g078740	red	0.854858	AT2G05990	Encodes enoyl-ACP reductase a component of the fatty acid synthase complex
Solyc10g079810	red	0.75727
Solyc10g081440	red	-0.820927	AT5G17770	Encodes NADH:cytochrome (Cyt) b5 reductase that displayed strict specificity to NADH for the reduction of a recombinant Cyt b5 (AtB5-A), whereas no Cyt b5 reduction was observed when NADPH was used as the electron donor
Solyc10g081480	red	0.860203	AT5G37480	maltase-glucoamylase, intestinal protein
[truncated: 13,471 more rows]

## Sheet: Dataset S5
Dataset S5 Co-expression genes in the 10 modules identified in fw3.2(wt) using WGCNA.
[truncated: 14,025 more rows]
