# Supplementary material for: Differential expression of SlKLUH controlling fruit and seed weight is associated with changes in lipid metabolism and photosynthesis-related genes
Source: J Exp Bot. 2020 Nov 7;72(4):1225–44. doi: 10.1093/jxb/eraa518 (PMC7904157; doi:10.1093/jxb/eraa518)
Supplement: eraa518_suppl_Supplementary-Tables-S1-S5 [file eraa518_suppl_supplementary-tables-s1-s5.xlsx]

## Sheet: Table S1
Table S1 Summary of RNA-seq mapping for all samples.
Genotype	Stage	Tissue	Sample Name	SRA#	Cleaned reads (removed adapter, low quality, and rRNA)	Mapped
						No. reads	%mapped
fw3.2(ys)	5 DPA	Pericarp	5DPA_per_rep1	SRR768814	22197713	21292834	95.92
			5DPA_per_rep2	SRR768815	20101424	19316096	96.09
			5DPA_per_rep3	SRR768816	15042231	13573056	90.23
			5DPA_per_rep4	SRR768817	17511976	15785995	90.14
		Seed	5DPA_seed_rep1	SRR768818	21019411	20263855	96.41
			5DPA_seed_rep2	SRR768819	18233440	17467316	95.8
			5DPA_seed_rep3	SRR768822	19056895	17339039	90.99
			5DPA_seed_rep4	SRR768823	27527134	24875339	90.37
	7 DPA	Pericarp	7DPA_per_rep1	SRR768824	23335393	22307231	95.59
			7DPA_per_rep2	SRR768825	19818157	18962467	95.68
			7DPA_per_rep3	SRR768826	20755123	19856055	95.67
			7DPA_per_rep4	SRR768827	15,996,484	15330915	95.84
		Seed	7DPA_seed_rep1	SRR768828	17637394	16717490	94.78
			7DPA_seed_rep2	SRR768829	18965871	18095672	95.41
			7DPA_seed_rep3	SRR768831	15274331	14560091	95.32
			7DPA_seed_rep4	SRR768832	22345535	21334418	95.48
	10 DPA	Pericarp	10DPA_per_rep1	SRR768833	19937356	19133003	95.97
			10DPA_per_rep2	SRR768834	18193228	17463016	95.99
			10DPA_per_rep3	SRR768835	19212130	18193418	94.7
			10DPA_per_rep4	SRR768836	22532332	21455604	95.22
		Seed	10DPA_seed_rep1	SRR768837	24117259	23062670	95.63
			10DPA_seed_rep2	SRR768838	17849693	17036974	95.45
			10DPA_seed_rep3	SRR768839	15263886	14465275	94.77
			10DPA_seed_rep4	SRR768840	17219394	16144241	93.76
fw3.2(wt)	5 DPA	Pericarp	5DPA_per_rep1	SRR768841	21053622	20231222	96.09
			5DPA_per_rep2	SRR768842	17983286	17161796	95.43
			5DPA_per_rep3	SRR768843	14536501	13129274	90.32
			5DPA_per_rep4	SRR768844	17431970	15734092	90.26
		Seed	5DPA_seed_rep1	SRR768845	22884855	21993132	96.1
			5DPA_seed_rep2	SRR768846	20104386	19386360	96.43
			5DPA_seed_rep3	SRR768847	17915210	16257921	90.75
			5DPA_seed_rep4	SRR768848	16918125	15354121	90.76
	7 DPA	Pericarp	7DPA_per_rep1	SRR768849	17786025	17039528	95.8
			7DPA_per_rep2	SRR768850	23625320	22541385	95.41
			7DPA_per_rep3	SRR768851	29097714	27995319	96.21
			7DPA_per_rep4	SRR768852	18367734	17513072	95.35
		Seed	7DPA_seed_rep1	SRR768853	16973315	16232222	95.63
			7DPA_seed_rep2	SRR768854	16180346	15502834	95.81
			7DPA_seed_rep3	SRR768855	19461274	18680822	95.99
			7DPA_seed_rep4	SRR768856	16974468	16288438	95.96
	10 DPA	Pericarp	10DPA_per_rep1	SRR768857	19469438	18737458	96.24
			10DPA_per_rep2	SRR768858	18949940	18230746	96.2
			10DPA_per_rep3	SRR768859	20146815	19146565	95.04
			10DPA_per_rep4	SRR768860	20504412	19459157	94.9
		Seed	10DPA_seed_rep1	SRR768861	19646514	18736469	95.37
			10DPA_seed_rep2	SRR768862	20999316	20081596	95.63
			10DPA_seed_rep3	SRR768863	22020220	20888303	94.86
			10DPA_seed_rep4	SRR768864	15033934	14227022	94.63
RNAi-2G2	7DPA	Pericarp	7DPA_per_rep1	SRR768886	19767282	19012866	96.18
			7DPA_per_rep2	SRR768887	20909210	20134299	96.29
			7DPA_per_rep3	SRR768888	25711261	24871335	96.73
		Seed	7DPA_seed_rep1	SRR768889	16984274	16324862	96.12
			7DPA_seed_rep2	SRR768890	24430398	23561439	96.44
			7DPA_seed_rep3	SRR768891	21915469	21001086	95.83
RNAi-2Q1		Pericarp	7DPA_per_rep1	SRR768892	19366094	18592354	96
			7DPA_per_rep2	SRR768893	20051117	19222560	95.87
			7DPA_per_rep3	SRR768894	17066734	16257773	95.26
		Seed	7DPA_seed_rep1	SRR768895	20903921	20055200	95.94
			7DPA_seed_rep2	SRR768896	20163818	19393827	96.18
			7DPA_seed_rep3	SRR768898	26164106	25176640	96.23

## Sheet: Table S2
Table S2 Shared DEGs at 7 DPA pericarp and seed in fw3.2(ys) - fw3.2 (wt) and fw3.2(ys) - RNAi-2Q1 comparisons.
GeneID	Regulated in fw3.2(wt) and RNAi-2Q1	fw3.2(ys)	fw3.2 (wt)	RNAi-2Q1	At ortholog ID	Arabidopsis gene annotation
Solyc11g006230	Down-regulated	112.428	51.7143	3.30352	AT5G28640	Encodes a protein with similarity to mammalian transcriptional coactivator that is involved in cell prolifera
Solyc08g079800	Down-regulated	5.9061	2.29476	0.383922	AT4G37740	Growth regulating factor encoding transcription activator
Solyc08g079870	Down-regulated	8.39069	4.11545	2.79456	AT5G67360	Encodes a subtilisin-like serine protease essential for mucilage release from seed coats
Solyc04g074990	Down-regulated	3.08088	1.15866	0	AT4G24660	homeobox protein 22
Solyc04g077510	Down-regulated	21.9568	9.91527	2.24592	AT2G22840	Growth regulating factor encoding transcription activator
Solyc02g080330	Down-regulated	10.8927	4.80171	1.00353	AT1G11600	member of CYP77B protein_coding "CYTOCHROME P450, FAMILY 77, SUBFAMILY B, POLYPEPTIDE 1" (CYP77B1)
Solyc11g006250	Up-regulated	505.765	1040.09	1997.24	AT5G33370	GDSL-motif esterase/acyltransferase/lipase
Solyc08g076720	Up-regulated	7.76011	17.6341	40.3753	AT4G25960	P-glycoprotein 2
Solyc01g017600	Up-regulated	5.17812	14.1121	31.869	AT1G55230	proteinase inhibitor I4, serpin (DUF716)
Solyc06g006110	Up-regulated	1.88488	7.82251	14.488	AT3G51860	cation exchanger 3
Solyc07g054310	Up-regulated	481.616	1015.59	2787.31	AT2G20870	cell wall protein precursor
Solyc03g111550	Up-regulated	61.6551	130.64	329.32	AT3G48460	GDSL-motif esterase/acyltransferase/lipase
Solyc10g080840	Up-regulated	8.41016	21.1331	50.4903	AT2G23180	member of CYP96A protein_coding "CYTOCHROME P450, FAMILY 96, SUBFAMILY A, POLYPEPTIDE 1" (CYP96A1)
Solyc05g005865	Up-regulated	156.17	405.428	622.873	AT1G24020	MLP-like protein 423
Solyc12g005300	Up-regulated	1.79618	7.44535	17.431	AT5G43860	Encodes a chlorophyllase, the first enzyme in chlorophyll degradation
Solyc05g043330	Up-regulated	32.5841	74.2243	137.083	AT2G04570	GDSL-motif esterase/acyltransferase/lipase
Solyc06g009770	Up-regulated	14.689	47.6975	125.471	AT2G47485	hypothetical protein
Solyc07g008360	Up-regulated	1.60686	3.62011	4.73182	AT1G51680	encodes an isoform of 4-coumarate:CoA ligase (4CL), which is involved in the last step of the general phenylp
Solyc02g085870	Up-regulated	25.1884	55.0811	129.243	AT1G68530	Encodes KCS6, a member of the 3-ketoacyl-CoA synthase family involved in the biosynthesis of VLCFA (very long
Solyc03g006240	Up-regulated	6.78747	14.4675	27.7447	AT5G45910	GDSL-motif esterase/acyltransferase/lipase
Solyc11g007390	Up-regulated	0	0.812802	7.38723	AT5G49690	UDP-Glycosyltransferase superfamily protein
Solyc10g085500	Up-regulated	0.818786	2.49022	8.0903	AT3G52970	member of CYP76G protein_coding "CYTOCHROME P450, FAMILY 76, SUBFAMILY G, POLYPEPTIDE 1" (CYP76G1)
Solyc06g062600	Up-regulated	13.0521	29.4219	83.7078	AT1G72970	Originally identified as a mutation that causes floral organs to fuse together
Solyc09g014350	Up-regulated	34.0625	90.8999	254.584	AT2G38110	bifunctional sn-glycerol-3-phosphate 2-O-acyltransferase/phosphatase
Solyc09g090980	Up-regulated	209.111	506.67	1034.51	AT1G24020	MLP-like protein 423
Solyc03g114750	Up-regulated	3.00154	7.84505	17.0203	AT2G03810	18S pre-ribosomal assembly protein gar2-like protein
Solyc04g077860	Up-regulated	0.15227	1.27195	14.0456	AT3G03990	Encodes an alpha/beta hydrolase essential for strigolactone signaling
Solyc06g035580	Up-regulated	68.3466	246.417	906.317	AT5G51950	Glucose-methanol-choline (GMC) oxidoreductase family protein
Solyc07g052480	Up-regulated	3.18266	12.3238	30.4819	AT3G21720	Encodes a glyoxylate cycle enzyme isocitrate lyase (ICL) involved in salt tolerance
Solyc08g079200	Up-regulated	2.86186	10.4214	52.4159	AT4G12510	Encodes a member of the AZI family of lipid transfer proteins
Solyc06g068800	Up-regulated	0.578077	1.56629	5.15996	AT1G01630	Sec14p-like phosphatidylinositol transfer family protein
Solyc12g087980	Up-regulated	3.95328	13.0657	51.3149	AT4G24510	Encodes a component of the fatty acid elongation machinery required for C28 to C30 fatty acid elongation
Solyc01g099180	Up-regulated	0.622088	2.03912	5.18653	AT1G55020	lipoxygenase, a defense gene conferring resistance Xanthomonas campestris The mRNA is cell-to-cell mobile
Solyc08g081220	Up-regulated	26.065	65.8176	152.51	AT2G45970	Encodes a member of the CYP86A subfamily of cytochrome p450 genes
Solyc06g069850	Up-regulated	1.81323	4.84232	10.4254	AT3G28910	transcription factor myb homologue protein_coding MYB DOMAIN PROTEIN 30 (MYB30) (ATMYB30)
Solyc03g020060	Up-regulated	4.16439	12.4275	77.3952
Solyc07g017950	Up-regulated	1.34634	5.40634	21.6132	AT1G67090	Encodes a member of the Rubisco small subunit (RBCS) multigene family: RBCS1A (At1g67090), RBCS1B (At5g38430)
Solyc05g052650	Up-regulated	6.10221	12.612	15.6182	AT2G39980	HXXXD-type acyl-transferase family protein
Solyc01g073745	Up-regulated	0.357692	11.9366	7.53885
*Solyc03g114940 (SlKLUH)	Down-regulated	292.07	75.8715	19.7303	AT1G13710	Encodes the cytochrome P450 CYP78A5 monooxygenase
* Shared DEG at 7 DPA seed in fw3.2(ys) - fw3.2 (wt) and fw3.2(ys) - RNAi-2Q1 comparisons.

## Sheet: Table S3
Tablet S3 Lipid-related DEGs in the fw3.2(ys) - fw3.2(wt) and fw3.2(ys) - RNAi-2Q1comparisons
GeneID	Dataset	Arabidopsis ortholog ID	Lipid metabolism pathway	Arabidopsis gene annotation
Solyc01g006560	fw3.2(ys) - fw3.2(wt)	AT3G45140	Oxylipin Metabolism	Chloroplast lipoxygenase required for wound-induced jasmonic acid accumulation in Arabidopsis
Solyc01g009680	fw3.2(ys) - fw3.2(wt)	AT3G45140	Oxylipin Metabolism	Chloroplast lipoxygenase required for wound-induced jasmonic acid accumulation in Arabidopsis
Solyc01g099180	fw3.2(ys) - fw3.2(wt)	AT1G55020	Oxylipin Metabolism	lipoxygenase, a defense gene conferring resistance Xanthomonas campestris The mRNA is cell-to-cell mobile
Solyc02g085870	fw3.2(ys) - fw3.2(wt)	AT1G68530	Fatty Acid Elongation & Wax Biosynthesis Suberin Synthesis & Transport	Encodes KCS6, a member of the 3-ketoacyl-CoA synthase family involved in the biosynthesis of VLCFA (very long
Solyc03g006240	fw3.2(ys) - fw3.2(wt)	AT5G45910	Unknown	GDSL-motif esterase/acyltransferase/lipase
Solyc03g111550	fw3.2(ys) - fw3.2(wt)	AT3G48460	Unknown	GDSL-motif esterase/acyltransferase/lipase
Solyc04g081760	fw3.2(ys) - fw3.2(wt)	AT3G43570	Unknown	GDSL-motif esterase/acyltransferase/lipase
Solyc04g081770	fw3.2(ys) - fw3.2(wt)	AT1G75900	Unknown	GDSL-motif esterase/acyltransferase/lipase
Solyc05g043330	fw3.2(ys) - fw3.2(wt)	AT2G04570	Unknown	GDSL-motif esterase/acyltransferase/lipase
Solyc05g055400	fw3.2(ys) - fw3.2(wt)	AT3G10570	Cutin Synthesis & Transport	member of CYP77A protein_coding "CYTOCHROME P450, FAMILY 77, SUBFAMILY A, POLYPEPTIDE 6" (CYP77A6)
Solyc06g035580	fw3.2(ys) - fw3.2(wt)	AT5G51950	Suberin Synthesis & Transport	Glucose-methanol-choline (GMC) oxidoreductase family protein
Solyc06g062600	fw3.2(ys) - fw3.2(wt)	AT1G72970	Cutin Synthesis & Transport Suberin Synthesis & Transport	Originally identified as a mutation that causes floral organs to fuse together
Solyc06g069850	fw3.2(ys) - fw3.2(wt)	AT3G28910	Fatty Acid Elongation & Wax Biosynthesis	transcription factor myb homologue protein_coding MYB DOMAIN PROTEIN 30 (MYB30) (ATMYB30)
Solyc07g008360	fw3.2(ys) - fw3.2(wt)	AT1G51680	Suberin Synthesis & Transport	encodes an isoform of 4-coumarate:CoA ligase (4CL), which is involved in the last step of the general phenylpr
Solyc08g081220	fw3.2(ys) - fw3.2(wt)	AT2G45970	Cutin Synthesis & Transport	Encodes a member of the CYP86A subfamily of cytochrome p450 genes
Solyc09g014350	fw3.2(ys) - fw3.2(wt)	AT2G38110	Cutin Synthesis & Transport	bifunctional sn-glycerol-3-phosphate 2-O-acyltransferase/phosphatase
Solyc10g080840	fw3.2(ys) - fw3.2(wt)	AT2G23180	Fatty Acid Elongation & Wax Biosynthesis	member of CYP96A protein_coding "CYTOCHROME P450, FAMILY 96, SUBFAMILY A, POLYPEPTIDE 1" (CYP96A1)
Solyc11g006250	fw3.2(ys) - fw3.2(wt)	AT5G33370	Cutin Synthesis & Transport	GDSL-motif esterase/acyltransferase/lipase
Solyc11g007540	fw3.2(ys) - fw3.2(wt)	AT3G10570	Cutin Synthesis & Transport	member of CYP77A protein_coding "CYTOCHROME P450, FAMILY 77, SUBFAMILY A, POLYPEPTIDE 6" (CYP77A6)
Solyc12g087980	fw3.2(ys) - fw3.2(wt)	AT4G24510	Fatty Acid Elongation & Wax Biosynthesis	Encodes a component of the fatty acid elongation machinery required for C28 to C30 fatty acid elongation
Solyc01g006430	fw3.2(ys) - fw3.2(wt)	AT3G12120	Triacylglycerol Biosynthesis Eukaryotic Phospholipid Synthesis & Editing	Major enzyme responsible for the synthesis of 18:2 fatty acids in the endoplasmic reticulum
Solyc12g009490	fw3.2(ys) - fw3.2(wt)	AT1G15360	Fatty Acid Elongation & Wax Biosynthesis Cutin Synthesis & Transport 1	Encodes a member of the ERF (ethylene response factor) subfamily B-6 of ERF/AP2 transcription factor family
Solyc08g067260	fw3.2(ys) - fw3.2(wt)	AT2G26250	Fatty Acid Elongation & Wax Biosynthesis	epidermis-specific, encodes KCS10, a putative 3-ketoacyl-CoA synthase
Solyc01g094700	fw3.2(ys) - RNAi-2Q1	AT1G01610	Suberin Synthesis & Transport	bifunctional sn-glycerol-3-phosphate 2-O-acyltransferase/phosphatase
Solyc11g072990	fw3.2(ys) - RNAi-2Q1	AT1G07720	Fatty Acid Elongation & Wax Biosynthesis	Encodes KCS3, a member of the 3-ketoacyl-CoA synthase family involved in the biosynthesis of VLCFA (very long
Solyc12g006930	fw3.2(ys) - RNAi-2Q1	AT1G08510	Fatty Acid Synthesis Fatty Acid Elongation, Desaturation & Export From Plastid Prokaryotic Galactolipid, Sulfolipid, & Phospholipid Synthesis	Encodes an acyl-acyl carrier protein thioesterase
Solyc08g080190	fw3.2(ys) - RNAi-2Q1	AT1G12570	Suberin Synthesis & Transport	Ortholog of maize IPE1 gene which is involved in pollen exine development
Solyc12g009490	fw3.2(ys) - RNAi-2Q1	AT1G15360	Fatty Acid Elongation & Wax Biosynthesis Cutin Synthesis & Transport	Encodes a member of the ERF (ethylene response factor) subfamily B-6 of ERF/AP2 transcription factor family
Solyc03g117720	fw3.2(ys) - RNAi-2Q1	AT1G16060	Fatty Acid Synthesis Cutin Synthesis & Transport	Encodes ADAP, an AP2-domain protein that interacts with ARIA
Solyc01g105450	fw3.2(ys) - RNAi-2Q1	AT1G17840	Fatty Acid Elongation & Wax Biosynthesis Cutin Synthesis & Transport Suberin Synthesis & Transport	Encodes a plasma membrane-localized ATP-binding cassette transporter, that is required for cutin transport to
Solyc05g014560	fw3.2(ys) - RNAi-2Q1	AT1G24360	Fatty Acid Synthesis	NAD(P)-binding Rossmann-fold superfamily protein
Solyc02g071700	fw3.2(ys) - RNAi-2Q1	AT1G29670	Unknown	GDSL-motif esterase/acyltransferase/lipase
Solyc06g065530	fw3.2(ys) - RNAi-2Q1	AT1G29670	Unknown	GDSL-motif esterase/acyltransferase/lipase
Solyc12g098850	fw3.2(ys) - RNAi-2Q1	AT1G48300	Triacylglycerol Biosynthesis	Cytosolic iron-sulfur protein with a [2Fe-2S] cluster which synthesizes triacylglycerol (DGAT activity)
Solyc01g109180	fw3.2(ys) - RNAi-2Q1	AT1G49430	Fatty Acid Elongation & Wax Biosynthesis Cutin Synthesis & Transport Suberin Synthesis & Transport	Encodes a long chain acyl-CoA synthetase that catalyzes the synthesis of omega-hydroxy fatty acyl-CoA intermed
Solyc11g065530	fw3.2(ys) - RNAi-2Q1	AT1G51440	Oxylipin Metabolism	Encodes a lipase that hydrolyzes phosphatidylcholine, glycolipids as well as triacylglycerols
Solyc07g008360	fw3.2(ys) - RNAi-2Q1	AT1G51680	Suberin Synthesis & Transport	encodes an isoform of 4-coumarate:CoA ligase (4CL), which is involved in the last step of the general phenylpr
Solyc01g099180	fw3.2(ys) - RNAi-2Q1	AT1G55020	Oxylipin Metabolism	lipoxygenase, a defense gene conferring resistance Xanthomonas campestris The mRNA is cell-to-cell mobile
Solyc08g014000	fw3.2(ys) - RNAi-2Q1	AT1G55020	Oxylipin Metabolism	lipoxygenase, a defense gene conferring resistance Xanthomonas campestris The mRNA is cell-to-cell mobile
Solyc02g085870	fw3.2(ys) - RNAi-2Q1	AT1G68530	Fatty Acid Elongation & Wax Biosynthesis Suberin Synthesis & Transport	Encodes KCS6, a member of the 3-ketoacyl-CoA synthase family involved in the biosynthesis of VLCFA (very long
Solyc05g009270	fw3.2(ys) - RNAi-2Q1	AT1G68530	Fatty Acid Elongation & Wax Biosynthesis Suberin Synthesis & Transport	Encodes KCS6, a member of the 3-ketoacyl-CoA synthase family involved in the biosynthesis of VLCFA (very long
Solyc05g009610	fw3.2(ys) - RNAi-2Q1	AT1G68620	Unknown	alpha/beta-Hydrolases superfamily protein
Solyc01g005400	fw3.2(ys) - RNAi-2Q1	AT1G70670	Triacylglycerol Biosynthesis	The gene encodes a stress-responsive and OB-associated non-seed caleosin-like protein
Solyc06g064820	fw3.2(ys) - RNAi-2Q1	AT1G71691	Unknown	GDSL-motif esterase/acyltransferase/lipase
Solyc11g018680	fw3.2(ys) - RNAi-2Q1	AT1G71960	Fatty Acid Elongation & Wax Biosynthesis	Encodes a plasma membrane localized ABC transporter involved in abscisic acid transport and responses
Solyc11g018690	fw3.2(ys) - RNAi-2Q1	AT1G71960	Fatty Acid Elongation & Wax Biosynthesis	Encodes a plasma membrane localized ABC transporter involved in abscisic acid transport and responses
Solyc02g069420	fw3.2(ys) - RNAi-2Q1	AT1G72700	Unknown	ATPase E1-E2 type family protein / haloacid dehalogenase-like hydrolase family protein
Solyc03g121600	fw3.2(ys) - RNAi-2Q1	AT1G72970	Cutin Synthesis & Transport Suberin Synthesis & Transport	Originally identified as a mutation that causes floral organs to fuse together
Solyc06g062600	fw3.2(ys) - RNAi-2Q1	AT1G72970	Cutin Synthesis & Transport Suberin Synthesis & Transport	Originally identified as a mutation that causes floral organs to fuse together
Solyc04g081800	fw3.2(ys) - RNAi-2Q1	AT1G75880	Unknown	SGNH hydrolase-type esterase superfamily protein
Solyc05g043330	fw3.2(ys) - RNAi-2Q1	AT2G04570	Unknown	GDSL-motif esterase/acyltransferase/lipase
Solyc07g049440	fw3.2(ys) - RNAi-2Q1	AT2G04570	Unknown	GDSL-motif esterase/acyltransferase/lipase
Solyc10g012110	fw3.2(ys) - RNAi-2Q1	AT2G15325	Fatty Acid Elongation & Wax Biosynthesis	Predicted to encode a PR (pathogenesis-related) protein
Solyc10g080840	fw3.2(ys) - RNAi-2Q1	AT2G23180	Fatty Acid Elongation & Wax Biosynthesis	member of CYP96A protein_coding "CYTOCHROME P450, FAMILY 96, SUBFAMILY A, POLYPEPTIDE 1" (CYP96A1)
Solyc08g067260	fw3.2(ys) - RNAi-2Q1	AT2G26250	Fatty Acid Elongation & Wax Biosynthesis	epidermis-specific, encodes KCS10, a putative 3-ketoacyl-CoA synthase
Solyc08g067410	fw3.2(ys) - RNAi-2Q1	AT2G26640	Fatty Acid Elongation & Wax Biosynthesis	Encodes KCS11, a member of the 3-ketoacyl-CoA synthase family involved in the biosynthesis of VLCFA (very long
Solyc05g018510	fw3.2(ys) - RNAi-2Q1	AT2G26910	Cutin Synthesis & Transport	Encodes a member of the PLEIOTROPIC DRUG RESISTANCE family of ATP binding cassette transporters
Solyc06g065670	fw3.2(ys) - RNAi-2Q1	AT2G26910	Cutin Synthesis & Transport	Encodes a member of the PLEIOTROPIC DRUG RESISTANCE family of ATP binding cassette transporters
Solyc05g032680	fw3.2(ys) - RNAi-2Q1	AT2G30650	Triacylglycerol & Fatty Acid Degradation	ATP-dependent caseinolytic (Clp) protease/crotonase family protein
Solyc01g009770	fw3.2(ys) - RNAi-2Q1	AT2G33510	Cutin Synthesis & Transport	CFL1 is a negative regulator of cuticle development
Solyc09g014350	fw3.2(ys) - RNAi-2Q1	AT2G38110	Cutin Synthesis & Transport	bifunctional sn-glycerol-3-phosphate 2-O-acyltransferase/phosphatase
Solyc09g018010	fw3.2(ys) - RNAi-2Q1	AT2G38530	Fatty Acid Elongation & Wax Biosynthesis	Involved in lipid transfer between membranes and plays a role in maintaining the integrity of the cuticle-cell
Solyc08g067530	fw3.2(ys) - RNAi-2Q1	AT2G38540	Fatty Acid Elongation & Wax Biosynthesis	Non-specific lipid transfer protein
Solyc10g075070	fw3.2(ys) - RNAi-2Q1	AT2G38540	Fatty Acid Elongation & Wax Biosynthesis	Non-specific lipid transfer protein
Solyc07g049430	fw3.2(ys) - RNAi-2Q1	AT2G42990	Unknown	GDSL-motif esterase/acyltransferase/lipase
Solyc08g014580	fw3.2(ys) - RNAi-2Q1	AT2G43900	Phospholipid Signaling	Encodes a 5-inositol-phosphate phosphatase, that, in vitro, shows activity against IP(1,4,5)
Solyc01g094010	fw3.2(ys) - RNAi-2Q1	AT2G45600	Unknown	alpha/beta-Hydrolases superfamily protein
Solyc01g094750	fw3.2(ys) - RNAi-2Q1	AT2G45970	Cutin Synthesis & Transport	Encodes a member of the CYP86A subfamily of cytochrome p450 genes
Solyc08g081220	fw3.2(ys) - RNAi-2Q1	AT2G45970	Cutin Synthesis & Transport	Encodes a member of the CYP86A subfamily of cytochrome p450 genes
Solyc02g094400	fw3.2(ys) - RNAi-2Q1	AT3G02040	Unknown	Encodes a member of the glycerophosphodiester phosphodiesterase (GDPD) family
Solyc01g066620	fw3.2(ys) - RNAi-2Q1	AT3G06860	Triacylglycerol & Fatty Acid Degradation	Encodes a multifunctional protein
Solyc01g096410	fw3.2(ys) - RNAi-2Q1	AT3G07960	Phospholipid Signaling	Encodes phosphatidylinositol-4-phosphate 5-kinase 6 (PIP5K6)
Solyc05g055400	fw3.2(ys) - RNAi-2Q1	AT3G10570	Cutin Synthesis & Transport	member of CYP77A protein_coding "CYTOCHROME P450, FAMILY 77, SUBFAMILY A, POLYPEPTIDE 6" (CYP77A6)
Solyc11g007540	fw3.2(ys) - RNAi-2Q1	AT3G10570	Cutin Synthesis & Transport	member of CYP77A protein_coding "CYTOCHROME P450, FAMILY 77, SUBFAMILY A, POLYPEPTIDE 6" (CYP77A6)
Solyc10g076740	fw3.2(ys) - RNAi-2Q1	AT3G11210	Unknown	SGNH hydrolase-type esterase superfamily protein
Solyc02g069430	fw3.2(ys) - RNAi-2Q1	AT3G13900	Unknown	Encodes a member of the P4 subfamily of P-type ATPases expressed in the pollen plasma membrane
Solyc12g044290	fw3.2(ys) - RNAi-2Q1	AT3G16170	Mitochondrial Fatty Acid & Lipoic Acid Synthesis	Encodes a malonyl-CoA synthetase that is localized to the cytosol and mitochondrion
Solyc12g044300	fw3.2(ys) - RNAi-2Q1	AT3G16170	Mitochondrial Fatty Acid & Lipoic Acid Synthesis	Encodes a malonyl-CoA synthetase that is localized to the cytosol and mitochondrion
Solyc03g118750	fw3.2(ys) - RNAi-2Q1	AT3G18000	Eukaryotic Phospholipid Synthesis & Editing	Encodes a N-methyltransferase-like protein
Solyc03g034330	fw3.2(ys) - RNAi-2Q1	AT3G18280	Fatty Acid Elongation & Wax Biosynthesis	Bifunctional inhibitor/lipid-transfer protein/seed storage 2S albumin superfamily protein
Solyc03g119210	fw3.2(ys) - RNAi-2Q1	AT3G18280	Fatty Acid Elongation & Wax Biosynthesis	Bifunctional inhibitor/lipid-transfer protein/seed storage 2S albumin superfamily protein
Solyc11g065350	fw3.2(ys) - RNAi-2Q1	AT3G21090	Fatty Acid Elongation & Wax Biosynthesis	ABC-2 type transporter family protein
Solyc05g013690	fw3.2(ys) - RNAi-2Q1	AT3G26430	Unknown	Encodes a functioning member of the GDS(L) lipase family with preference for long chain substrates that does n
Solyc06g069850	fw3.2(ys) - RNAi-2Q1	AT3G28910	Fatty Acid Elongation & Wax Biosynthesis	transcription factor myb homologue protein_coding MYB DOMAIN PROTEIN 30 (MYB30) (ATMYB30)
Solyc01g006540	fw3.2(ys) - RNAi-2Q1	AT3G45140	Oxylipin Metabolism	Chloroplast lipoxygenase required for wound-induced jasmonic acid accumulation in Arabidopsis
Solyc01g006560	fw3.2(ys) - RNAi-2Q1	AT3G45140	Oxylipin Metabolism	Chloroplast lipoxygenase required for wound-induced jasmonic acid accumulation in Arabidopsis
Solyc01g009680	fw3.2(ys) - RNAi-2Q1	AT3G45140	Oxylipin Metabolism	Chloroplast lipoxygenase required for wound-induced jasmonic acid accumulation in Arabidopsis
Solyc12g011040	fw3.2(ys) - RNAi-2Q1	AT3G45140	Oxylipin Metabolism	Chloroplast lipoxygenase required for wound-induced jasmonic acid accumulation in Arabidopsis
Solyc12g096780	fw3.2(ys) - RNAi-2Q1	AT3G45770	Mitochondrial Fatty Acid & Lipoic Acid Synthesis	Polyketide synthase, enoylreductase family protein
Solyc03g111550	fw3.2(ys) - RNAi-2Q1	AT3G48460	Unknown	GDSL-motif esterase/acyltransferase/lipase
Solyc12g010590	fw3.2(ys) - RNAi-2Q1	AT3G49190	Fatty Acid Elongation & Wax Biosynthesis	O-acyltransferase (WSD1-like) family protein
Solyc11g012200	fw3.2(ys) - RNAi-2Q1	AT3G51970	Unknown	acyl-CoA sterol acyl transferase 1
Solyc05g054490	fw3.2(ys) - RNAi-2Q1	AT3G55360	Fatty Acid Elongation & Wax Biosynthesis Suberin Synthesis & Transport	Enoyl-CoA reductase is involved in all very long chain fatty acids (VLCFA) elongation reactions that are requi
Solyc01g095720	fw3.2(ys) - RNAi-2Q1	AT3G61680	Oxylipin Metabolism	PLIP1 encodes a plastid localized phospholipase A1 involved in seed oil biosynthesis
Solyc01g095450	fw3.2(ys) - RNAi-2Q1	AT4G01130	Unknown	GDSL-motif esterase/acyltransferase/lipase
Solyc02g036290	fw3.2(ys) - RNAi-2Q1	AT4G04320	Unknown	malonyl-CoA decarboxylase family protein
Solyc12g087980	fw3.2(ys) - RNAi-2Q1	AT4G24510	Fatty Acid Elongation & Wax Biosynthesis	Encodes a component of the fatty acid elongation machinery required for C28 to C30 fatty acid elongation
Solyc07g063400	fw3.2(ys) - RNAi-2Q1	AT4G27420	Fatty Acid Elongation & Wax Biosynthesis	ABC-2 type transporter family protein
Solyc02g093270	fw3.2(ys) - RNAi-2Q1	AT4G34050	Suberin Synthesis & Transport	Methyltransferase in the lignin biosynthetic pathway
Solyc08g006860	fw3.2(ys) - RNAi-2Q1	AT4G37070	Oxylipin Metabolism	Patatin-related phospholipase A
Solyc10g080870	fw3.2(ys) - RNAi-2Q1	AT4G39490	Fatty Acid Elongation & Wax Biosynthesis	member of CYP96A protein_coding "CYTOCHROME P450, FAMILY 96, SUBFAMILY A, POLYPEPTIDE 10" (CYP96A10)
Solyc03g096460	fw3.2(ys) - RNAi-2Q1	AT4G39730	Unknown	PLAT1 domain stress protein family member
Solyc09g009700	fw3.2(ys) - RNAi-2Q1	AT5G03610	Unknown	GDSL-motif esterase/acyltransferase/lipase
Solyc10g085740	fw3.2(ys) - RNAi-2Q1	AT5G03820	Unknown	GDSL-motif esterase/acyltransferase/lipase
Solyc01g099020	fw3.2(ys) - RNAi-2Q1	AT5G03980	Unknown	SGNH hydrolase-type esterase superfamily protein
Solyc04g070970	fw3.2(ys) - RNAi-2Q1	AT5G06530	Fatty Acid Elongation & Wax Biosynthesis	Encodes ABCG22, an ABC transporter gene
Solyc04g054740	fw3.2(ys) - RNAi-2Q1	AT5G10170	Eukaryotic Phospholipid Synthesis & Editing	myo-inositol-1-phosphate synthase isoform 3
Solyc02g068070	fw3.2(ys) - RNAi-2Q1	AT5G14180	Triacylglycerol & Fatty Acid Degradation	Myzus persicae-induced lipase 1
Solyc02g069930	fw3.2(ys) - RNAi-2Q1	AT5G14980	Triacylglycerol & Fatty Acid Degradation Phospholipid Signaling	alpha/beta-Hydrolases superfamily protein
Solyc03g025320	fw3.2(ys) - RNAi-2Q1	AT5G23940	Cutin Synthesis & Transport	Encodes PERMEABLE LEAVES3 (PEL3), a putative acyl-transferase
Solyc11g006250	fw3.2(ys) - RNAi-2Q1	AT5G33370	Cutin Synthesis & Transport	GDSL-motif esterase/acyltransferase/lipase
Solyc03g097500	fw3.2(ys) - RNAi-2Q1	AT5G41040	Suberin Synthesis & Transport	Encodes a feruloyl-CoA transferase required for suberin synthesis
Solyc02g071610	fw3.2(ys) - RNAi-2Q1	AT5G45670	Unknown	GDSL-motif esterase/acyltransferase/lipase
Solyc03g006240	fw3.2(ys) - RNAi-2Q1	AT5G45910	Unknown	GDSL-motif esterase/acyltransferase/lipase
Solyc01g066910	fw3.2(ys) - RNAi-2Q1	AT5G48485	Fatty Acid Elongation & Wax Biosynthesis	Encodes a putative apoplastic lipid transfer protein that is involved in systemic acquired resistance
Solyc01g109390	fw3.2(ys) - RNAi-2Q1	AT5G48490	Fatty Acid Elongation & Wax Biosynthesis	Encodes a protein with similarity to a lipid transfer protein that may contribute to systemic acquired resista
Solyc06g035580	fw3.2(ys) - RNAi-2Q1	AT5G51950	Suberin Synthesis & Transport	Glucose-methanol-choline (GMC) oxidoreductase family protein
Solyc03g007690	fw3.2(ys) - RNAi-2Q1	AT5G52860	Fatty Acid Elongation & Wax Biosynthesis	ABC-2 type transporter family protein
Solyc01g095930	fw3.2(ys) - RNAi-2Q1	AT5G53390	Fatty Acid Elongation & Wax Biosynthesis	Encodes a member of the bifunctional wax ester synthase/diacylglycerol acyltransferase gene family, WSD11, whi
Solyc01g107900	fw3.2(ys) - RNAi-2Q1	AT5G53390	Fatty Acid Elongation & Wax Biosynthesis	Encodes a member of the bifunctional wax ester synthase/diacylglycerol acyltransferase gene family, WSD11, whi
Solyc03g117800	fw3.2(ys) - RNAi-2Q1	AT5G57800	Fatty Acid Elongation & Wax Biosynthesis	encodes a transmembrane protein with similarity to the sterol desaturase family at the N-terminus and to the s
Solyc03g116590	fw3.2(ys) - RNAi-2Q1	AT5G62200	Unknown	Embryo-specific protein 3, (ATS3)
Solyc01g106330	fw3.2(ys) - RNAi-2Q1	AT5G64440	Phospholipid Signaling	AtFAAH (fatty acid amide hydrolase) modulates endogenous NAEs (N-Acylethanolamines) levels in plants by hydrol
Solyc01g106340	fw3.2(ys) - RNAi-2Q1	AT5G64440	Phospholipid Signaling	AtFAAH (fatty acid amide hydrolase) modulates endogenous NAEs (N-Acylethanolamines) levels in plants by hydrol

## Sheet: Table S4
Table S4 Common transcription factors identified in fw3.2(ys) - fw3.2(wt) and fw3.2(ys) - RNAi-2Q1 comparisons and transcription factors in YYM and WGM
Gene ID	TF family	DEG		Co-expression		Arabidopsis ortholog ID	Arabidopsis gene annotation
		fw3.2(ys) - fw3.2(wt)	fw3.2(ys) - RNAi-2Q1	YYM	WGM
Solyc01g096370	bHLH	Identified by linear factorial modeling and significantly affected by genotype with lower expression in fw3.2(wt)	Down-regulated in pericarp and seed in the RNAi line			AT4G00870	bHLH14 interacts with JAZ proteins, and functions redundantly with bHLH3, bHLH13 and bHLH17 to negatively regulate jasmonate responses
Solyc01g106460	bHLH	Up-regulated in fw3.2(wt) at 5DPA pericarp	Up-regulated in pericarp in the RNAi line			AT4G37850	basic helix-loop-helix (bHLH) DNA-binding superfamily protein
Solyc12g009490	ERF	Identified by linear factorial modeling and significantly affected by genotype with higher expression in fw3.2(wt)	Up-regulated in pericarp in the RNAi line			AT1G15360	Encodes a member of the ERF (ethylene response factor) subfamily B-6 of ERF/AP2 transcription factor family
Solyc08g079800	GRF	Down-regulated in fw3.2(wt) at 7DPA pericarp	Down-regulated in pericarp in the RNAi line			AT4G37740	Growth regulating factor encoding transcription activator
Solyc04g077510	GRF	Down-regulated in fw3.2(wt) at 7 and 10 DPA pericarp	Down-regulated in pericarp and seed in the RNAi line			AT2G22840	Growth regulating factor encoding transcription activator
Solyc06g069850	MYB	Up-regulated in fw3.2(wt) at 7DPA pericarp	Up-regulated in pericarp in the RNAi line			AT3G28910	transcription factor myb homologue protein_coding MYB DOMAIN PROTEIN 30 (MYB30) (ATMYB30)
Solyc10g009080	SBP	Identified by linear factorial modeling and significantly affected by genotype with lower expression in fw3.2(wt)	Down-regulated in seed in the RNAi line			AT2G33810	Encodes a member of the SPL (squamosa-promoter binding protein-like)gene family, a novel gene family encoding DNA binding proteins and putative transcription factors
Solyc04g074990	ZF-HD	Down-regulated in fw3.2(wt) at 7 and 10 DPA pericarp	Down-regulated in pericarp and seed in the RNAi line			AT4G24660	homeobox protein 22
Solyc03g061620	ZF-HD	Identified by linear factorial modeling and significantly affected by genotype with lower expression in fw3.2(wt)	Down-regulated in pericarp in the RNAi line			AT3G28917	mini zinc finger 2
Solyc02g064960	AP2		Down-regulated in pericarp in the RNAi line	YYM		AT4G36920	Encodes a floral homeotic gene, a member of the AP2/EREBP (ethylene responsive element binding protein) class of transcription factors and is involved in the specification of floral organ identity, establishment of floral meristem identity, suppression of floral meristem indeterminancy, and development of the ovule and seed coat
Solyc10g084340	AP2			YYM		AT4G36920	Encodes a floral homeotic gene, a member of the AP2/EREBP (ethylene responsive element binding protein) class of transcription factors and is involved in the specification of floral organ identity, establishment of floral meristem identity, suppression of floral meristem indeterminancy, and development of the ovule and seed coat
Solyc04g049800	AP2			YYM		AT2G28550	related to AP2
Solyc02g030210	AP2			YYM		AT2G41710	Integrase-type DNA-binding superfamily protein
Solyc05g056040	ARF			YYM		AT2G46530	auxin response factor 11
Solyc02g077560	ARF			YYM		AT2G33860	ettin (ett) mutations have pleiotropic effects on Arabidopsis flower development, causing increases in perianth organ number, decreases in stamen number and anther formation, and apical-basal patterning defects in the gynoecium
Solyc12g010330	ARR-B			YYM	WGM	AT2G25180	Encodes an Arabidopsis response regulator (ARR) protein that acts in concert with other type-B ARRs in the cytokinin signaling pathway
Solyc08g077230	ARR-B			YYM	WGM	AT4G18020	Encodes pseudo-response regulator 2 (APRR2) that interacts with a calcium sensor (CML9)
Solyc03g111500	B3			YYM		AT5G66980	AP2/B3-like transcriptional factor family protein
Solyc08g006220	B3			YYM		AT2G24700	Transcriptional factor B3 family protein
Solyc08g029090	B3			YYM		AT3G18990	Required for vernalization
Solyc08g006230	B3			YYM		AT4G31690	transcriptional factor B3 family protein
Solyc01g108930	B3			YYM		AT4G33280	AP2/B3-like transcriptional factor family protein
Solyc06g082520	B3			YYM	WGM	AT2G30470	HSI2 is a member of the ABI3 family of B3 domain proteins and functions as an active repressor of the Spo minimal promoter through the EAR motif
Solyc04g081170	BBR-BPC			YYM		AT5G42520	Encodes a member of the BASIC PENTACYSTEINE (BPC) proteins
Solyc04g008380	BBR-BPC			YYM		AT2G01930	BASIC PENTACYSTEINE1 (BPC1) is a regulator of the homeotic Arabidopsis thaliana gene SEEDSTICK (STK), which controls ovule identity
Solyc09g057710	bHLH			YYM	WGM	AT3G07340	basic helix-loop-helix (bHLH) DNA-binding superfamily protein
Solyc03g113560	bHLH			YYM	WGM	AT5G62610	basic helix-loop-helix (bHLH) DNA-binding superfamily protein
Solyc04g077480	bHLH			YYM	WGM	AT1G10120	basic helix-loop-helix (bHLH) DNA-binding superfamily protein
Solyc06g050840	bHLH			YYM	WGM	AT2G40435	transcription factor SCREAM-like protein
Solyc08g076820	bHLH			YYM	WGM	AT1G72210	basic helix-loop-helix (bHLH) DNA-binding superfamily protein
Solyc06g083170	bHLH			YYM	WGM	AT3G07340	basic helix-loop-helix (bHLH) DNA-binding superfamily protein
Solyc07g052670	bHLH		Down-regulated in pericarp in the RNAi line	YYM		AT5G54680	basic helix-loop-helix (bHLH) DNA-binding superfamily protein
Solyc05g010610	bHLH			YYM	WGM	AT1G68920	basic helix-loop-helix (bHLH) DNA-binding superfamily protein
Solyc09g089870	bHLH			YYM		AT4G14410	Basic helix loop helix transcription factor involved in stress mediated signaling during germination
Solyc09g065820	bHLH			YYM		AT4G02590	basic helix-loop-helix (bHLH) DNA-binding superfamily protein
Solyc06g068870	bHLH			YYM	WGM	AT3G26744	Encodes a MYC-like bHLH transcriptional activator that binds specifically to the MYC recognition sequences in the CBF3 promoter
Solyc09g097870	bHLH			YYM	WGM	AT3G07340	basic helix-loop-helix (bHLH) DNA-binding superfamily protein
Solyc04g078790	bHLH			YYM		AT5G67060	Encodes a bHLH transcription factor that is involved in transmitting tract and stigma development and acts as a local modulator of auxin and cytokinin responses to control gynoecium development
Solyc07g062710	bZIP			YYM	WGM	AT3G58120	Encodes a member of the BZIP family of transcription factors
Solyc04g081190	bZIP			YYM		AT2G21230	bZIP30 is a transcriptional activator that is involved in regulation of growth and development of reproductive organs
Solyc06g060490	bZIP			YYM		AT1G43700	Encodes a VirE2-interacting protein
Solyc02g062950	bZIP			YYM		AT4G36730	member of a gene family encoding basic leucine zipper proteins (GBFs) which bind the G-box protein_coding G-BOX BINDING FACTOR 1 (GBF1) (ATGBF1)
Solyc04g071160	bZIP			YYM		AT1G43700	Encodes a VirE2-interacting protein
Solyc09g089590	C2H2			YYM	WGM	AT3G23130	Flower-specific gene controlling the boundary of the stamen and carpel whorls
Solyc03g115450	C2H2			YYM		AT2G45120	C2H2-like zinc finger protein
Solyc06g065440	C2H2			YYM		AT1G34370	Encodes a putative nuclear Cys(2)His(2)-type zinc finger protein involved in H+ and Al3+ rhizotoxicity
Solyc04g008500	C2H2			YYM		AT2G02080	C2H2 BIRD transcription factor family
Solyc09g007550	C2H2			YYM	WGM	AT5G03150	JKD is a nuclear-localized putative transcription factor of the BIRDS/IDD C2H2 zinc finger family
Solyc03g111590	C2H2			YYM		AT3G48430	Relative of Early Flowering 6 (REF6) encodes a Jumonji N/C and zinc finger domain-containing protein that acts as a positive regulator of flowering in an FLC-dependent pathway
Solyc03g098070	C2H2			YYM		AT1G68130	Encodes the longer of two splice variants of a transcription factor involved in regulating starch metabolism in response to cold
Solyc06g062670	C2H2			YYM	WGM	AT3G13810	indeterminate(ID)-domain 11
Solyc03g121660	C2H2			YYM		AT1G03840	MGP is a nuclear-localized putative transcription factor with three zinc finger domains
Solyc01g101250	C2H2			YYM		AT5G26610	D111/G-patch domain-containing protein
Solyc04g080130	C2H2			YYM		AT3G50700	zinc finger protein, similar to maize Indeterminate1 (ID1) protein_coding INDETERMINATE(ID)-DOMAIN 2 (IDD2) INDETERMINATE(ID)-DOMAIN 2 (IDD2)
Solyc01g008170	C3H			YYM		AT2G02160	CCCH-type zinc finger family protein
Solyc10g080260	C3H			YYM		AT2G41900	AtOXS2 specifcally entered the nuclear under salt stress
Solyc03g116410	C3H			YYM		AT3G19360	Zinc finger (CCCH-type) family protein
Solyc03g026350	C3H			YYM		AT4G25440	zinc finger WD40 repeat protein 1
Solyc02g089540	CO-like		Down-regulated in seed in the RNAi line	YYM	WGM	AT5G15840	Encodes a protein showing similarities to zinc finger transcription factors, involved in regulation of flowering under long days
Solyc03g082840	Dof			YYM	WGM	AT4G24060	Dof-type zinc finger DNA-binding family protein
Solyc11g068800	E2F/DP			YYM		AT5G22220	Member of the E2F transcription factors, (cell cycle genes), key components of the cyclin D/retinoblastoma/E2F pathway
Solyc02g093130	ERF			YYM	WGM	AT2G23340	encodes a member of the DREB subfamily A-5 of ERF/AP2 transcription factor family
Solyc12g056980	ERF			YYM	WGM	AT1G78080	Encodes a member of the DREB subfamily A-6 of ERF/AP2 transcription factor family (RAP2
Solyc03g120840	ERF			YYM		AT5G11590	encodes a member of the DREB subfamily A-4 of ERF/AP2 transcription factor family
Solyc05g009450	ERF			YYM		AT1G68550	encodes a member of the ERF (ethylene response factor) subfamily B-6 of ERF/AP2 transcription factor family
Solyc04g014530	ERF			YYM		AT3G23240	encodes a member of the ERF (ethylene response factor) subfamily B-3 of ERF/AP2 transcription factor family (ERF1)
Solyc06g073670	FAR1			YYM		AT2G27110	FAR1-related sequence 3
Solyc01g112320	FAR1			YYM		AT4G38180	FAR1-related sequence 5
Solyc05g055940	G2-like			YYM	WGM	AT5G29000	MYB-CC family member
Solyc01g108300	G2-like			YYM	WGM	AT2G03500	Encodes a nuclear localized member of the MYB family of transcriptional regulators that is involved in negative regulation of flowering
Solyc03g033660	GATA			YYM		AT5G66320	Encodes GATA transcription factor gene GNC, involved in regulating carbon and nitrogen metabolism
Solyc03g120890	GATA			YYM		AT5G25830	Encodes a member of the GATA factor family of zinc finger transcription factors
Solyc09g075610	GATA			YYM	WGM	AT3G06740	Encodes a member of the GATA factor family of zinc finger transcription factors
Solyc02g014750	GeBP			YYM		AT4G00390	DNA-binding storekeeper protein-related transcriptional regulator
Solyc01g097890	GeBP			YYM		AT5G28040	Member of the GeBP/GPL family of leucine zipper transcription factors
Solyc07g065270	GRAS			YYM		AT5G48150	Member of GRAS gene family
Solyc01g008910	GRAS			YYM	WGM	AT1G50420	Encodes a scarecrow-like protein (SCL3) Putative transcription factors interacting with the gene product of VHA-B1 (vacuolar ATPase subunit B1
Solyc06g036170	GRAS			YYM		AT5G52510	SCARECROW-like 8
Solyc02g077660	HB-other			YYM		AT1G28420	homeobox-1
Solyc07g053610	HB-other			YYM		AT5G44180	Homeodomain-like transcriptional regulator
Solyc04g074700	HD-ZIP			YYM	WGM	AT4G40060	Encodes a homeodomain leucine zipper class I (HD-Zip I) protein
Solyc06g060830	HD-ZIP		Up-regulated in pericarp in the RNAi line	YYM	WGM	AT4G16780	Encodes a homeodomain-leucine zipper protein that is rapidly and strongly induced by changes in the ratio of red to far-red light
Solyc04g005800	HD-ZIP			YYM		AT3G01470	Encodes a homeodomain leucine zipper class I (HD-Zip I) transcriptional activator involved in leaf and hypocotyl development
Solyc02g090820	HSF			YYM	WGM	AT4G36990	Encodes a protein whose sequence is similar to heat shock factors that regulate the expression of heat shock proteins
Solyc11g072470	LBD		Up-regulated in pericarp in the RNAi line	YYM	WGM	AT1G07900	LOB domain-containing protein 1
Solyc02g069720	LSD			YYM		AT1G32540	Encodes a protein with 3 plant-specific zinc finger domains that acts as a positive regulator of cell death
Solyc10g012200	M-type_MADS			YYM		AT5G60440	AGL62 encodes a Type I MADS domain protein that likely functions as a transcription factor
Solyc10g012180	M-type_MADS			YYM		AT5G60440	AGL62 encodes a Type I MADS domain protein that likely functions as a transcription factor
Solyc01g087990	MIKC_MADS			YYM		AT5G13790	AGL15 (AGAMOUS-Like 15) is a member of the MADS domain family of regulatory factors
Solyc06g064840	MIKC_MADS			YYM		AT4G09960	Encodes a MADS box transcription factor expressed in the carpel and ovules
Solyc02g089210	MIKC_MADS			YYM		AT1G69120	Floral homeotic gene encoding a MADS domain protein homologous to SRF transcription factors
Solyc04g008870	MYB			YYM	WGM	AT5G08520	Duplicated homeodomain-like superfamily protein
Solyc06g076770	MYB			YYM		AT5G58900	R-R-type MYB protein protein_coding DIVARICATA1 (DIV1) DIVARICATA1 (DIV1)
Solyc12g049300	MYB		Down-regulated in pericarp in the RNAi line	YYM		AT1G22640	MYB-type transcription factor (MYB3) that represses phenylpropanoid biosynthesis gene expression protein_coding MYB DOMAIN PROTEIN 3 (MYB3) MYB DOMAIN PROTEIN 3 (MYB3)
Solyc01g009070	MYB			YYM		AT3G11440	Member of the R2R3-MYB gene family
Solyc01g111500	MYB			YYM		AT4G38620	Encodes a R2R3 MYB protein which is involved in the response to UV-B
Solyc06g073640	MYB			YYM		AT3G11440	Member of the R2R3-MYB gene family
Solyc09g014250	MYB			YYM	WGM	AT2G38090	Duplicated homeodomain-like superfamily protein
Solyc06g065100	MYB			YYM		AT4G38620	Encodes a R2R3 MYB protein which is involved in the response to UV-B
Solyc04g009950	MYB			YYM		AT1G09770	Member of MYB3R- and R2R3- type MYB- encoding genes
Solyc11g069850	MYB_related			YYM	WGM	AT1G72650	Arabidopsis thaliana myb family transcription factor (At1g72650) protein_coding TRF-LIKE 6 (TRFL6) TRF-LIKE 6 (TRFL6)
Solyc11g017360	MYB_related			YYM		AT5G08520	Duplicated homeodomain-like superfamily protein
Solyc01g073950	MYB_related			YYM		AT3G57980	DNA-binding bromodomain-containing protein
Solyc09g007990	MYB_related			YYM	WGM	AT2G37025	TRF-like 8
Solyc12g087970	MYB_related			YYM		AT1G09710	Paralog of DRMY1 with unknown function
Solyc03g098320	MYB_related			YYM		AT1G18330	EARLY-PHYTOCHROME-RESPONSIVE1 protein_coding EARLY-PHYTOCHROME-RESPONSIVE1 (EPR1) REVEILLE 7 (RVE7)
Solyc02g081270	NAC			YYM	WGM	AT1G65900	plant/protein
Solyc03g115850	NAC			YYM		AT5G61430	NAC domain containing protein 100
Solyc06g060230	NAC			YYM	WGM	AT1G01720	Belongs to a large family of putative transcriptional activators with NAC domain
Solyc06g069710	NAC			YYM		AT5G61430	NAC domain containing protein 100
Solyc03g114400	NF-YB			YYM		AT5G23090	nuclear factor Y, subunit B13
Solyc05g015330	NF-YC			YYM	WGM	AT5G43250	nuclear factor Y, subunit C13
Solyc08g013900	Nin-like			YYM		AT3G59580	Plant regulator RWP-RK family protein
Solyc11g064800	SRS			YYM		AT5G12330	A member of SHI gene family
Solyc02g084680	SRS		Up-regulated in pericarp in the RNAi line	YYM		AT3G51060	A member of SHI gene family
Solyc06g065190	TCP			YYM	WGM	AT1G35560	Encodes a member of the TCP-P subfamily that is involved in flowering time control and plant development
Solyc07g062680	TCP			YYM		AT3G15030	Arabidopsis thaliana TCP family transcription factor
Solyc02g077250	TCP			YYM		AT3G15030	Arabidopsis thaliana TCP family transcription factor
Solyc06g051120	Trihelix			YYM		AT5G05550	Encodes trihelix-domain transcription factor VFP5
Solyc01g096470	Trihelix			YYM	WGM	AT3G54390	sequence-specific DNA binding transcription factor
Solyc03g122030	Trihelix			YYM		AT3G14180	sequence-specific DNA binding transcription factor
Solyc08g007170	Trihelix			YYM		AT2G44730	Alcohol dehydrogenase transcription factor Myb/SANT-like family protein
Solyc05g018350	Trihelix			YYM		AT3G24490	Alcohol dehydrogenase transcription factor Myb/SANT-like family protein
Solyc09g066010	WRKY			YYM		AT2G30590	Encodes WRKY DNA-binding protein 21 (WRKY21)
Solyc03g104810	WRKY			YYM		AT1G13960	Encodes WRKY DNA-binding protein 4 (WRKY4)
Solyc01g079360	WRKY			YYM		AT2G34830	member of WRKY Transcription Factor
Solyc07g016180	ARF				WGM	AT1G19220	Encodes an auxin response factor that contains the conserved VP1-B3 DNA-binding domain at its N-terminus and the Aux/IAA-like domains III and IV present in most ARFs at its C-terminus
Solyc07g043620	ARF		Down-regulated in pericarp in the RNAi line		WGM	AT1G30330	Encodes a member of the auxin response factor family
Solyc07g043610	ARF		Down-regulated in pericarp in the RNAi line		WGM	AT1G30330	Encodes a member of the auxin response factor family
Solyc03g026250	ARR-B				WGM	AT4G31920	Encodes an Arabidopsis response regulator (ARR) protein that acts in concert with other type-B ARRs in the cytokinin signaling pathway
Solyc01g106230	B3				WGM	AT3G06160	AP2/B3-like transcriptional factor family protein
Solyc06g069370	bHLH				WGM	AT5G08130	Encodes a basic helix-loop-helix (bHLH) family protein BIM1 (BES1-INTERACTING MYC-LIKE 1), involved in brassinosteroid signaling
Solyc02g087860	bHLH				WGM	AT5G39860	Encodes PRE1 (PACLOBUTRAZOL RESISTANCE1)
Solyc02g062690	bHLH		Down-regulated in seed in the RNAi line		WGM	AT2G18300	basic helix-loop-helix (bHLH) DNA-binding superfamily protein
Solyc11g020950	bZIP				WGM	AT1G58110	Basic-leucine zipper (bZIP) transcription factor family protein
Solyc01g079480	bZIP				WGM	AT3G62420	Encodes a group-S bZIP transcription factor
Solyc11g062060	C2H2				WGM	AT3G57670	Encodes a a C2H2/C2HC zinc finger transcription factor specifically expressed in the transmitting tract and involved in transmitting tract development and pollen tube growth
Solyc01g099340	C2H2				WGM	AT1G03840	MGP is a nuclear-localized putative transcription factor with three zinc finger domains
Solyc01g107170	C2H2		Up-regulated in pericarp in the RNAi line		WGM	AT3G49930	C2H2 and C2HC zinc fingers superfamily protein
Solyc06g008740	C3H				WGM	AT2G47850	Zinc finger C-x8-C-x5-C-x3-H type family protein
Solyc01g067550	C3H				WGM	AT5G18550	Zinc finger C-x8-C-x5-C-x3-H type family protein
Solyc08g006530	CO-like				WGM	AT5G24930	Flowering repressor in long days (LD) and short days (SD) and acts on the expression of FT and FT-like genes as well as on SUPPRESSOR OF OVEREXPRESSION OF CONSTANS 1 (SOC1)
Solyc09g082500	CPP				WGM	AT4G14770	Regulates fate transition and cell Divisions in the stomatal lineage
Solyc02g090310	Dof		Down-regulated in pericarp and seed in the RNAi line		WGM	AT1G51700	Encodes dof zinc finger protein (adof1)
Solyc02g077950	Dof		Down-regulated in seed in the RNAi line		WGM	AT1G28310	Dof-type zinc finger DNA-binding family protein
Solyc10g078310	G2-like				WGM	AT3G10760	Homeodomain-like superfamily protein
Solyc01g110310	GATA				WGM	AT3G60530	Encodes a member of the GATA factor family of zinc finger transcription factors
Solyc02g085340	GRAS				WGM	AT5G66770	GRAS family transcription factor
Solyc11g011260	GRAS				WGM	AT1G14920	Similar to a putative transcription factor and transcriptional coactivators
Solyc01g090950	GRAS				WGM	AT4G00150	Belongs to one of the LOM (LOST MERISTEMS) genes: AT2G45160 (LOM1), AT3G60630 (LOM2) and AT4G00150 (LOM3)
Solyc05g006980	HD-ZIP				WGM	AT3G01470	Encodes a homeodomain leucine zipper class I (HD-Zip I) transcriptional activator involved in leaf and hypocotyl development
Solyc01g091630	HD-ZIP				WGM	AT4G00730	Encodes a homeodomain protein of the HD-GLABRA2 group
Solyc12g007070	HSF				WGM	AT3G24520	member of Heat Stress Transcription Factor (Hsf) family protein_coding HEAT SHOCK TRANSCRIPTION FACTOR C1 (HSFC1) HEAT SHOCK TRANSCRIPTION FACTOR C1 (HSFC1)
Solyc03g115910	M-type_MADS		Down-regulated in pericarp in the RNAi line		WGM	AT1G18750	Encodes a member of the MIKC (MADS box, Keratin binding domain, and C terminal domain containing )family of transcriptional regulators
Solyc01g102340	MYB				WGM	AT1G09540	Encodes putative transcription factor
Solyc02g036370	MYB_related				WGM	AT5G17300	Myb-like transcription factor that regulates hypocotyl growth by regulating free auxin levels in a time-of-day specific manner
Solyc04g079940	NAC				WGM	AT2G24430	NAC domain containing protein 38
Solyc03g121940	NF-YA				WGM	AT1G72830	Encodes a subunit of CCAAT-binding complex, binds to CCAAT box motif present in some plant promoter sequences
Solyc02g069860	NF-YA				WGM	AT1G30500	nuclear factor Y, subunit A7
Solyc03g110860	NF-YC				WGM	AT3G48590	Encodes a protein with similarity to a subunit of the CCAAT promoter motif binding complex of yeast
Solyc11g020670	TCP				WGM	AT1G58100	Encodes TCP8, belongs to the TCP transcription factor family known to bind site II elements in promoter regions
Solyc03g111260	Trihelix				WGM	AT5G63420	Encodes a member of the metallo-beta-lactamase protein family that plays a vital role in embryo morphogenesis and apical-basal pattern formation by regulating chloroplast development
Solyc11g005380	Trihelix				WGM	AT1G76880	DF1 is a putative transcription factor required for the synthesis of seed mucilage polysaccharides
Solyc02g077390	WOX				WGM	AT2G33880	Encodes a protein with similarity to WUS type homeodomain protein
Solyc01g079260	WRKY				WGM	AT2G47260	Encodes a member of WRKY Transcription Factor

## Sheet: Table S5
Table S5 Lipid-related genes in YYM and WGM
GeneID	Module	Lipid metabolism pathway	Arabidopsis ortholog ID	Arabidopsis gene annotation
Solyc03g044710	YYM	Oxylipin Metabolism	AT4G37050	Patatin-related phospholipase A
Solyc01g094570	YYM	Oxylipin Metabolism	AT3G49050	alpha/beta-Hydrolases superfamily protein
Solyc06g060830	YYM	Unknown	AT4G16780	Encodes a homeodomain-leucine zipper protein that is rapidly and strongly induced by changes in the ratio of red to far-red light
Solyc11g018690	YYM	Fatty Acid Elongation & Wax Biosynthesis	AT1G71960	Encodes a plasma membrane localized ABC transporter involved in abscisic acid transport and responses
Solyc08g066440	YYM	Triacylglycerol & Fatty Acid Degradation	AT5G11650	alpha/beta-Hydrolases superfamily protein
Solyc05g053030	YYM	Suberin Synthesis & Transport	AT3G11430	sn-glycerol-3-phosphate 2-O-acyltransferas, involved in the biosynthesis of suberin polyester
Solyc09g075140	YYM	Triacylglycerol & Fatty Acid Degradation	AT3G62860	alpha/beta-Hydrolases superfamily protein
Solyc09g011740	YYM	Sphingolipid Biosynthesis	AT2G37940	Inositol phosphorylceramide synthase 2
Solyc11g013010	YYM	Phospholipid Signaling	AT1G21920	MRF1 is related to SET7/9 proteins but contains an atypical SET domain
Solyc04g077480	YYM	Fatty Acid Synthesis	AT1G10120	basic helix-loop-helix (bHLH) DNA-binding superfamily protein
Solyc11g067190	YYM	Fatty Acid Elongation & Wax Biosynthesis Suberin Synthesis & Transport	AT4G33790	Encodes an alcohol-forming fatty acyl-CoA reductase, involved in cuticular wax biosynthesis
Solyc10g086220	YYM	Oxylipin Metabolism	AT1G76690	Encodes one of the closely related 12-oxophytodienoic acid reductases
Solyc12g008490	YYM	Sphingolipid Biosynthesis	AT2G19880	Encodes Glucosylceramide synthase (GCS) which catalyzes the final step in glucosylceramide (GlcCer) synthesis by transferring a glucosyl residue from UDP-Glc to the ceramide backbone
Solyc01g105010	YYM	Fatty Acid Elongation & Wax Biosynthesis	AT2G13820	Bifunctional inhibitor/lipid-transfer protein/seed storage 2S albumin superfamily protein
Solyc10g009030	YYM	Prokaryotic Galactolipid, Sulfolipid, & Phospholipid Synthesis Sphingolipid Biosynthesis	AT4G04930	Encodes a sphingolipid delta4-desaturase, involved in sphingolipid biosynthesis
Solyc02g030210	YYM	Unknown	AT2G41710	Integrase-type DNA-binding superfamily protein
Solyc00g098560	YYM	Unknown	AT5G03980	SGNH hydrolase-type esterase superfamily protein
Solyc01g080780	YYM	Prokaryotic Galactolipid, Sulfolipid, & Phospholipid Synthesis	AT4G02510	An integral membrane GTPase that functions as a transit-sequence receptor required for the import of proteins necessary for chloroplast biogenesis
Solyc01g094170	YYM	Prokaryotic Galactolipid, Sulfolipid, & Phospholipid Synthesis Eukaryotic Galactolipid & Sulfolipid Synthesis	AT4G00550	encodes a UDP-galactose-dependent digalactosyldiacylglycerol(DGDG) synthase
Solyc05g056470	YYM	Fatty Acid Elongation & Wax Biosynthesis	AT2G13610	ABC-2 type transporter family protein
Solyc01g109390	YYM	Fatty Acid Elongation & Wax Biosynthesis	AT5G48490	Encodes a protein with similarity to a lipid transfer protein that may contribute to systemic acquired resistance (SAR)
Solyc00g164680	YYM	Fatty Acid Elongation & Wax Biosynthesis Cutin Synthesis & Transport Suberin Synthesis & Transport	AT1G10390	DRA2 is a homolog of mammalian nucleoporin 98 and a likely component of the nuclear pore complex in Arabidopsis
Solyc01g057040	YYM	Eukaryotic Galactolipid & Sulfolipid Synthesis Lipid Trafficking	AT3G06960	TGD4 is an integral dimeric beta-barrel lipid transfer protein that binds PtdOH with its N-terminus and contains dimerization domains at its C-terminus
Solyc04g055120	YYM	Triacylglycerol & Fatty Acid Degradation	AT4G39850	Encodes a peroxisomal protein of the ATP binding cassette (ABC) transporter class (PMP subfamily) with significant identity to the human X-linked adrenoleukodystrophy protein (ALDP)
Solyc04g079750	YYM	Fatty Acid Synthesis	AT4G31050	Redundant octanoyltransferase
Solyc10g086170	YYM	Phospholipid Signaling	AT1G08980	Encodes an enzyme with similarity to bacterial acylamidohydrolases and exhibits indole-3-acetamide amidohydrolase activity in vitro
Solyc10g076590	YYM	Phospholipid Signaling	AT3G51830	putative transmembrane protein G5p (AtG5) mRNA, complete
Solyc01g095990	YYM	Phospholipid Signaling	AT2G46500	Phosphoinositide kinase which undergo autophosphorylation and phosphorylate serine/threonine residues of protein substrates
Solyc01g007100	YYM	Prokaryotic Galactolipid, Sulfolipid, & Phospholipid Synthesis Eukaryotic Galactolipid & Sulfolipid Synthesis	AT3G11670	Responsible for the final assembly of galactolipids in photosynthetic membranes
Solyc05g056000	YYM	Triacylglycerol & Fatty Acid Degradation Phospholipid Signaling	AT5G19290	alpha/beta-Hydrolases superfamily protein
Solyc01g108230	YYM	Sphingolipid Biosynthesis	AT3G19260	LAG1 homolog
Solyc01g088150	YYM	Triacylglycerol Biosynthesis Eukaryotic Phospholipid Synthesis & Editing	AT2G41540	Encodes a protein with NAD-dependent glycerol-3-phosphate (G3P) dehydrogenase which was shown to complement an Escherichia coli strain: BB20-14, auxotrophic for glycerol/G3P due to a loss-of-function mutation in the gpsA gene
Solyc08g016750	YYM	Fatty Acid Synthesis	AT2G34590	Transketolase family protein
Solyc02g089210	YYM	Triacylglycerol Biosynthesis	AT1G69120	Floral homeotic gene encoding a MADS domain protein homologous to SRF transcription factors
Solyc06g082520	YYM	Triacylglycerol Biosynthesis	AT2G30470	HSI2 is a member of the ABI3 family of B3 domain proteins and functions as an active repressor of the Spo minimal promoter through the EAR motif
Solyc01g106360	YYM	Phospholipid Signaling	AT5G64440	AtFAAH (fatty acid amide hydrolase) modulates endogenous NAEs (N-Acylethanolamines) levels in plants by hydrolyzing NAEs to ethanolamine and their corresponding free fatty acids
Solyc12g038160	YYM	Unknown	AT1G73920	alpha/beta-Hydrolases superfamily protein
Solyc08g076350	WGM	Unknown	AT1G32190	alpha/beta-Hydrolases superfamily protein
Solyc11g067190	WGM	Fatty Acid Elongation & Wax Biosynthesis Suberin Synthesis & Transport	AT4G33790	Encodes an alcohol-forming fatty acyl-CoA reductase, involved in cuticular wax biosynthesis
Solyc04g077480	WGM	Fatty Acid Synthesis	AT1G10120	basic helix-loop-helix (bHLH) DNA-binding superfamily protein
Solyc01g099210	WGM	Oxylipin Metabolism	AT1G55020	lipoxygenase, a defense gene conferring resistance Xanthomonas campestris The mRNA is cell-to-cell mobile
Solyc01g105010	WGM	Fatty Acid Elongation & Wax Biosynthesis	AT2G13820	Bifunctional inhibitor/lipid-transfer protein/seed storage 2S albumin superfamily protein
Solyc01g080780	WGM	Prokaryotic Galactolipid, Sulfolipid, & Phospholipid Synthesis	AT4G02510	An integral membrane GTPase that functions as a transit-sequence receptor required for the import of proteins necessary for chloroplast biogenesis
Solyc01g058140	WGM	Prokaryotic Galactolipid, Sulfolipid, & Phospholipid Synthesis Eukaryotic Galactolipid & Sulfolipid Synthesis	AT3G06510	Encodes a protein with beta-glucosidase and galactosyltransferase activity, mutants show increased sensitivity to freezing
Solyc01g081600	WGM	Fatty Acid Elongation & Wax Biosynthesis	AT2G18370	Predicted to encode a PR (pathogenesis-related) protein
Solyc09g011740	WGM	Sphingolipid Biosynthesis	AT2G37940	Inositol phosphorylceramide synthase 2
Solyc11g012180	WGM	Mitochondrial Fatty Acid & Lipoic Acid Synthesis	AT5G47630	Encodes a member of the mitochondrial acyl carrier protein (ACP) family
Solyc03g007690	WGM	Fatty Acid Elongation & Wax Biosynthesis	AT5G52860	ABC-2 type transporter family protein
Solyc06g060830	WGM	Unknown	AT4G16780	Encodes a homeodomain-leucine zipper protein that is rapidly and strongly induced by changes in the ratio of red to far-red light
Solyc09g075140	WGM	Triacylglycerol & Fatty Acid Degradation	AT3G62860	alpha/beta-Hydrolases superfamily protein
Solyc03g118410	WGM	Fatty Acid Synthesis	AT4G25050	encodes an acyl carrier protein predominantly expressed in leaves
Solyc09g009700	WGM	Unknown	AT5G03610	GDSL-motif esterase/acyltransferase/lipase
Solyc12g009820	WGM	Prokaryotic Galactolipid, Sulfolipid, & Phospholipid Synthesis Eukaryotic Galactolipid & Sulfolipid Synthesis	AT5G20410	Encodes a type B monogalactosyldiacylglycerol (MGDG) synthase
Solyc11g073130	WGM	Fatty Acid Elongation & Wax Biosynthesis	AT5G59770	Protein-tyrosine phosphatase-like, PTPLA
Solyc01g109390	WGM	Fatty Acid Elongation & Wax Biosynthesis	AT5G48490	Encodes a protein with similarity to a lipid transfer protein that may contribute to systemic acquired resistance (SAR)
Solyc01g094570	WGM	Oxylipin Metabolism	AT3G49050	alpha/beta-Hydrolases superfamily protein
Solyc10g086220	WGM	Oxylipin Metabolism	AT1G76690	Encodes one of the closely related 12-oxophytodienoic acid reductases
Solyc04g079750	WGM	Fatty Acid Synthesis	AT4G31050	Redundant octanoyltransferase
Solyc08g067510	WGM	Fatty Acid Elongation & Wax Biosynthesis	AT5G59320	Predicted to encode a PR (pathogenesis-related) protein
Solyc04g081800	WGM	Unknown	AT1G75880	SGNH hydrolase-type esterase superfamily protein
Solyc06g051080	WGM	Prokaryotic Galactolipid, Sulfolipid, & Phospholipid Synthesis	AT3G56040	UDP-glucose pyrophosphorylase 3
Solyc02g070050	WGM	Sphingolipid Biosynthesis	AT2G34770	encodes a fatty acid hydroxylase, required for the AtBI-1-mediated suppression of programmed cell death
Solyc05g053100	WGM	Fatty Acid Synthesis	AT3G16950	encodes a plastid lipoamide dehydrogenase, subunit of the pyruvate dehydrogenase complex which provides acetyl-CoA for de novo fatty acid biosynthesis
Solyc03g116730	WGM	Prokaryotic Galactolipid, Sulfolipid, & Phospholipid Synthesis	AT3G15850	Chloroplastic enzyme responsible for the synthesis of 16:1 fatty acids from galactolipids and sulpholipids
Solyc01g006450	WGM	Fatty Acid Synthesis	AT2G05990	Encodes enoyl-ACP reductase a component of the fatty acid synthase complex
Solyc05g024240	WGM	Triacylglycerol & Fatty Acid Degradation	AT5G43280	Encodes the peroxisomal delta 3,5-delta2,4-dienoyl-CoA isomerase, a enzyme involved in degradation of unsaturated fatty acids
Solyc03g005410	WGM	Eukaryotic Phospholipid Synthesis & Editing Mitochondrial Lipopolysaccharide Synthesis	AT4G22340	cytidinediphosphate diacylglycerol synthase 2
Solyc07g014730	WGM	Phospholipid Signaling	AT2G06925	Encodes a secretory phospholipase A2 enzyme, which specifically hydrolyzes the sn-2 position of phospholipids
Solyc04g009940	WGM	Prokaryotic Galactolipid, Sulfolipid, & Phospholipid Synthesis	AT1G08640	Encodes a choloroplast membrane protein CJD1 (Chloroplast J-like Domain 1)
Solyc02g082030	WGM	Eukaryotic Galactolipid & Sulfolipid Synthesis Lipid Trafficking	AT3G20320	Encodes a permease-like component of an ABC transporter involved in lipid transfer from ER to chloroplast
Solyc12g019490	WGM	Unknown	AT2G30720	Thioesterase/thiol ester dehydrase-isomerase superfamily protein
Solyc07g016180	WGM	Prokaryotic Galactolipid, Sulfolipid, & Phospholipid Synthesis	AT1G19220	Encodes an auxin response factor that contains the conserved VP1-B3 DNA-binding domain at its N-terminus and the Aux/IAA-like domains III and IV present in most ARFs at its C-terminus
Solyc06g083380	WGM	Fatty Acid Synthesis Fatty Acid Elongation, Desaturation & Export From Plastid Prokaryotic Galactolipid, Sulfolipid, & Phospholipid Synthesis	AT4G13050	Acyl-ACP thioesterase
Solyc05g014140	WGM	Fatty Acid Elongation & Wax Biosynthesis	AT1G24470	Encodes one of the two Arabidopsis homologues to YBR159w encoding a S
Solyc03g058430	WGM	Triacylglycerol Biosynthesis Eukaryotic Phospholipid Synthesis & Editing	AT3G12120	Major enzyme responsible for the synthesis of 18:2 fatty acids in the endoplasmic reticulum
Solyc03g121830	WGM	Unknown	AT5G57020	Arabidopsis thaliana myristoyl-CoA:protein N-myristoyltransferase
Solyc06g082520	WGM	Triacylglycerol Biosynthesis	AT2G30470	HSI2 is a member of the ABI3 family of B3 domain proteins and functions as an active repressor of the Spo minimal promoter through the EAR motif
Solyc01g091950	WGM	Eukaryotic Phospholipid Synthesis & Editing	AT2G45670	Encodes an acyl-CoA: lysophosphatidylethanolamine acyltransferase with 20:0-CoA being the best acyl donor
Solyc03g116740	WGM	Triacylglycerol Biosynthesis	AT3G15820	Functions as phosphatidylcholine:diacylglycerol cholinephosphotransferase, a major reaction for the transfer of 18:1 into phosphatidylcholine for desaturation and also for the reverse transfer of 18:2 and 18:3 into the triacylglycerols synthesis pathway protein_coding REDUCED OLEATE DESATURATION 1 (ROD1) REDUCED OLEATE DESATURATION 1 (ROD1)
Solyc03g019670	WGM	Eukaryotic Galactolipid & Sulfolipid Synthesis	AT3G48610	Non-specific phospholipase C6 involved in gametophyte development
Solyc01g106360	WGM	Phospholipid Signaling	AT5G64440	AtFAAH (fatty acid amide hydrolase) modulates endogenous NAEs (N-Acylethanolamines) levels in plants by hydrolyzing NAEs to ethanolamine and their corresponding free fatty acids
